# Supplementary material for: Integrated proteogenomic characterization of medullary thyroid carcinoma
Source: Cell Discov. 2022 Nov 8;8:120. doi: 10.1038/s41421-022-00479-y (PMC9640541; doi:10.1038/s41421-022-00479-y)
Supplement: Supplementary file 2 — Supplementary Table S1 [file 41421_2022_479_MOESM2_ESM.xlsx]

## Sheet: Patient information
Table S1. Patient information of the Oriental Thyroid Tumor Specialist Alliance (OTTA) MTC cohort, Related to Figure 1.
Patient ID	Whole-exome sequencing	RNA-Seq	DNA methylation array	Global proteome	Phosphoproteome	Proteomic subtype	Gender	Age at initial surgery	Heredity	Concomitant Hashimoto's thyroiditis	MEN2-related clinical manifestation	MEN2 family history	Multifocality	Laterality	Location of tumor foci	Tumor size	Extrathyroidal invasion	Metastatic LN extent	Metastatic LN Counts	T classification	N classification	M classification	TNM stage	Driver mutation	Driver mutation (specific)	Advanced disease at initial diagnosis or during follow-up period	BcR/BcPD	SR/SPD	Duration from initial surgery to first structural recurrence	Vital status
CZSPH-01	Yes	Yes	Yes	Yes	Yes	Mesenchymal	Male	70	Sporadic	No	No	No	Multiple	Unilateral	Right lobe	≤2	Yes	Lateral Neck	15	T4a	N1b	M0	IV	RET	RET M918T	No	Yes	Yes	4	Alive
FUSCC-01	Yes	Yes	Yes	Yes	Yes	Metabolic	Female	63	Sporadic	No	No	No	Single	Unilateral	Right lobe	2.1-4	Yes	Lateral Neck	7	T4a	N1b	M0	IV	RAS	HRAS G13R	Yes, developed into unresectable disease during follow up	Yes	Yes	26	Dead
FUSCC-02	Yes	Yes	Yes	Yes	Yes	Metabolic	Male	54	Hereditary (MEN2A or FMTC)	No	No	No	Multiple	Bilateral	Both lobes	≤2	Yes	Lateral Neck	19	T3	N1b	M0	IV	RET	germline RET C618R	No	No	No	123	Alive
FUSCC-03	Yes	Yes	Yes	Yes	Yes	Basal	Female	41	Hereditary (MEN2A or FMTC)	Yes	Pheochromocytoma	No	Multiple	Bilateral	Both lobes	2.1-4	No	None	7	T2	N0	M0	II	RET	germline RET C634Y	No	Yes	No	132	Alive
FUSCC-04	Yes	Yes	Yes	Yes	No	Metabolic	Male	32	Sporadic	No	No	No	Multiple	Unilateral	Left lobe	≤2	No	Central neck	2	T1	N1a	M0	III	RAS	HRAS Q61K	Yes, developed into unresectable disease during follow up	Yes	Yes	25	Alive
FUSCC-05	Yes	Yes	Yes	Yes	Yes	Mesenchymal	Male	50	Sporadic	No	No	No	Single	Unilateral	Left lobe	2.1-4	No	Lateral Neck	24	T2	N1b	M0	IV	Unknown	Unknown	No	Yes	Yes	16	Alive
FUSCC-06	Yes	Yes	No	Yes	Yes	Metabolic	Female	71	Hereditary (MEN2A or FMTC)	Yes	No	No	Multiple	Unilateral	Left lobe	≤2	No	Lateral Neck	23	T1	N1b	M0	IV	RET	germline RET C630R	No	Yes	No	45	Alive
FUSCC-07	Yes	Yes	Yes	Yes	Yes	Basal	Male	71	Sporadic	No	No	No	Single	Unilateral	Right lobe	2.1-4	No	None	0	T2	N0	M0	II	RET	RET C611S	No	No	No	127	Alive
FUSCC-08	Yes	Yes	No	Yes	Yes	Mesenchymal	Female	39	Sporadic	Yes	No	No	Single	Unilateral	Right lobe	≤2	Yes	Lateral Neck	6	T3	N1b	M0	IV	RET	RET M918T	No	Yes	No	118	Alive
FUSCC-09	Yes	Yes	Yes	Yes	Yes	Mesenchymal	Male	55	Sporadic	No	No	No	Single	Unilateral	Right lobe	≤2	Yes	Lateral Neck	8	T4a	N1b	M0	IV	RET	RET M918T	No	Yes	No	85	Alive
FUSCC-10	Yes	Yes	Yes	Yes	Yes	Basal	Female	31	Hereditary (MEN2A or FMTC)	No	Parathyroid adenoma	No	Multiple	Bilateral	Both lobes	2.1-4	No	Central neck	8	T2	N1a	M0	III	RET	germline RET C634R	No	No	No	85	Alive
FUSCC-11	Yes	Yes	Yes	Yes	Yes	Metabolic	Male	49	Sporadic	No	No	No	Single	Unilateral	Left lobe	2.1-4	Yes	Lateral Neck	15	T3	N1b	M0	IV	RAS	HRAS Q61R	No	No	No	56	Alive
FUSCC-12	Yes	Yes	Yes	Yes	Yes	Metabolic	Male	28	Hereditary (MEN2A or FMTC)	No	No	No	Single	Unilateral	Right lobe	≤2	No	None	0	T1	N0	M0	I	RET	germline RET C620F	No	No	No	59	Alive
FUSCC-13	Yes	Yes	Yes	Yes	Yes	Basal	Male	69	Hereditary (MEN2A or FMTC)	No	No	No	Single	Unilateral	Left lobe	＞4	No	Central neck	2	T3	N1a	M0	III	RET	germline RET V804M	No	No	No	106	Alive
FUSCC-14	Yes	Yes	Yes	Yes	Yes	Metabolic	Female	61	Sporadic	No	No	No	Single	Unilateral	Left lobe	≤2	No	None	0	T1	N0	M0	I	BRAF	BRAF G469A	No	No	No	106	Alive
FUSCC-15	Yes	Yes	Yes	Yes	Yes	Metabolic	Female	45	Sporadic	Yes	No	No	Single	Unilateral	Right lobe	≤2	No	None	0	T1	N0	M0	I	RET	RET C630G	No	No	No	2	Alive
FUSCC-16	Yes	Yes	No	Yes	Yes	Metabolic	Male	44	Sporadic	No	No	No	Single	Unilateral	Overlapping both lobes and isthmus	2.1-4	No	Lateral Neck	21	T2	N1b	M0	IV	RET	RET M918T	No	Yes	No	126	Alive
FUSCC-17	Yes	Yes	Yes	Yes	Yes	Metabolic	Male	58	Sporadic	No	No	No	Multiple	Bilateral	Both lobes	2.1-4	No	Central neck	2	T2	N1a	M0	III	RAS	HRAS G13R	No	Yes	No	91	Alive
FUSCC-18	Yes	Yes	Yes	Yes	Yes	Metabolic	Male	56	Sporadic	Yes	No	No	Single	Unilateral	Right lobe	2.1-4	No	Lateral Neck	11	T2	N1b	M0	IV	RAS	HRAS Q61L	No	Yes	Yes	12	Alive
FUSCC-19	Yes	Yes	Yes	Yes	Yes	Mesenchymal	Male	50	Sporadic	Yes	No	No	Multiple	Bilateral	Both lobes	＞4	No	Lateral Neck	11	T3	N1b	M0	IV	RET	RET A883F	No	Yes	No	2	Alive
FUSCC-20	Yes	Yes	Yes	Yes	Yes	Mesenchymal	Female	39	Sporadic	No	No	No	Multiple	Unilateral	Right lobe	2.1-4	Yes	Lateral Neck	7	T3	N1b	M0	IV	RET	RET M918T	No	No	No	85	Alive
FUSCC-21	Yes	Yes	Yes	Yes	Yes	Mesenchymal	Male	45	Sporadic	No	No	No	Single	Unilateral	Left lobe	2.1-4	No	Lateral Neck	20	T2	N1b	M0	IV	RET	RET M918T	Yes, developed into unresectable disease during follow up	Yes	Yes	22	Alive
FUSCC-22	Yes	Yes	Yes	Yes	Yes	Mesenchymal	Male	29	Sporadic	No	No	No	Single	Unilateral	Left lobe	2.1-4	No	Lateral Neck	17	T2	N1b	M0	IV	Unknown	Unknown	No	Yes	No	79	Alive
FUSCC-23	Yes	Yes	Yes	Yes	Yes	Mesenchymal	Female	48	Sporadic	Yes	No	No	Multiple	Unilateral	Left lobe	≤2	No	Lateral Neck	24	T1	N1b	M0	IV	RET	RET C634R	No	Yes	Yes	57	Alive
FUSCC-24	Yes	Yes	Yes	Yes	Yes	Mesenchymal	Male	61	Sporadic	No	No	No	Single	Unilateral	Left lobe	＞4	No	Central neck	3	T1	N1a	M0	III	NF1	NF1 L1113*	No	No	No	24	Dead
FUSCC-25	Yes	Yes	No	Yes	Yes	Basal	Male	41	Sporadic	No	No	No	Single	Unilateral	Left lobe	≤2	No	None	0	T1	N0	M0	I	RET	RET M918T	No	No	No	61	Alive
FUSCC-26	Yes	Yes	Yes	Yes	Yes	Metabolic	Male	71	Sporadic	No	No	No	Single	Unilateral	Left lobe	2.1-4	No	None	0	T2	N0	M0	II	RAS	HRAS Q61R	No	No	No	68	Alive
FUSCC-27	Yes	Yes	Yes	Yes	Yes	Mesenchymal	Female	47	Sporadic	No	No	No	Single	Unilateral	Left lobe	≤2	Yes	Central neck	3	T1	N1a	M0	III	RET	RET M918T	No	Yes	Yes	51	Alive
FUSCC-29	Yes	Yes	Yes	Yes	Yes	Mesenchymal	Female	59	Sporadic	No	No	No	Single	Unilateral	Left lobe	≤2	Yes	None	0	T3	N0	M0	II	RET	RET C620R	No	No	No	133	Alive
FUSCC-30	Yes	Yes	Yes	Yes	No	Basal	Female	55	Sporadic	No	No	No	Single	Unilateral	Left lobe	2.1-4	No	None	0	T2	N0	M0	II	RAS	HRAS Q61R	No	No	No	114	Alive
FUSCC-32	Yes	Yes	Yes	Yes	Yes	Basal	Female	60	Sporadic	No	No	No	Single	Unilateral	Left lobe	＞4	No	Lateral Neck	11	T3	N1b	M0	IV	RET	RET A883Y	No	Yes	No	58	Alive
FUSCC-33	Yes	Yes	Yes	Yes	Yes	Metabolic	Female	45	Hereditary (MEN2A or FMTC)	No	No	No	Multiple	Bilateral	Both lobes	2.1-4	Yes	Lateral Neck	11	T4a	N1b	M0	IV	RET	germline RET C634R	No	Yes	No	50	Alive
FUSCC-34	Yes	Yes	Yes	Yes	Yes	Metabolic	Male	67	Sporadic	No	No	No	Single	Unilateral	Right lobe	＞4	Yes	Lateral Neck	19	T4b	N1b	M0	IV	RET	RET A883F	Yes, locally advanced neck disease at initial diagnosis	Yes	Yes		Dead
FUSCC-35	Yes	Yes	Yes	Yes	Yes	Basal	Female	35	Hereditary (MEN2A or FMTC)	Yes	Pheochromocytoma	Son: MTC	Multiple	Bilateral	Both lobes	2.1-4	No	Central neck	8	T2	N1a	M0	III	RET	germline RET C634R	No	No	No	100	Alive
FUSCC-37	Yes	Yes	Yes	Yes	Yes	Metabolic	Female	51	Sporadic	No	No	No	Single	Unilateral	Left lobe	≤2	No	Lateral Neck	5	T1	N1b	M0	IV	Unknown	Unknown	No	Yes	No	69	Alive
FUSCC-38	Yes	Yes	No	Yes	No	Metabolic	Female	33	Hereditary (MEN2A or FMTC)	No	No	Mother: MTC	Multiple	Bilateral	Both lobes	≤2	No	None	0	T1	N0	M0	I	RET	germline RET C634F	No	No	No	38	Alive
FUSCC-39	Yes	Yes	Yes	Yes	Yes	Metabolic	Female	50	Hereditary (MEN2A or FMTC)	No	Pheochromocytoma	No	Multiple	Bilateral	Both lobes	2.1-4	No	None	0	T2	N0	M0	II	RET	germline RET C634R	No	No	No	53	Alive
FUSCC-40	Yes	Yes	Yes	Yes	Yes	Mesenchymal	Male	53	Sporadic	No	No	No	Multiple	Unilateral	Right lobe	＞4	Yes	Lateral Neck	11	T4a	N1b	M0	IV	RET	RET M918T	No	Yes	Yes	54	Alive
FUSCC-41	Yes	No	No	Yes	No	Mesenchymal	Female	54	Sporadic	No	No	No	Single	Unilateral	Right lobe	≤2	No	None	0	T1	N0	M0	I	BRAF	BRAF T599dup	No	No	No	50	Alive
FUSCC-42	Yes	Yes	No	Yes	No	Metabolic	Male	78	Sporadic	No	No	No	Single	Unilateral	Left lobe	≤2	No	None	0	T1	N0	M0	I	RET	RET C634W	No	No	No	50	Alive
FUSCC-43	Yes	Yes	Yes	Yes	Yes	Mesenchymal	Female	52	Sporadic	No	No	No	Single	Unilateral	Right lobe	＞4	Yes	Lateral Neck	3	T4b	N1b	M1	IV	Unknown	Unknown	Yes, distant metastasis at initial diagnosis	Yes	Yes		Unknown
FUSCC-44	Yes	Yes	No	Yes	No	Mesenchymal	Male	50	Hereditary (MEN2A or FMTC)	No	No	No	Single	Unilateral	Left lobe	≤2	No	None	0	T1	N0	M0	I	RET	germline RET C634G & somatic RET C620F	No	Yes	No	48	Alive
FUSCC-45	Yes	Yes	Yes	Yes	Yes	Basal	Female	46	Sporadic	Yes	No	No	Single	Unilateral	Right lobe	≤2	No	Central neck	1	T1	N1a	M0	III	RET	RET M918T	No	No	No	38	Alive
FUSCC-46	Yes	Yes	No	Yes	No	Metabolic	Female	33	Hereditary (MEN2A or FMTC)	No	Pheochromocytoma	No	Multiple	Bilateral	Both lobes	≤2	No	None	0	T1	N0	M0	I	RET	germline RET C634R	No	Yes	No	33	Alive
FUSCC-47	Yes	Yes	Yes	Yes	Yes	Basal	Male	68	Sporadic	No	No	No	Single	Unilateral	Left lobe	≤2	No	Central neck	1	T1	N1a	M0	III	Unknown	Unknown	No	No	No	34	Alive
FUSCC-48	Yes	Yes	No	Yes	No	Metabolic	Male	39	Sporadic	No	No	No	Single	Unilateral	Right lobe	≤2	No	None	0	T1	N0	M0	I	RAS	HRAS Q61R	No	No	No	34	Alive
FUSCC-49	Yes	Yes	Yes	Yes	No	Mesenchymal	Female	34	Sporadic	No	No	No	Single	Unilateral	Left lobe	≤2	Yes	Lateral Neck	8	T4a	N1b	M0	IV	RET	RET C634R	No	Yes	No	30	Alive
FUSCC-50	Yes	Yes	No	Yes	No	Metabolic	Male	37	Hereditary (MEN2A or FMTC)	Yes	Pheochromocytoma	Mother: MEN2	Multiple	Bilateral	Both lobes	≤2	No	Lateral Neck	9	T1	N1b	M0	IV	RET	germline RET C634R	No	Yes	Yes	19	Alive
FUSCC-51	Yes	Yes	No	Yes	No	Mesenchymal	Female	52	Sporadic	No	No	No	Single	Unilateral	Right lobe	≤2	No	None	0	T1	N0	M0	I	RET & RAS	RET C634R & HRAS Q61R	No	No	No	24	Alive
FUSCC-52	Yes	Yes	Yes	Yes	Yes	Metabolic	Female	70	Sporadic	No	No	No	Single	Unilateral	Left lobe	≤2	No	None	0	T1	N0	M0	I	RAS	KRAS A59G	No	No	No	30	Alive
FUSCC-53	Yes	Yes	Yes	Yes	Yes	Basal	Female	61	Sporadic	No	No	No	Single	Unilateral	Right lobe	2.1-4	No	Lateral Neck	34	T2	N1b	M0	IV	RET	RET M918T	No	Yes	No	30	Alive
FUSCC-54	Yes	Yes	No	Yes	No	Metabolic	Male	50	Sporadic	Yes	No	No	Single	Unilateral	Left lobe	≤2	No	None	0	T1	N0	M0	I	RET	RET C634W	No	No	No	29	Alive
FUSCC-55	Yes	Yes	Yes	Yes	Yes	Mesenchymal	Male	54	Sporadic	No	No	No	Single	Unilateral	Left lobe	＞4	No	Lateral Neck	25	T4b	N1b	M0	IV	RET	RET M918T	Yes, developed into unresectable disease during follow up	Yes	Yes	17	Alive
FUSCC-56	Yes	Yes	Yes	Yes	Yes	Basal	Male	48	Sporadic	No	No	No	Single	Unilateral	Right lobe	＞4	No	Lateral Neck	10	T3	N1b	M0	IV	RAS	HRAS Q61R	No	Yes	No	28	Alive
FUSCC-57	Yes	Yes	No	Yes	No	Mesenchymal	Male	35	Sporadic	No	No	No	Single	Unilateral	Right lobe	≤2	No	Lateral Neck	6	T1	N1b	M0	IV	Unknown	Unknown	No	Yes	No	28	Alive
FUSCC-58	Yes	Yes	Yes	Yes	Yes	Basal	Male	70	Sporadic	No	No	No	Single	Unilateral	Left lobe	≤2	No	None	0	T1	N0	M0	I	RAS	HRAS G13R	No	Yes	No	31	Alive
FUSCC-59	Yes	Yes	No	Yes	No	Metabolic	Male	53	Sporadic	No	No	No	Single	Unilateral	Left lobe	≤2	No	None	0	T1	N0	M0	I	Unknown	Unknown	No	No	No	31	Alive
FUSCC-60	Yes	Yes	Yes	Yes	Yes	Basal	Female	54	Sporadic	No	No	No	Single	Unilateral	Left lobe	2.1-4	No	None	0	T2	N0	M0	II	Unknown	Unknown	No	No	No	31	Alive
FUSCC-61	Yes	Yes	Yes	Yes	No	Mesenchymal	Female	56	Sporadic	No	No	No	Single	Unilateral	Right lobe	≤2	No	Lateral Neck	10	T1	N1b	M0	IV	RET	RET M918T	No	No	No	30	Alive
FUSCC-62	Yes	Yes	Yes	Yes	Yes	Basal	Male	49	Hereditary (MEN2A or FMTC)	No	Pheochromocytoma	No	Multiple	Bilateral	Both lobes	＞4	No	Lateral Neck	6	T3	N1b	M0	IV	RET	germline RET C634F & somatic RET C634Y	No	Yes	No	28	Alive
FUSCC-64	Yes	Yes	Yes	Yes	Yes	Basal	Female	53	Hereditary (MEN2A or FMTC)	No	No	Son and younger brother: MTC	Multiple	Bilateral	Both lobes	≤2	No	None	0	T1	N0	M0	I	RET	germline RET C634G & somatic RET C620F	No	No	No	25	Alive
FUSCC-65	Yes	Yes	Yes	Yes	Yes	Basal	Male	22	Sporadic	No	No	No	Single	Unilateral	Left lobe	≤2	No	Central neck	4	T1	N1a	M0	III	RET	RET M918T	No	Yes	No	20	Alive
FUSCC-66	Yes	Yes	No	Yes	No	Metabolic	Female	65	Sporadic	No	No	No	Single	Unilateral	Right lobe	≤2	No	None	0	T1	N0	M0	I	RET	RET A883F	No	No	No	20	Alive
FUSCC-67	Yes	Yes	Yes	Yes	Yes	Basal	Female	62	Sporadic	No	No	No	Single	Unilateral	Left lobe	2.1-4	No	None	0	T2	N0	M0	II	RET	RET M918T	No	No	No	20	Alive
FUSCC-68	Yes	Yes	Yes	Yes	Yes	Basal	Female	39	Sporadic	No	No	No	Single	Unilateral	Left lobe	≤2	No	Central neck	1	T1	N1a	M0	III	RET	RET M918T	No	No	No	19	Alive
FUSCC-69	Yes	Yes	Yes	Yes	Yes	Basal	Female	68	Hereditary (MEN2A or FMTC)	No	No	No	Multiple	Unilateral	Right lobe and isthmus	2.1-4	No	Central neck	5	T2	N1a	M0	III	RET	germline RET V804M	No	Yes	No	17	Alive
FUSCC-70	Yes	Yes	Yes	Yes	Yes	Basal	Female	36	Sporadic	No	No	No	Single	Unilateral	Right lobe	2.1-4	No	None	0	T2	N0	M0	II	RET	RET L633del	No	No	No	16	Alive
FUSCC-71	Yes	Yes	Yes	Yes	Yes	Mesenchymal	Female	66	Sporadic	Yes	No	No	Single	Unilateral	Right lobe	＞4	Yes	Lateral Neck	7	T4a	N1b	M1	IV	RET	RET M918T	Yes, distant metastasis at initial diagnosis	Yes	Yes		Alive
FUSCC-73	Yes	Yes	Yes	Yes	Yes	Basal	Female	44	Sporadic	No	No	No	Single	Unilateral	Left lobe	2.1-4	No	None	0	T2	N0	M0	II	RET	RET L633del	No	No	No	10	Alive
FUSCC-74	Yes	Yes	No	Yes	Yes	Basal	Female	48	Hereditary (MEN2A or FMTC)	Yes	Pheochromocytoma	Elder sister: MTC	Multiple	Bilateral	Both lobes	2.1-4	No	None	0	T2	N0	M0	II	RET	germline RET C634W	No	No	No	8	Alive
FUSCC-75	Yes	Yes	Yes	Yes	Yes	Basal	Male	26	Hereditary (MEN2B)	No	Pheochromocytoma, mucosal neuromas	No	Multiple	Bilateral	Both lobes	＞4	No	Lateral Neck	13	T3	N1b	M0	IV	RET	germline RET M918T	No	Yes	No	7	Alive
FUSCC-76	Yes	Yes	No	Yes	No	Metabolic	Female	70	Sporadic	No	No	No	Single	Unilateral	Right lobe	≤2	No	Lateral Neck	13	T1	N1b	M0	IV	RET	RET M918T	No	Yes	No	5	Alive
FUSCC-77	Yes	Yes	Yes	Yes	Yes	Mesenchymal	Male	46	Sporadic	Yes	No	No	Single	Unilateral	Left lobe	＞4	Yes	Lateral Neck	63	T4a	N1b	M1	IV	RET	RET M918T	Yes, distant metastasis at initial diagnosis	Yes	Yes		Alive
FUSCC-78	Yes	Yes	Yes	Yes	Yes	Basal	Male	41	Sporadic	No	No	No	Single	Unilateral	Left lobe	≤2	No	Central neck	2	T1	N1a	M0	III	RET	RET M918T	No	No	No	4	Alive
FUSCC-79	Yes	Yes	No	Yes	Yes	Mesenchymal	Female	51	Sporadic	No	No	No	Single	Unilateral	Right lobe	≤2	No	None	0	T1	N0	M0	I	RET	RET L633del	No	No	No	3	Alive
FUSCC-80	Yes	Yes	Yes	Yes	Yes	Metabolic	Male	22	Hereditary (MEN2B)	No	Mucosal neuromas, marfanoid habitus	No	Multiple	Bilateral	Both lobes	＞4	Yes	Lateral Neck	12	T4a	N1b	M1	IV	RET	germline RET M918T	Yes, distant metastasis at initial diagnosis	Yes	Yes		Alive
FUSCC-81	Yes	Yes	Yes	Yes	Yes	Metabolic	Male	47	Sporadic	No	No	No	Single	Unilateral	Right lobe	≤2	No	None	0	T1	N0	M0	I	Unknown	Unknown	No	No	No	3	Alive
FUSCC-82	Yes	Yes	Yes	Yes	Yes	Metabolic	Male	45	Sporadic	No	No	No	Single	Unilateral	Left lobe	≤2	No	Central neck	3	T1	N1a	M0	III	RET	RET M918T	No	No	No	3	Alive
FUSCC-83	Yes	Yes	Yes	Yes	Yes	Mesenchymal	Male	72	Sporadic	Yes	No	No	Single	Unilateral	Right lobe	≤2	No	Central neck	1	T1	N1a	M0	III	RET	RET C620G	No	No	No	2	Alive
FUSCC-84	Yes	Yes	Yes	Yes	Yes	Mesenchymal	Male	29	Sporadic	No	No	No	Single	Unilateral	Left lobe	2.1-4	No	Lateral Neck	15	T2	N1b	M0	IV	RET	RET C634R	No	Yes	No	2	Alive
FUSCC-85	Yes	Yes	Yes	Yes	Yes	Mesenchymal	Female	47	Sporadic	No	No	No	Single	Unilateral	Right lobe	≤2	No	None	0	T1	N0	M0	I	RET	RET C634R	No	Yes	No	2	Alive
PUSH-01	Yes	Yes	Yes	Yes	Yes	Mesenchymal	Male	19	Hereditary (MEN2A or FMTC)	No	No	Father,elder brother and elder sister: MTC	Multiple	Bilateral	Both lobes	2.1-4	No	Lateral Neck	8	T2	N1b	M0	IV	RET	germline RET C634R	No	Yes	No	3	Alive
TZPH-01	Yes	Yes	No	Yes	Yes	Mesenchymal	Male	47	Sporadic	No	No	No	Single	Unilateral	Right lobe	≤2	No	Lateral Neck	12	T1	N1b	M0	IV	RET	RET M918T	No	No	No	7	Alive
ZJCH-01	Yes	Yes	No	Yes	No	Metabolic	Male	48	Sporadic	No	No	No	Single	Unilateral	Left lobe	2.1-4	Yes	Lateral Neck	12	T4a	N1b	M1	IV	RET	RET M918T	Yes, distant metastasis at initial diagnosis	Yes	Yes		Dead
ZJCH-02	Yes	Yes	No	Yes	No	Metabolic	Female	77	Sporadic	No	No	No	Multiple	Bilateral	Both lobes	2.1-4	Yes	Lateral Neck	32	T4a	N1b	M0	IV	RET	RET M918T	Yes, multiple bone metastases during follow up	Yes	Yes	40	Dead
ZJCH-03	Yes	Yes	No	Yes	No	Metabolic	Male	54	Hereditary (MEN2A or FMTC)	No	No	No	Multiple	Bilateral	Both lobes	≤2	No	Central neck	1	T1	N1a	M0	III	RET	germline RET L790F	No	No	No	93	Alive
ZJCH-04	Yes	Yes	Yes	Yes	Yes	Basal	Female	51	Sporadic	No	No	No	Single	Unilateral	Right lobe	2.1-4	Yes	Lateral Neck	28	T4a	N1b	M1	IV	RET	RET C634R	Yes, distant metastasis at initial diagnosis	Yes	Yes		Dead
ZJCH-05	Yes	Yes	Yes	Yes	Yes	Basal	Female	53	Sporadic	No	No	No	Single	Unilateral	Right lobe	＞4	Yes	Lateral Neck	19	T4a	N1b	M1	IV	RET	RET A883F	Yes, distant metastasis at initial diagnosis	Yes	Yes		Alive
ZJCH-06	Yes	Yes	No	Yes	No	Mesenchymal	Male	39	Sporadic	No	No	No	Single	Unilateral	Left lobe	≤2	No	Lateral Neck	7	T1	N1b	M0	IV	RET	RET M918T	No	Yes	Yes	4	Alive
ZJCH-07	Yes	Yes	Yes	Yes	Yes	Basal	Female	42	Sporadic	No	No	No	Single	Unilateral	Right lobe	2.1-4	No	None	0	T2	N0	M0	II	RET	RET M918T	No	No	No	85	Alive
ZJCH-08	Yes	Yes	Yes	Yes	Yes	Basal	Female	50	Sporadic	No	No	No	Multiple	Unilateral	Right lobe	2.1-4	Yes	Lateral Neck	17	T4a	N1b	M0	IV	RET	RET M918T	No	Yes	No	63	Alive
ZJCH-09	Yes	Yes	Yes	Yes	No	Basal	Female	72	Sporadic	No	No	No	Single	Unilateral	Left lobe	2.1-4	No	None	0	T2	N0	M0	II	RET	RET C618G	No	No	No	60	Alive
ZJCH-10	Yes	Yes	Yes	Yes	Yes	Basal	Female	46	Sporadic	No	No	No	Single	Unilateral	Right lobe	＞4	No	None	0	T3	N0	M0	II	RAS	HRAS Q61R	No	No	No	59	Alive
ZJCH-11	Yes	Yes	Yes	Yes	Yes	Basal	Male	23	Hereditary (MEN2A or FMTC)	No	No	Uncle and his two daughers: MTC; Father: MTC	Multiple	Bilateral	Both lobes	2.1-4	No	Lateral Neck	9	T2	N1b	M0	IV	RET	germline RET C618R	No	Yes	Yes	29	Alive
ZJCH-12	Yes	Yes	Yes	Yes	No	Basal	Male	67	Sporadic	No	No	No	Single	Unilateral	Left lobe	≤2	No	Lateral Neck	19	T2	N1b	M1	IV	RET	RET M918T	Yes, distant metastasis at initial diagnosis	Yes	Yes		Dead
ZJCH-13	Yes	Yes	Yes	Yes	No	Basal	Female	44	Sporadic	No	No	No	Multiple	Bilateral	Both lobes	＞4	Yes	Lateral Neck	22	T4a	N1b	M0	IV	RET	RET M918T	No	Yes	Yes	6	Alive
ZJCH-14	Yes	Yes	Yes	Yes	No	Mesenchymal	Male	55	Hereditary (MEN2A or FMTC)	No	No	No	Multiple	Bilateral	Both lobes	＞4	Yes	Lateral Neck	15	T4a	N1b	M0	IV	RET	germline RET C634Y	No	Yes	No	20	Alive
ZJCH-15	Yes	Yes	Yes	Yes	Yes	Basal	Female	73	Hereditary (MEN2A or FMTC)	No	Pheochromocytoma	Younger sister: MEN2; Elder sister: MTC; Younger brother: MTC	Multiple	Bilateral	Both lobes	＞4	Yes	Lateral Neck	17	T4a	N1b	M0	IV	RET	germline RET C634Y	No	Yes	No	39	Alive
ZJCH-16	Yes	Yes	Yes	Yes	No	Mesenchymal	Male	40	Hereditary (MEN2A or FMTC)	No	No	No	Multiple	Bilateral	Both lobes	≤2	No	None	0	T1	N0	M0	I	RET	germline RET L790F	No	No	No	37	Alive
ZJCH-17	Yes	Yes	Yes	Yes	Yes	Mesenchymal	Female	53	Sporadic	No	No	No	Multiple	Bilateral	Both lobes	2.1-4	No	Lateral Neck	31	T2	N1b	M0	IV	RET	RET M918T	Yes, liver metastases during follow up	Yes	Yes	3	Alive
ZJCH-18	Yes	Yes	Yes	Yes	No	Basal	Male	57	Sporadic	Yes	No	No	Single	Unilateral	Right lobe	2.1-4	Yes	Lateral Neck	11	T4a	N1b	M0	IV	RET	RET M918T	No	No	No	15	Alive
ZJCH-19	Yes	Yes	Yes	Yes	No	Metabolic	Male	13	Sporadic	No	No	No	Single	Unilateral	Right lobe	2.1-4	No	None	0	T2	N0	M0	II	RAS	KRAS Q61R	No	No	No	6	Alive
