# Supplementary material for: Integrated proteogenomic characterization of medullary thyroid carcinoma
Source: Cell Discov. 2022 Nov 8;8:120. doi: 10.1038/s41421-022-00479-y (PMC9640541; doi:10.1038/s41421-022-00479-y)
Supplement: Supplementary file 3 — Supplementary Table S2 [file 41421_2022_479_MOESM3_ESM.xlsx]

## Sheet: Description
Table S2. Gene-wise and sample-wise Spearman's mRNA-protein correlations of all 102 tumors in the study cohort. Related to Figure 1.
Description
1. Gene-wise Spearman's mRNA-protein correlations.
2. Sample-wise Spearman's mRNA-protein correlations.

## Sheet: Gene-wise correlations
Gene	Spearman's Correlation	Spearman P value	Benjamini-Hochberg FDR
RTN1	0.940093	4.59e-48	2.96e-44
CRABP1	0.889284	2.08e-35	6.71e-32
SFTPB	0.88438	1.57e-34	3.38e-31
ENPP2	0.865731	1.61e-31	2.59e-28
SERPINE2	0.862539	4.74e-31	6.12e-28
AK4	0.857752	2.28e-30	2.46e-27
NNMT	0.855644	4.48e-30	4.13e-27
TG	0.850833	2.01e-29	1.62e-26
CEACAM6	0.837927	8.77e-28	6.29e-25
MB	0.834153	2.49e-27	1.6e-24
IGFBP2	0.834129	2.5e-27	1.47e-24
CBR1	0.832638	3.75e-27	2.02e-24
ITM2C	0.828294	1.19e-26	5.92e-24
SORD	0.826127	2.1e-26	9.66e-24
SMOC1	0.819942	1.01e-25	4.33e-23
TYMP	0.811695	7.45e-25	3.01e-22
SFRP1	0.811345	8.1e-25	3.07e-22
THBS1	0.805789	2.94e-24	1.06e-21
MATN2	0.805044	3.49e-24	1.19e-21
CPM	0.803681	4.76e-24	1.53e-21
NAPRT	0.802178	6.67e-24	2.05e-21
LCP1	0.801654	7.5e-24	2.2e-21
PPL	0.799569	1.19e-23	3.34e-21
CAPG	0.796308	2.43e-23	6.53e-21
QPCT	0.792464	5.54e-23	1.43e-20
AGR2	0.790833	7.82e-23	1.94e-20
BPIFB2	0.786709	1.84e-22	4.4e-20
TAGLN3	0.786337	1.99e-22	4.58e-20
TPD52L1	0.784729	2.76e-22	6.15e-20
TNC	0.782423	4.4e-22	9.47e-20
HPGD	0.778497	9.61e-22	2e-19
TYROBP	0.776261	1.49e-21	3e-19
GPX2	0.7747	2.02e-21	3.94e-19
AKR1C1	0.77364	2.47e-21	4.69e-19
FKBP11	0.770961	4.12e-21	7.6e-19
COMP	0.768876	6.1e-21	1.09e-18
POSTN	0.765323	1.18e-20	2.06e-18
CA8	0.763704	1.59e-20	2.7e-18
PODN	0.762318	2.05e-20	3.39e-18
GPNMB	0.761561	2.35e-20	3.79e-18
ANXA3	0.759546	3.37e-20	5.31e-18
ARG2	0.758719	3.91e-20	6.01e-18
NAPB	0.757496	4.86e-20	7.29e-18
FABP5	0.754851	7.74e-20	1.14e-17
SERPINI1	0.751695	1.34e-19	1.92e-17
IFI16	0.743821	5.07e-19	7.12e-17
CDKN2A	0.743669	5.2e-19	7.15e-17
PCSK2	0.740128	9.32e-19	1.25e-16
ASPN	0.738055	1.31e-18	1.72e-16
FBLIM1	0.734455	2.33e-18	3e-16
FERMT3	0.731334	3.81e-18	4.82e-16
TPSB2	0.729018	5.47e-18	6.79e-16
BSCL2	0.728492	5.94e-18	7.23e-16
CALCB	0.727432	7e-18	8.36e-16
THBS2	0.725882	8.88e-18	1.04e-15
NPTX1	0.725778	9.02e-18	1.04e-15
CAMK2B	0.725754	9.05e-18	1.03e-15
CALML3	0.724381	1.12e-17	1.24e-15
ANXA1	0.723995	1.18e-17	1.3e-15
GSTM3	0.723867	1.21e-17	1.3e-15
ENO3	0.723331	1.31e-17	1.39e-15
VCAN	0.722411	1.51e-17	1.57e-15
TGM2	0.721875	1.63e-17	1.67e-15
SNTB1	0.721759	1.66e-17	1.67e-15
GP2	0.720745	1.93e-17	1.92e-15
FRZB	0.720454	2.02e-17	1.97e-15
CRYAB	0.719359	2.38e-17	2.29e-15
IL16	0.718427	2.73e-17	2.59e-15
CALB2	0.716109	3.85e-17	3.6e-15
SFRP4	0.7147	4.73e-17	4.36e-15
AKR1C2	0.713718	5.45e-17	4.96e-15
GRP	0.710973	8.11e-17	7.27e-15
FBXO2	0.710833	8.28e-17	7.32e-15
S100A4	0.710332	8.89e-17	7.76e-15
ASRGL1	0.709598	9.88e-17	8.5e-15
GLIPR2	0.708794	1.11e-16	9.41e-15
DCLK1	0.708468	1.16e-16	9.66e-15
SYNPO	0.708468	1.16e-16	9.66e-15
DCX	0.707909	1.26e-16	1.03e-14
ALDH1A1	0.706465	1.54e-16	1.24e-14
AKR7A3	0.70431	2.08e-16	1.66e-14
ASS1	0.702807	2.57e-16	2.02e-14
FKBP10	0.702423	2.71e-16	2.11e-14
LGALSL	0.701142	3.24e-16	2.49e-14
MAPT	0.700967	3.32e-16	2.52e-14
PHGDH	0.700955	3.32e-16	2.49e-14
TAGLN	0.700664	3.46e-16	2.56e-14
PGAM2	0.699068	4.3e-16	3.16e-14
INPP4B	0.698835	4.44e-16	3.22e-14
PDLIM7	0.697647	5.22e-16	3.74e-14
CNN2	0.694514	7.97e-16	5.66e-14
LGALS3	0.694094	8.44e-16	5.92e-14
SH3KBP1	0.693955	8.59e-16	5.96e-14
GGH	0.693931	8.62e-16	5.92e-14
ROR2	0.692778	1.01e-15	6.83e-14
CANT1	0.692685	1.02e-15	6.85e-14
SQOR	0.692277	1.08e-15	7.15e-14
TGFB1I1	0.691462	1.2e-15	7.89e-14
GBP2	0.691275	1.23e-15	8.01e-14
SERPINF1	0.691206	1.24e-15	8e-14
RAB3C	0.691124	1.25e-15	8.01e-14
NEDD4L	0.689901	1.47e-15	9.32e-14
TESC	0.689388	1.58e-15	9.87e-14
TSPYL5	0.68869	1.73e-15	1.07e-13
SCIN	0.688294	1.82e-15	1.12e-13
S100A16	0.688189	1.84e-15	1.12e-13
PROCR	0.68763	1.98e-15	1.2e-13
FBLN2	0.687595	1.99e-15	1.19e-13
FAM114A1	0.686453	2.31e-15	1.37e-13
TNS3	0.684089	3.14e-15	1.84e-13
NCOA7	0.683704	3.3e-15	1.92e-13
CRABP2	0.683692	3.3e-15	1.9e-13
CTSS	0.683133	3.55e-15	2.03e-13
PML	0.682306	3.94e-15	2.23e-13
LIMCH1	0.682283	3.96e-15	2.22e-13
HLA-DMB	0.681025	4.64e-15	2.58e-13
NUDT9	0.681013	4.65e-15	2.57e-13
CHN2	0.680536	4.94e-15	2.7e-13
LMCD1	0.679324	5.76e-15	3.12e-13
EFCC1	0.678754	6.19e-15	3.33e-13
PPIC	0.678532	6.37e-15	3.4e-13
CST4	0.678381	6.49e-15	3.43e-13
CKB	0.676797	7.91e-15	4.15e-13
MNDA	0.676727	7.98e-15	4.16e-13
GCNT3	0.676529	8.18e-15	4.23e-13
PCSK1	0.676203	8.52e-15	4.37e-13
SMPDL3B	0.67604	8.7e-15	4.42e-13
KCTD12	0.675911	8.84e-15	4.46e-13
PON3	0.675877	8.88e-15	4.44e-13
EPS8L2	0.674036	1.12e-14	5.54e-13
MMP12	0.673869	1.14e-14	5.61e-13
HSPH1	0.673419	1.2e-14	5.89e-13
PCOLCE	0.669913	1.85e-14	8.98e-13
SPR	0.669808	1.87e-14	9.03e-13
ITGB2	0.669726	1.89e-14	9.05e-13
ADCYAP1	0.668189	2.28e-14	1.08e-12
PAPSS2	0.667967	2.34e-14	1.1e-12
ADH1B	0.666152	2.92e-14	1.36e-12
RBP1	0.665743	3.06e-14	1.42e-12
GBP1	0.665242	3.25e-14	1.5e-12
LTBP2	0.664112	3.72e-14	1.7e-12
SNCG	0.663425	4.04e-14	1.84e-12
TNR	0.6624	4.56e-14	2.06e-12
FN1	0.662283	4.62e-14	2.07e-12
FABP6	0.661642	4.99e-14	2.22e-12
PDLIM3	0.66127	5.21e-14	2.3e-12
AKAIN1	0.659627	6.32e-14	2.77e-12
DCN	0.659371	6.51e-14	2.84e-12
FHL2	0.658917	6.87e-14	2.97e-12
GSTM2	0.658276	7.4e-14	3.18e-12
OLFM3	0.657764	7.85e-14	3.36e-12
FAM3B	0.656575	9.01e-14	3.83e-12
PGM5	0.656494	9.1e-14	3.84e-12
PDLIM1	0.656308	9.3e-14	3.9e-12
GCLC	0.654665	1.12e-13	4.68e-12
CMBL	0.654327	1.17e-13	4.83e-12
MGLL	0.653955	1.22e-13	5.01e-12
GDF15	0.652638	1.42e-13	5.79e-12
INF2	0.651497	1.61e-13	6.55e-12
C16orf89	0.650588	1.79e-13	7.21e-12
SYT2	0.650309	1.85e-13	7.4e-12
SNX9	0.650274	1.85e-13	7.38e-12
SCGN	0.649458	2.03e-13	8.04e-12
SOD3	0.649295	2.07e-13	8.14e-12
APBB1IP	0.648666	2.22e-13	8.69e-12
PIR	0.648294	2.32e-13	9e-12
LDHB	0.6482	2.34e-13	9.04e-12
SYT1	0.647979	2.4e-13	9.21e-12
PDLIM2	0.647105	2.64e-13	1.01e-11
MAN1A1	0.646942	2.69e-13	1.02e-11
SLC9A3R1	0.646593	2.8e-13	1.06e-11
SNAP91	0.645824	3.05e-13	1.14e-11
NAAA	0.645475	3.17e-13	1.18e-11
TP53I3	0.644391	3.58e-13	1.33e-11
RUFY3	0.643669	3.87e-13	1.43e-11
CPQ	0.643343	4.01e-13	1.47e-11
FUCA2	0.642865	4.23e-13	1.54e-11
LSP1	0.642202	4.55e-13	1.65e-11
PTGIS	0.641817	4.75e-13	1.71e-11
CNTN1	0.641712	4.8e-13	1.72e-11
GAP43	0.641701	4.81e-13	1.71e-11
VAT1L	0.640303	5.6e-13	1.99e-11
ECHDC3	0.639604	6.04e-13	2.13e-11
SLC1A4	0.639557	6.07e-13	2.13e-11
FAP	0.63901	6.45e-13	2.25e-11
AMPD2	0.638882	6.54e-13	2.27e-11
DSG2	0.638684	6.68e-13	2.3e-11
COL10A1	0.638104	7.11e-13	2.44e-11
CD74	0.638101	7.11e-13	2.43e-11
COL14A1	0.638078	7.13e-13	2.42e-11
AMPH	0.638043	7.16e-13	2.42e-11
FMO5	0.63795	7.23e-13	2.43e-11
HLA-DRA	0.637368	7.7e-13	2.57e-11
SLC4A10	0.636575	8.38e-13	2.79e-11
ISLR	0.635306	9.61e-13	3.18e-11
CNN1	0.63463	1.03e-12	3.4e-11
FGD4	0.633034	1.22e-12	4.01e-11
CALY	0.63293	1.24e-12	4.03e-11
SLC16A1	0.632394	1.31e-12	4.25e-11
SPATS2L	0.632382	1.31e-12	4.23e-11
NAXE	0.630903	1.53e-12	4.92e-11
CYB5R2	0.630844	1.54e-12	4.93e-11
KBTBD11	0.630052	1.68e-12	5.33e-11
CNRIP1	0.630029	1.68e-12	5.32e-11
C1GALT1	0.629272	1.82e-12	5.73e-11
SRPX2	0.628503	1.97e-12	6.17e-11
CORO1A	0.62848	1.98e-12	6.16e-11
TXNDC5	0.628457	1.98e-12	6.15e-11
SBSPON	0.62813	2.05e-12	6.33e-11
RTBDN	0.627467	2.2e-12	6.75e-11
LGALS1	0.627292	2.24e-12	6.84e-11
UXS1	0.626989	2.31e-12	7.02e-11
NFIB	0.626174	2.51e-12	7.61e-11
KRT7	0.625323	2.74e-12	8.27e-11
HSPA13	0.625207	2.77e-12	8.33e-11
GBP5	0.62495	2.85e-12	8.51e-11
EFEMP1	0.624881	2.87e-12	8.53e-11
CDKN2C	0.624822	2.89e-12	8.55e-11
KIAA1217	0.624566	2.96e-12	8.71e-11
ST6GAL2	0.624566	2.96e-12	8.71e-11
F13A1	0.624217	3.07e-12	8.97e-11
COPZ2	0.623576	3.28e-12	9.54e-11
IDH2	0.622574	3.64e-12	1.05e-10
MEIS2	0.622563	3.64e-12	1.05e-10
MGAT4A	0.622213	3.77e-12	1.08e-10
IQGAP2	0.622167	3.79e-12	1.08e-10
MOB1B	0.621246	4.16e-12	1.18e-10
SERPINH1	0.620361	4.55e-12	1.29e-10
TFF1	0.619203	5.12e-12	1.44e-10
STAT1	0.619045	5.2e-12	1.46e-10
STX1A	0.617845	5.87e-12	1.64e-10
PDXP	0.61774	5.93e-12	1.65e-10
SGCD	0.617333	6.18e-12	1.71e-10
OSCP1	0.617088	6.33e-12	1.75e-10
VGF	0.616459	6.75e-12	1.85e-10
STEAP3	0.614642	8.08e-12	2.21e-10
HSPB8	0.614351	8.32e-12	2.27e-10
RAP2B	0.61364	8.93e-12	2.42e-10
VSIG4	0.612953	9.56e-12	2.58e-10
RBMS3	0.61279	9.71e-12	2.61e-10
PYGL	0.612766	9.73e-12	2.61e-10
CTSH	0.61272	9.78e-12	2.61e-10
SVIL	0.61265	9.85e-12	2.62e-10
AAMDC	0.612452	1e-11	2.66e-10
OAS2	0.612242	1.03e-11	2.7e-10
MXRA5	0.612196	1.03e-11	2.7e-10
CST1	0.611318	1.12e-11	2.93e-10
ME1	0.611287	1.13e-11	2.93e-10
CLIC2	0.610786	1.18e-11	3.07e-10
ICAM1	0.61067	1.2e-11	3.09e-10
C4A	0.610542	1.21e-11	3.11e-10
HMOX1	0.609773	1.31e-11	3.34e-10
MAMDC2	0.609726	1.31e-11	3.35e-10
PACSIN1	0.609703	1.31e-11	3.34e-10
TFF3	0.609691	1.32e-11	3.33e-10
IRS2	0.608946	1.42e-11	3.57e-10
MDK	0.607886	1.57e-11	3.94e-10
RGN	0.607769	1.59e-11	3.97e-10
LSAMP	0.607583	1.62e-11	4.03e-10
CRYL1	0.607187	1.68e-11	4.17e-10
SAMHD1	0.607129	1.69e-11	4.18e-10
CAVIN2	0.606977	1.71e-11	4.22e-10
SYNPO2	0.606174	1.85e-11	4.54e-10
TTC39C	0.605242	2.03e-11	4.95e-10
SCG2	0.604927	2.09e-11	5.09e-10
PLS1	0.604822	2.11e-11	5.12e-10
RTN4RL2	0.604368	2.2e-11	5.33e-10
ALDH1L2	0.604112	2.26e-11	5.44e-10
IL18	0.603774	2.33e-11	5.59e-10
ANXA2	0.603588	2.37e-11	5.67e-10
VCL	0.603425	2.41e-11	5.74e-10
AKR1B10	0.603414	2.41e-11	5.73e-10
CHMP4C	0.60318	2.47e-11	5.83e-10
BCL2	0.60311	2.48e-11	5.85e-10
SFRP2	0.602283	2.69e-11	6.31e-10
MT1F	0.602132	2.73e-11	6.38e-10
GATAD2B	0.601957	2.77e-11	6.46e-10
MYOF	0.60191	2.79e-11	6.47e-10
F5	0.601887	2.79e-11	6.46e-10
MAP4	0.600256	3.26e-11	7.51e-10
MRC2	0.599255	3.58e-11	8.22e-10
CORO1C	0.59873	3.76e-11	8.61e-10
COL5A1	0.598369	3.89e-11	8.87e-10
MSRB3	0.597437	4.25e-11	9.65e-10
PRELP	0.597076	4.39e-11	9.95e-10
SYP	0.596808	4.5e-11	1.02e-09
BSPRY	0.595877	4.91e-11	1.1e-09
GGT7	0.595853	4.92e-11	1.1e-09
PALMD	0.595446	5.11e-11	1.14e-09
ALDH7A1	0.595119	5.27e-11	1.17e-09
RAC2	0.595003	5.33e-11	1.18e-09
PACSIN3	0.594875	5.39e-11	1.19e-09
ITGAX	0.594257	5.71e-11	1.26e-09
TOMM34	0.593559	6.09e-11	1.34e-09
CELF4	0.593407	6.18e-11	1.35e-09
FLNC	0.593244	6.27e-11	1.37e-09
LY6H	0.592813	6.52e-11	1.42e-09
PDLIM4	0.592778	6.54e-11	1.42e-09
CLIC6	0.592021	7.02e-11	1.51e-09
PLS3	0.59166	7.25e-11	1.56e-09
TPO	0.591462	7.39e-11	1.58e-09
EZR	0.589796	8.6e-11	1.84e-09
DDAH2	0.589377	8.93e-11	1.9e-09
GPX7	0.588911	9.32e-11	1.98e-09
DBN1	0.588608	9.58e-11	2.03e-09
PAK3	0.588107	1e-10	2.11e-09
AKAP12	0.587268	1.08e-10	2.27e-09
NT5E	0.586407	1.17e-10	2.45e-09
CPXM2	0.5853	1.29e-10	2.7e-09
RPS6KA3	0.584764	1.36e-10	2.82e-09
MFAP4	0.584193	1.43e-10	2.96e-09
SYT13	0.583867	1.47e-10	3.04e-09
S100A8	0.583331	1.54e-10	3.18e-09
ADAMDEC1	0.582365	1.68e-10	3.45e-09
LONRF2	0.58226	1.69e-10	3.47e-09
ACP5	0.582167	1.71e-10	3.49e-09
CDH11	0.581852	1.76e-10	3.58e-09
FHL1	0.581316	1.84e-10	3.74e-09
EPHX2	0.58127	1.85e-10	3.74e-09
AEBP1	0.58106	1.88e-10	3.8e-09
GALK1	0.581048	1.89e-10	3.79e-09
ERP29	0.580769	1.93e-10	3.88e-09
B4GAT1	0.580745	1.94e-10	3.87e-09
HSPB7	0.579977	2.07e-10	4.13e-09
GSTP1	0.579068	2.25e-10	4.46e-09
MMP14	0.57809	2.45e-10	4.85e-09
MMP2	0.576902	2.72e-10	5.36e-09
GIMAP4	0.576529	2.81e-10	5.52e-09
SASH3	0.576179	2.89e-10	5.67e-09
COMT	0.575807	2.99e-10	5.84e-09
KHSRP	0.575003	3.2e-10	6.25e-09
TJP2	0.574921	3.23e-10	6.27e-09
RUNDC3A	0.574665	3.3e-10	6.39e-09
KYNU	0.573955	3.51e-10	6.78e-09
QSOX1	0.573803	3.55e-10	6.85e-09
TCTN3	0.573314	3.71e-10	7.12e-09
MISP	0.573162	3.76e-10	7.19e-09
ANXA6	0.572976	3.82e-10	7.29e-09
CRIP2	0.572871	3.85e-10	7.33e-09
CASP1	0.572557	3.96e-10	7.51e-09
ENO1	0.571974	4.16e-10	7.87e-09
DDC	0.571963	4.16e-10	7.86e-09
ALDOC	0.571217	4.44e-10	8.35e-09
PBXIP1	0.570646	4.66e-10	8.74e-09
CD300A	0.570577	4.69e-10	8.77e-09
CLIC3	0.569831	5e-10	9.32e-09
CRYZ	0.569365	5.2e-10	9.67e-09
ACSF2	0.569156	5.29e-10	9.81e-09
TPPP	0.569074	5.33e-10	9.85e-09
SAMD1	0.568701	5.5e-10	1.01e-08
TNS1	0.568096	5.79e-10	1.06e-08
GCH1	0.567944	5.86e-10	1.08e-08
STIM1	0.567874	5.9e-10	1.08e-08
MTAP	0.567734	5.97e-10	1.09e-08
BPHL	0.567513	6.08e-10	1.11e-08
TGFBI	0.567501	6.09e-10	1.1e-08
NAGLU	0.567432	6.12e-10	1.11e-08
PPP1R18	0.56742	6.13e-10	1.11e-08
ACTN1	0.567222	6.23e-10	1.12e-08
COL12A1	0.567175	6.26e-10	1.12e-08
CENPV	0.567024	6.34e-10	1.13e-08
TTLL12	0.566919	6.39e-10	1.14e-08
EPHX1	0.566838	6.44e-10	1.14e-08
MXRA8	0.566441	6.66e-10	1.18e-08
MAOA	0.56615	6.82e-10	1.21e-08
C1QC	0.565964	6.93e-10	1.22e-08
SCG3	0.565684	7.1e-10	1.25e-08
HADH	0.565463	7.23e-10	1.27e-08
TRIM28	0.565288	7.34e-10	1.28e-08
TBXAS1	0.565218	7.38e-10	1.29e-08
SYTL1	0.564752	7.67e-10	1.33e-08
ABAT	0.564718	7.69e-10	1.34e-08
MZB1	0.56442	7.89e-10	1.37e-08
TERF2IP	0.563809	8.3e-10	1.43e-08
FABP4	0.563784	8.32e-10	1.43e-08
CTHRC1	0.563774	8.33e-10	1.43e-08
CARTPT	0.563354	8.62e-10	1.48e-08
HLA-DPA1	0.563145	8.77e-10	1.5e-08
GFRA4	0.562994	8.89e-10	1.51e-08
CYP27A1	0.562947	8.92e-10	1.52e-08
AOC1	0.562667	9.13e-10	1.55e-08
ADA	0.56212	9.56e-10	1.61e-08
PLD3	0.562015	9.64e-10	1.62e-08
CES1	0.561722	9.88e-10	1.66e-08
EDN3	0.561363	1.02e-09	1.71e-08
PTPRC	0.56134	1.02e-09	1.7e-08
TENM3	0.561142	1.04e-09	1.73e-08
CHL1	0.560978	1.05e-09	1.75e-08
PEBP4	0.560839	1.06e-09	1.76e-08
STMN1	0.560489	1.09e-09	1.81e-08
ANK2	0.560268	1.11e-09	1.84e-08
CEACAM5	0.560268	1.11e-09	1.84e-08
DNAJA4	0.56021	1.12e-09	1.84e-08
SRI	0.559348	1.2e-09	1.97e-08
PLIN3	0.559266	1.21e-09	1.98e-08
LGALS9	0.559196	1.22e-09	1.98e-08
KHDRBS3	0.558183	1.32e-09	2.15e-08
TMUB1	0.558055	1.34e-09	2.17e-08
MELTF	0.557938	1.35e-09	2.18e-08
S100A14	0.557845	1.36e-09	2.19e-08
STEAP4	0.55781	1.36e-09	2.19e-08
SELENBP1	0.557705	1.38e-09	2.21e-08
PNMA1	0.557507	1.4e-09	2.24e-08
OSBPL1A	0.557298	1.42e-09	2.27e-08
SARDH	0.556622	1.5e-09	2.39e-08
NEFM	0.555306	1.67e-09	2.66e-08
UGDH	0.555282	1.68e-09	2.66e-08
SPOCK1	0.555259	1.68e-09	2.65e-08
PLSCR4	0.555003	1.71e-09	2.7e-08
NXN	0.554386	1.8e-09	2.84e-08
CAMK2D	0.55378	1.89e-09	2.97e-08
QDPR	0.553559	1.93e-09	3.02e-08
P4HB	0.553337	1.96e-09	3.06e-08
PITPNC1	0.552603	2.08e-09	3.24e-08
TBC1D24	0.551823	2.21e-09	3.44e-08
GCHFR	0.550891	2.39e-09	3.7e-08
SDCBP2	0.550891	2.39e-09	3.7e-08
FAM107B	0.550379	2.49e-09	3.84e-08
SLC7A2	0.550309	2.5e-09	3.85e-08
ALDH3A2	0.550052	2.55e-09	3.92e-08
PLCL1	0.550006	2.56e-09	3.93e-08
TDRP	0.549831	2.6e-09	3.97e-08
PKIB	0.549505	2.67e-09	4.07e-08
LIMS2	0.548923	2.79e-09	4.25e-08
EMILIN1	0.548713	2.84e-09	4.31e-08
ADGRG2	0.548655	2.85e-09	4.32e-08
TPST1	0.548422	2.91e-09	4.39e-08
SCRN1	0.548363	2.92e-09	4.4e-08
HPGDS	0.548084	2.98e-09	4.49e-08
TNXB	0.548002	3e-09	4.51e-08
ALDH4A1	0.547886	3.03e-09	4.54e-08
LUM	0.547699	3.08e-09	4.6e-08
VASP	0.547129	3.22e-09	4.8e-08
CPVL	0.547094	3.23e-09	4.8e-08
OXCT1	0.546849	3.29e-09	4.88e-08
CCL18	0.546721	3.32e-09	4.92e-08
CYGB	0.546721	3.32e-09	4.92e-08
SMOC2	0.546104	3.49e-09	5.14e-08
VAV2	0.545731	3.59e-09	5.28e-08
TAPBPL	0.545603	3.63e-09	5.32e-08
HDDC2	0.545067	3.79e-09	5.54e-08
TMOD1	0.544997	3.81e-09	5.56e-08
L1CAM	0.544927	3.83e-09	5.58e-08
ANGPTL2	0.544811	3.86e-09	5.62e-08
TSTD1	0.544718	3.89e-09	5.64e-08
MAP2	0.543786	4.19e-09	6.06e-08
NKX2-1	0.543646	4.23e-09	6.11e-08
SCG5	0.54318	4.39e-09	6.32e-08
STXBP1	0.542469	4.64e-09	6.67e-08
STC1	0.542458	4.64e-09	6.66e-08
FAM167A	0.542202	4.74e-09	6.78e-08
FAM20A	0.542143	4.76e-09	6.79e-08
NT5C3A	0.542143	4.76e-09	6.79e-08
COBLL1	0.54205	4.79e-09	6.81e-08
CYBB	0.542015	4.81e-09	6.82e-08
WFDC2	0.541871	4.86e-09	6.88e-08
FABP3	0.541829	4.88e-09	6.89e-08
RPS6KA1	0.541701	4.92e-09	6.94e-08
SLC1A5	0.541654	4.94e-09	6.95e-08
HEBP1	0.541573	4.97e-09	6.98e-08
GPX3	0.541316	5.07e-09	7.1e-08
MYO1B	0.541235	5.11e-09	7.13e-08
MT2A	0.540606	5.36e-09	7.47e-08
CAPN2	0.540349	5.47e-09	7.61e-08
CARHSP1	0.539569	5.81e-09	8.06e-08
LPCAT4	0.538055	6.52e-09	9.04e-08
RAP1B	0.537927	6.59e-09	9.11e-08
PALM	0.537635	6.74e-09	9.29e-08
DLG3	0.537612	6.75e-09	9.29e-08
S100B	0.537484	6.82e-09	9.36e-08
RAP1GAP	0.537391	6.87e-09	9.41e-08
IL4I1	0.537037	7.05e-09	9.64e-08
COL3A1	0.536878	7.14e-09	9.74e-08
CHGB	0.536599	7.29e-09	9.93e-08
KLK11	0.536482	7.36e-09	1e-07
BZW2	0.535224	8.1e-09	1.1e-07
GALNT5	0.535131	8.16e-09	1.1e-07
EFHD1	0.53491	8.29e-09	1.12e-07
CPLX2	0.534642	8.46e-09	1.14e-07
RPRD2	0.534421	8.61e-09	1.16e-07
DPYD	0.534094	8.82e-09	1.18e-07
EEF1A2	0.534001	8.89e-09	1.19e-07
NAXD	0.533838	9e-09	1.2e-07
NCKAP1L	0.53357	9.18e-09	1.22e-07
ABI3BP	0.533454	9.26e-09	1.23e-07
ALOX5	0.533302	9.37e-09	1.24e-07
COX7A1	0.533034	9.56e-09	1.27e-07
FMNL1	0.532499	9.95e-09	1.32e-07
PRRX1	0.532464	9.98e-09	1.32e-07
FAM174B	0.532254	1.01e-08	1.34e-07
SNAP25	0.531788	1.05e-08	1.38e-07
SUGT1	0.531427	1.08e-08	1.42e-07
ARHGAP4	0.531404	1.08e-08	1.41e-07
HSPB6	0.531054	1.11e-08	1.45e-07
AKR7A2	0.530949	1.12e-08	1.46e-07
ACSS1	0.53074	1.14e-08	1.48e-07
SERPINB9	0.53039	1.17e-08	1.51e-07
MESD	0.530309	1.17e-08	1.52e-07
PSAT1	0.530076	1.19e-08	1.54e-07
WAS	0.530006	1.2e-08	1.55e-07
THSD7A	0.529656	1.23e-08	1.59e-07
FGL2	0.529552	1.24e-08	1.6e-07
TPPP3	0.529365	1.26e-08	1.62e-07
CPA3	0.529101	1.28e-08	1.64e-07
OCIAD1	0.528701	1.32e-08	1.69e-07
TNFAIP8	0.528061	1.39e-08	1.77e-07
PRKG1	0.527373	1.46e-08	1.86e-07
SH3BP1	0.527187	1.48e-08	1.88e-07
ACOT9	0.52707	1.49e-08	1.89e-07
PAFAH1B3	0.526919	1.51e-08	1.91e-07
RAB34	0.526779	1.53e-08	1.93e-07
GPRIN3	0.526744	1.53e-08	1.93e-07
CADPS	0.526348	1.57e-08	1.98e-07
STK32C	0.52608	1.61e-08	2.02e-07
SPINT1	0.525964	1.62e-08	2.03e-07
NUCB2	0.525754	1.65e-08	2.06e-07
MOCS2	0.525603	1.66e-08	2.08e-07
FLNA	0.525451	1.68e-08	2.1e-07
ART4	0.525381	1.69e-08	2.1e-07
ISG15	0.525358	1.69e-08	2.1e-07
SYK	0.524706	1.78e-08	2.2e-07
S100A11	0.524321	1.83e-08	2.26e-07
C1R	0.524228	1.84e-08	2.27e-07
GALM	0.524112	1.86e-08	2.29e-07
MPP5	0.523786	1.9e-08	2.34e-07
RASSF5	0.523681	1.92e-08	2.35e-07
RFTN1	0.523681	1.92e-08	2.35e-07
FAAH	0.523331	1.97e-08	2.4e-07
NDUFA4L2	0.523227	1.98e-08	2.42e-07
ECI1	0.523203	1.98e-08	2.42e-07
CD200	0.523122	2e-08	2.43e-07
GGA2	0.522644	2.07e-08	2.51e-07
PI16	0.522616	2.07e-08	2.51e-07
CPZ	0.52257	2.08e-08	2.51e-07
CORO2B	0.522551	2.08e-08	2.51e-07
DNER	0.522376	2.11e-08	2.54e-07
P4HA1	0.521992	2.17e-08	2.61e-07
TRIP6	0.52198	2.17e-08	2.6e-07
IRF2BPL	0.521887	2.18e-08	2.62e-07
SFN	0.521091	2.31e-08	2.77e-07
NQO2	0.521037	2.32e-08	2.77e-07
STAT2	0.520408	2.43e-08	2.89e-07
ZYX	0.520233	2.46e-08	2.92e-07
SH3GL1	0.52007	2.49e-08	2.95e-07
CPPED1	0.520023	2.5e-08	2.96e-07
MSRA	0.519907	2.52e-08	2.98e-07
MAPRE3	0.519895	2.52e-08	2.97e-07
TMEM201	0.519685	2.56e-08	3.01e-07
KANK2	0.519394	2.62e-08	3.07e-07
C1QB	0.51901	2.69e-08	3.15e-07
GJA1	0.518987	2.7e-08	3.15e-07
PROS1	0.51894	2.7e-08	3.16e-07
RMDN2	0.518626	2.77e-08	3.22e-07
NRCAM	0.518334	2.82e-08	3.28e-07
COQ3	0.518299	2.83e-08	3.28e-07
RCN3	0.518299	2.83e-08	3.28e-07
KIAA1191	0.518078	2.88e-08	3.33e-07
PTGS1	0.518078	2.88e-08	3.33e-07
CTSZ	0.517391	3.02e-08	3.48e-07
RNASE6	0.516983	3.11e-08	3.58e-07
ZSCAN18	0.516855	3.14e-08	3.61e-07
SULT2B1	0.51675	3.17e-08	3.63e-07
HDHD5	0.516622	3.19e-08	3.66e-07
SMAP1	0.516063	3.32e-08	3.8e-07
GNB4	0.5159	3.36e-08	3.83e-07
LUZP1	0.5159	3.36e-08	3.83e-07
C1S	0.515818	3.38e-08	3.84e-07
GXYLT1	0.515713	3.41e-08	3.87e-07
PYCARD	0.515119	3.56e-08	4.02e-07
GRAMD2B	0.515073	3.57e-08	4.03e-07
PLCD1	0.5147	3.66e-08	4.13e-07
HK1	0.514444	3.73e-08	4.2e-07
GUSB	0.51392	3.87e-08	4.35e-07
NCS1	0.513302	4.05e-08	4.53e-07
SHMT1	0.513291	4.05e-08	4.53e-07
NHEJ1	0.512545	4.27e-08	4.77e-07
AKAP1	0.512394	4.31e-08	4.81e-07
PRTFDC1	0.512382	4.32e-08	4.8e-07
FHL3	0.511939	4.45e-08	4.95e-07
EPDR1	0.511741	4.52e-08	5.01e-07
MPP1	0.511683	4.54e-08	5.02e-07
ADPRH	0.51166	4.54e-08	5.02e-07
GDAP1L1	0.511555	4.58e-08	5.05e-07
PRKAB1	0.511077	4.73e-08	5.21e-07
CDC42EP5	0.510973	4.77e-08	5.24e-07
HPN	0.510646	4.88e-08	5.36e-07
TDRKH	0.51046	4.94e-08	5.42e-07
NEGR1	0.510332	4.99e-08	5.46e-07
HINT1	0.51032	4.99e-08	5.45e-07
FAM169A	0.509936	5.13e-08	5.59e-07
RARRES2	0.509715	5.21e-08	5.67e-07
NTN4	0.509493	5.29e-08	5.75e-07
LPCAT1	0.509295	5.36e-08	5.82e-07
RGS10	0.509214	5.39e-08	5.84e-07
CAP2	0.509202	5.4e-08	5.84e-07
SIAE	0.509097	5.44e-08	5.87e-07
NHSL2	0.508783	5.56e-08	5.99e-07
GNA14	0.50848	5.68e-08	6.11e-07
NCAM1	0.50749	6.08e-08	6.53e-07
TGFBR3	0.507234	6.19e-08	6.64e-07
MAN1C1	0.506942	6.32e-08	6.76e-07
ST6GAL1	0.506919	6.33e-08	6.76e-07
LRRC32	0.506872	6.35e-08	6.77e-07
S100A13	0.506814	6.38e-08	6.79e-07
ACTN4	0.506651	6.45e-08	6.86e-07
MTHFD1L	0.506546	6.49e-08	6.89e-07
NEFL	0.506523	6.51e-08	6.89e-07
SPA17	0.506383	6.57e-08	6.95e-07
NGFR	0.506034	6.73e-08	7.11e-07
DUT	0.505999	6.75e-08	7.11e-07
NTPCR	0.505673	6.9e-08	7.26e-07
TTC9	0.504601	7.43e-08	7.81e-07
DNAJC6	0.504566	7.45e-08	7.81e-07
ACAN	0.504368	7.55e-08	7.91e-07
GAB2	0.503879	7.81e-08	8.17e-07
RAI14	0.503762	7.87e-08	8.22e-07
C1QL3	0.503553	7.98e-08	8.32e-07
C1GALT1C1	0.503471	8.03e-08	8.36e-07
MYLK	0.502959	8.32e-08	8.64e-07
NUMA1	0.502877	8.36e-08	8.68e-07
CAND2	0.502539	8.56e-08	8.86e-07
MYO1E	0.502539	8.56e-08	8.86e-07
SLC4A1	0.502533	8.56e-08	8.84e-07
PM20D2	0.502458	8.61e-08	8.87e-07
PPFIA2	0.502132	8.8e-08	9.06e-07
ACAT2	0.501992	8.88e-08	9.13e-07
DDT	0.501712	9.06e-08	9.29e-07
JAK1	0.501374	9.27e-08	9.49e-07
ENO2	0.501363	9.27e-08	9.49e-07
ANXA11	0.50134	9.29e-08	9.49e-07
OGN	0.501063	9.47e-08	9.65e-07
TAC3	0.500827	9.62e-08	9.79e-07
VAMP2	0.500547	9.8e-08	9.96e-07
SNTB2	0.500245	1e-07	1.02e-06
PFKP	0.500058	1.01e-07	1.03e-06
SUMF2	0.499627	1.04e-07	1.06e-06
DSP	0.499243	1.07e-07	1.08e-06
STUB1	0.498765	1.11e-07	1.12e-06
HAAO	0.498358	1.14e-07	1.14e-06
MLPH	0.498276	1.14e-07	1.15e-06
FKBP9	0.49809	1.16e-07	1.16e-06
RBBP9	0.49788	1.17e-07	1.18e-06
PTPRN	0.497775	1.18e-07	1.18e-06
FOXK1	0.497228	1.23e-07	1.23e-06
PAK1	0.496692	1.27e-07	1.27e-06
PDSS2	0.496424	1.3e-07	1.29e-06
PTPRN2	0.496179	1.32e-07	1.31e-06
DUSP22	0.495795	1.35e-07	1.34e-06
GOLM1	0.495795	1.35e-07	1.34e-06
EPB41L2	0.49555	1.37e-07	1.36e-06
PGM2	0.495469	1.38e-07	1.36e-06
TSPAN1	0.494933	1.43e-07	1.41e-06
CLEC11A	0.494921	1.43e-07	1.41e-06
LPL	0.49491	1.43e-07	1.41e-06
PDGFRB	0.494875	1.44e-07	1.41e-06
GNAZ	0.494712	1.45e-07	1.42e-06
SHC1	0.494444	1.48e-07	1.45e-06
ARPC1B	0.494304	1.49e-07	1.46e-06
F11R	0.494269	1.5e-07	1.46e-06
FMOD	0.494188	1.5e-07	1.47e-06
OLFML1	0.494001	1.52e-07	1.48e-06
ANTXR1	0.4935	1.57e-07	1.53e-06
ECM1	0.493244	1.6e-07	1.55e-06
GGT5	0.493034	1.62e-07	1.57e-06
KCNAB2	0.492615	1.67e-07	1.62e-06
PTER	0.491753	1.77e-07	1.71e-06
PALLD	0.491741	1.77e-07	1.71e-06
RRAS	0.491532	1.79e-07	1.73e-06
SULT1A1	0.491043	1.85e-07	1.78e-06
S100A6	0.490914	1.87e-07	1.79e-06
AMDHD2	0.490542	1.91e-07	1.84e-06
CETN2	0.490297	1.95e-07	1.86e-06
MAZ	0.489994	1.98e-07	1.9e-06
IL1RAP	0.489715	2.02e-07	1.93e-06
NCOR2	0.489482	2.05e-07	1.96e-06
SORBS1	0.489412	2.06e-07	1.96e-06
HMGA1	0.489388	2.07e-07	1.96e-06
P4HTM	0.488748	2.15e-07	2.04e-06
CTSA	0.48855	2.18e-07	2.07e-06
P3H4	0.488107	2.25e-07	2.13e-06
MAP1A	0.488084	2.25e-07	2.13e-06
IGFBP3	0.487758	2.3e-07	2.17e-06
WLS	0.48742	2.35e-07	2.21e-06
ICAM3	0.487315	2.37e-07	2.23e-06
GAL	0.487193	2.38e-07	2.24e-06
ISYNA1	0.487164	2.39e-07	2.24e-06
SMAD1	0.48714	2.39e-07	2.24e-06
OS9	0.486791	2.45e-07	2.29e-06
GLRX	0.486651	2.47e-07	2.31e-06
ANXA4	0.486639	2.47e-07	2.31e-06
MRPL47	0.486267	2.53e-07	2.36e-06
CYBC1	0.486232	2.54e-07	2.36e-06
PCK2	0.485917	2.59e-07	2.41e-06
HCLS1	0.485789	2.61e-07	2.42e-06
VPS4A	0.485684	2.63e-07	2.44e-06
BGN	0.48544	2.67e-07	2.47e-06
ALDH6A1	0.485149	2.72e-07	2.51e-06
TES	0.484869	2.77e-07	2.56e-06
PHC2	0.484846	2.78e-07	2.56e-06
TUBB3	0.484613	2.82e-07	2.59e-06
GLUL	0.484298	2.88e-07	2.64e-06
EPS8	0.483902	2.95e-07	2.71e-06
HDHD2	0.483739	2.98e-07	2.73e-06
SEMA3E	0.483739	2.98e-07	2.73e-06
BIN1	0.483704	2.99e-07	2.73e-06
ACADM	0.483611	3.01e-07	2.74e-06
SNX30	0.48297	3.13e-07	2.85e-06
EPB41L1	0.482539	3.22e-07	2.93e-06
NDRG2	0.482365	3.26e-07	2.96e-06
SNAP29	0.482295	3.27e-07	2.97e-06
PKIA	0.482236	3.28e-07	2.97e-06
AOC3	0.482085	3.32e-07	3e-06
RAB23	0.481992	3.34e-07	3.01e-06
APOBR	0.481689	3.4e-07	3.07e-06
STIP1	0.481573	3.43e-07	3.09e-06
MMP9	0.481048	3.54e-07	3.19e-06
PGM2L1	0.480897	3.58e-07	3.21e-06
SLC18A1	0.480454	3.68e-07	3.3e-06
HDDC3	0.48	3.79e-07	3.39e-06
COL16A1	0.479709	3.86e-07	3.45e-06
WIPF1	0.47922	3.98e-07	3.55e-06
SERPINB8	0.479126	4.01e-07	3.57e-06
FBP1	0.479022	4.03e-07	3.59e-06
DNPEP	0.478835	4.08e-07	3.63e-06
PTPRK	0.478427	4.19e-07	3.72e-06
STOM	0.478276	4.23e-07	3.75e-06
SEMA4C	0.478264	4.23e-07	3.75e-06
MAL2	0.477717	4.38e-07	3.87e-06
GLOD5	0.477554	4.43e-07	3.91e-06
HTRA1	0.476645	4.69e-07	4.13e-06
RAB31	0.476564	4.71e-07	4.15e-06
HAGH	0.476249	4.8e-07	4.22e-06
ECM2	0.476214	4.82e-07	4.23e-06
TRADD	0.475865	4.92e-07	4.32e-06
ANO6	0.474851	5.25e-07	4.59e-06
RASSF2	0.474851	5.25e-07	4.59e-06
CRTAP	0.474758	5.28e-07	4.6e-06
TERF2	0.474758	5.28e-07	4.6e-06
TMEM59	0.474607	5.33e-07	4.64e-06
CMPK2	0.474595	5.33e-07	4.64e-06
PPM1L	0.474514	5.36e-07	4.65e-06
SPINT2	0.474106	5.5e-07	4.77e-06
PTGR1	0.473873	5.58e-07	4.83e-06
LYZ	0.473489	5.71e-07	4.94e-06
SDC1	0.473465	5.72e-07	4.94e-06
IRF2BP2	0.473372	5.75e-07	4.96e-06
GPD1L	0.473337	5.77e-07	4.97e-06
IL17C	0.473128	5.84e-07	5.03e-06
SIL1	0.472755	5.98e-07	5.14e-06
PLXDC2	0.472673	6.01e-07	5.16e-06
TMCC3	0.472335	6.14e-07	5.26e-06
GPC6	0.472301	6.15e-07	5.26e-06
IGFBP7	0.472266	6.16e-07	5.27e-06
FSTL4	0.471916	6.3e-07	5.38e-06
ALDH1B1	0.471788	6.35e-07	5.41e-06
DAB2	0.471683	6.39e-07	5.44e-06
NAT1	0.470938	6.69e-07	5.69e-06
RAB27B	0.470367	6.93e-07	5.89e-06
CUL4B	0.470355	6.94e-07	5.88e-06
S100A9	0.470227	6.99e-07	5.92e-06
ENPP1	0.470157	7.02e-07	5.94e-06
SPRR1A	0.470019	7.08e-07	5.98e-06
PDIA4	0.46968	7.23e-07	6.1e-06
COL6A3	0.469505	7.31e-07	6.16e-06
CKAP4	0.469423	7.35e-07	6.18e-06
RAB12	0.469342	7.39e-07	6.21e-06
ACYP1	0.469295	7.41e-07	6.22e-06
ELAVL2	0.469179	7.46e-07	6.25e-06
DPYSL3	0.469167	7.46e-07	6.25e-06
PDCD4	0.469121	7.49e-07	6.26e-06
RAB32	0.468853	7.61e-07	6.35e-06
UBL4A	0.468794	7.64e-07	6.37e-06
GNL1	0.468783	7.64e-07	6.37e-06
GPRIN1	0.468759	7.65e-07	6.37e-06
DAP	0.468457	7.8e-07	6.48e-06
EDIL3	0.468224	7.91e-07	6.56e-06
DTX3L	0.467874	8.08e-07	6.7e-06
SCUBE3	0.467665	8.19e-07	6.77e-06
IRF9	0.467525	8.26e-07	6.82e-06
PHYHIPL	0.467187	8.43e-07	6.96e-06
LOXL2	0.467117	8.46e-07	6.98e-06
OLFML3	0.466849	8.6e-07	7.08e-06
COQ8A	0.466686	8.69e-07	7.15e-06
SEC14L2	0.466581	8.75e-07	7.18e-06
GRIP1	0.466546	8.77e-07	7.19e-06
CAV1	0.466535	8.77e-07	7.18e-06
SWAP70	0.466453	8.82e-07	7.21e-06
ACADS	0.466372	8.86e-07	7.24e-06
CD14	0.466337	8.88e-07	7.24e-06
LRP1	0.465824	9.16e-07	7.46e-06
LDB3	0.465521	9.33e-07	7.59e-06
AMACR	0.46537	9.42e-07	7.65e-06
PCSK1N	0.465288	9.46e-07	7.68e-06
SLC44A2	0.465218	9.5e-07	7.71e-06
STARD10	0.46502	9.62e-07	7.79e-06
TMEM119	0.464706	9.8e-07	7.93e-06
AHNAK2	0.464648	9.84e-07	7.95e-06
PLEK	0.464624	9.85e-07	7.95e-06
ITGB5	0.464578	9.88e-07	7.96e-06
BCAM	0.464333	1e-06	8.07e-06
EPPK1	0.46431	1e-06	8.07e-06
DDI2	0.464182	1.01e-06	8.12e-06
SMAD3	0.46417	1.01e-06	8.12e-06
COL1A2	0.464147	1.01e-06	8.12e-06
CAMK1D	0.46403	1.02e-06	8.17e-06
RRBP1	0.46318	1.08e-06	8.59e-06
DNM1	0.462819	1.1e-06	8.77e-06
PARVA	0.462807	1.1e-06	8.76e-06
HSPA12A	0.462586	1.11e-06	8.87e-06
CNPY4	0.462551	1.12e-06	8.88e-06
ARHGAP1	0.462481	1.12e-06	8.9e-06
FBLN5	0.462178	1.14e-06	9.06e-06
GUCY1A1	0.462108	1.15e-06	9.08e-06
ANXA5	0.461945	1.16e-06	9.16e-06
ACTA2	0.461899	1.16e-06	9.18e-06
LZTFL1	0.461479	1.19e-06	9.4e-06
PCGF2	0.461456	1.19e-06	9.4e-06
NOLC1	0.461235	1.21e-06	9.51e-06
CHAMP1	0.461083	1.22e-06	9.59e-06
CTSB	0.461048	1.22e-06	9.6e-06
DHODH	0.460897	1.23e-06	9.67e-06
ARHGAP18	0.460804	1.24e-06	9.72e-06
LAMP1	0.460711	1.25e-06	9.76e-06
MCAT	0.460606	1.26e-06	9.81e-06
STAU1	0.460524	1.26e-06	9.84e-06
UCHL1	0.460396	1.27e-06	9.91e-06
RCN1	0.460256	1.28e-06	9.98e-06
METTL7A	0.459895	1.31e-06	1.02e-05
SPP1	0.459755	1.32e-06	1.03e-05
RAB3IL1	0.459348	1.35e-06	1.05e-05
LAP3	0.459289	1.36e-06	1.05e-05
FOXA1	0.459266	1.36e-06	1.05e-05
PLOD3	0.459196	1.37e-06	1.06e-05
MSR1	0.459126	1.37e-06	1.06e-05
TGFB2	0.459022	1.38e-06	1.06e-05
TNFAIP8L2	0.458637	1.41e-06	1.09e-05
PXN	0.458602	1.41e-06	1.09e-05
STIM2	0.458148	1.45e-06	1.12e-05
HSPB1	0.457973	1.47e-06	1.13e-05
ACADSB	0.457752	1.49e-06	1.14e-05
PROX1	0.457472	1.51e-06	1.16e-05
COL1A1	0.457437	1.52e-06	1.16e-05
PDLIM5	0.457379	1.52e-06	1.16e-05
FAH	0.457123	1.54e-06	1.18e-05
IDE	0.456622	1.59e-06	1.21e-05
TMEM63A	0.456389	1.61e-06	1.23e-05
GPD1	0.456273	1.62e-06	1.23e-05
ACSS3	0.456144	1.64e-06	1.24e-05
SMPD3	0.456144	1.64e-06	1.24e-05
CACNA2D2	0.455935	1.66e-06	1.26e-05
EVL	0.455713	1.68e-06	1.27e-05
GPKOW	0.455411	1.71e-06	1.29e-05
HHEX	0.455376	1.71e-06	1.29e-05
CSRP1	0.455352	1.71e-06	1.29e-05
PDK4	0.455015	1.75e-06	1.32e-05
GDA	0.454949	1.76e-06	1.32e-05
FAM89B	0.454747	1.78e-06	1.34e-05
GNG4	0.454712	1.78e-06	1.34e-05
ATP8A1	0.454642	1.79e-06	1.34e-05
HYOU1	0.454525	1.8e-06	1.35e-05
SHMT2	0.454467	1.81e-06	1.35e-05
GNPNAT1	0.454222	1.83e-06	1.37e-05
GTF2I	0.454071	1.85e-06	1.38e-05
RETSAT	0.453955	1.86e-06	1.39e-05
HSPA9	0.453757	1.88e-06	1.4e-05
ETV6	0.453745	1.88e-06	1.4e-05
DGKA	0.453652	1.89e-06	1.41e-05
THEM4	0.453652	1.89e-06	1.41e-05
ITGAM	0.453174	1.95e-06	1.44e-05
RAB27A	0.453069	1.96e-06	1.45e-05
AFG3L2	0.45293	1.98e-06	1.46e-05
RHOC	0.452895	1.98e-06	1.46e-05
JPT2	0.452638	2.01e-06	1.48e-05
LPP	0.452172	2.07e-06	1.52e-05
GNPTG	0.452091	2.08e-06	1.53e-05
PLPP3	0.451811	2.11e-06	1.55e-05
TPK1	0.450949	2.22e-06	1.63e-05
KLC2	0.450891	2.23e-06	1.63e-05
ST3GAL6	0.45074	2.25e-06	1.64e-05
BASP1	0.450565	2.27e-06	1.66e-05
B3GLCT	0.45053	2.27e-06	1.66e-05
RANBP3	0.450146	2.32e-06	1.69e-05
CTNNBIP1	0.449854	2.36e-06	1.72e-05
FUCA1	0.449843	2.37e-06	1.72e-05
NFKB1	0.449563	2.4e-06	1.75e-05
EFHD2	0.449319	2.44e-06	1.77e-05
TIMM50	0.449156	2.46e-06	1.78e-05
BLVRA	0.449109	2.47e-06	1.79e-05
SPRY4	0.448911	2.5e-06	1.81e-05
NES	0.448864	2.5e-06	1.81e-05
OAS3	0.448864	2.5e-06	1.81e-05
ST13	0.448655	2.53e-06	1.83e-05
CSPG4	0.448422	2.57e-06	1.85e-05
PCBD1	0.448177	2.6e-06	1.87e-05
YBX3	0.447967	2.64e-06	1.89e-05
HYI	0.447793	2.66e-06	1.91e-05
BSN	0.447257	2.75e-06	1.97e-05
MAP6	0.447199	2.75e-06	1.97e-05
TAP1	0.447105	2.77e-06	1.98e-05
ST8SIA4	0.446733	2.83e-06	2.02e-05
RCOR1	0.446581	2.85e-06	2.04e-05
UAP1L1	0.446523	2.86e-06	2.04e-05
SV2B	0.446465	2.87e-06	2.04e-05
ABLIM1	0.446034	2.94e-06	2.09e-05
SLC2A3	0.445871	2.97e-06	2.11e-05
NPTXR	0.445859	2.97e-06	2.11e-05
DNAJC3	0.445603	3.02e-06	2.14e-05
ZC3HAV1L	0.445568	3.02e-06	2.14e-05
SIPA1L3	0.445416	3.05e-06	2.16e-05
FNDC1	0.44523	3.08e-06	2.18e-05
STK17B	0.445207	3.09e-06	2.18e-05
FBN1	0.445055	3.11e-06	2.19e-05
KRT80	0.44445	3.22e-06	2.27e-05
HTATIP2	0.444158	3.28e-06	2.3e-05
GALNT7	0.4441	3.29e-06	2.31e-05
PDIA5	0.444054	3.3e-06	2.31e-05
CD163	0.443821	3.34e-06	2.34e-05
CLCC1	0.443611	3.38e-06	2.37e-05
KIAA0513	0.443262	3.45e-06	2.41e-05
LNPK	0.442761	3.55e-06	2.48e-05
TFEB	0.442691	3.56e-06	2.48e-05
G3BP1	0.442656	3.57e-06	2.49e-05
CCDC28A	0.442469	3.61e-06	2.51e-05
APOC1	0.44233	3.63e-06	2.53e-05
GGCT	0.44212	3.68e-06	2.56e-05
EIF4G1	0.442003	3.7e-06	2.57e-05
IRF3	0.441969	3.71e-06	2.57e-05
PFKFB2	0.441969	3.71e-06	2.57e-05
HSDL2	0.441875	3.73e-06	2.58e-05
IVD	0.441805	3.74e-06	2.59e-05
LASP1	0.441805	3.74e-06	2.59e-05
ANXA9	0.441736	3.76e-06	2.59e-05
GCNT1	0.441666	3.77e-06	2.6e-05
ARHGAP25	0.441549	3.8e-06	2.61e-05
TFRC	0.441456	3.82e-06	2.62e-05
AHNAK	0.441165	3.88e-06	2.67e-05
TENM2	0.44106	3.9e-06	2.68e-05
PDK3	0.440978	3.92e-06	2.69e-05
RIN1	0.440978	3.92e-06	2.69e-05
COQ9	0.440792	3.96e-06	2.71e-05
B4GALT1	0.440443	4.04e-06	2.76e-05
TTYH2	0.440373	4.06e-06	2.77e-05
TOX	0.440268	4.08e-06	2.78e-05
NDRG1	0.439907	4.17e-06	2.84e-05
HPCAL1	0.439872	4.17e-06	2.84e-05
FMO3	0.439744	4.2e-06	2.86e-05
C1orf198	0.439662	4.22e-06	2.87e-05
GOLIM4	0.439511	4.26e-06	2.89e-05
FCGRT	0.439185	4.34e-06	2.94e-05
CHGA	0.438777	4.44e-06	3e-05
CDC42EP1	0.438684	4.46e-06	3.01e-05
DHRS11	0.438684	4.46e-06	3.01e-05
PTK7	0.438451	4.52e-06	3.05e-05
SQSTM1	0.438439	4.52e-06	3.05e-05
P4HA2	0.437822	4.68e-06	3.15e-05
LUZP2	0.437437	4.78e-06	3.21e-05
KYAT3	0.436867	4.94e-06	3.32e-05
HMGB3	0.436517	5.03e-06	3.38e-05
FTO	0.436506	5.04e-06	3.38e-05
PFKM	0.436377	5.07e-06	3.4e-05
NSG2	0.435911	5.2e-06	3.48e-05
PPBP	0.435894	5.21e-06	3.48e-05
LSR	0.435853	5.22e-06	3.48e-05
FN3K	0.435585	5.3e-06	3.53e-05
SMPD1	0.435585	5.3e-06	3.53e-05
MAP7D1	0.435574	5.3e-06	3.53e-05
EFEMP2	0.435201	5.41e-06	3.6e-05
PDHX	0.434956	5.49e-06	3.64e-05
DNPH1	0.434665	5.58e-06	3.7e-05
NME2	0.434572	5.6e-06	3.71e-05
EMILIN2	0.434514	5.62e-06	3.72e-05
ADGRF5	0.43449	5.63e-06	3.72e-05
TMEM65	0.434374	5.67e-06	3.74e-05
CMA1	0.434358	5.67e-06	3.74e-05
ACLY	0.434339	5.68e-06	3.74e-05
PJA1	0.433943	5.8e-06	3.82e-05
GGT1	0.433815	5.84e-06	3.84e-05
PLCD4	0.43364	5.9e-06	3.88e-05
NMNAT1	0.433617	5.91e-06	3.88e-05
TATDN3	0.433384	5.98e-06	3.92e-05
PTPN6	0.433058	6.09e-06	3.99e-05
INPP1	0.433023	6.1e-06	3.99e-05
PNPLA6	0.432918	6.14e-06	4.01e-05
ATP11C	0.43286	6.16e-06	4.02e-05
PON2	0.43279	6.18e-06	4.03e-05
IRF6	0.432778	6.19e-06	4.03e-05
PNMA8B	0.43251	6.28e-06	4.09e-05
ARFIP2	0.432487	6.29e-06	4.09e-05
ENDOD1	0.432266	6.36e-06	4.13e-05
ADGRG6	0.432242	6.37e-06	4.14e-05
SDHAF4	0.431893	6.49e-06	4.21e-05
DOCK2	0.431625	6.59e-06	4.27e-05
GATM	0.431543	6.62e-06	4.28e-05
CLIC4	0.431474	6.64e-06	4.3e-05
CA4	0.431359	6.68e-06	4.32e-05
ARHGEF2	0.430844	6.88e-06	4.44e-05
HEBP2	0.430239	7.11e-06	4.58e-05
EYA3	0.430052	7.18e-06	4.62e-05
SRGAP3	0.429924	7.23e-06	4.65e-05
ACOT11	0.429901	7.24e-06	4.65e-05
SERPINE1	0.42975	7.3e-06	4.69e-05
SETD7	0.429738	7.3e-06	4.68e-05
FGF2	0.429703	7.32e-06	4.69e-05
TUBB2B	0.429645	7.34e-06	4.7e-05
LIMD2	0.429517	7.39e-06	4.73e-05
MRPL1	0.4294	7.44e-06	4.75e-05
HIP1R	0.429167	7.53e-06	4.81e-05
LACTB2	0.428969	7.61e-06	4.85e-05
DPYSL2	0.428853	7.66e-06	4.88e-05
ARPIN	0.428794	7.68e-06	4.89e-05
EIF4B	0.428363	7.87e-06	5e-05
ATPAF1	0.428165	7.95e-06	5.05e-05
RBM3	0.428014	8.02e-06	5.09e-05
RALY	0.427944	8.05e-06	5.1e-05
PNPO	0.427886	8.07e-06	5.11e-05
FXYD3	0.427746	8.13e-06	5.15e-05
NPL	0.427595	8.2e-06	5.18e-05
SPATA20	0.427443	8.27e-06	5.22e-05
PTK2B	0.427268	8.34e-06	5.26e-05
BST2	0.427036	8.45e-06	5.33e-05
ECE1	0.426966	8.48e-06	5.34e-05
PLEKHA2	0.426919	8.5e-06	5.35e-05
HSPA5	0.426861	8.53e-06	5.36e-05
WASF1	0.426826	8.55e-06	5.36e-05
CD320	0.426756	8.58e-06	5.38e-05
ACSL1	0.426651	8.63e-06	5.4e-05
NECAP2	0.426605	8.65e-06	5.41e-05
NLN	0.426605	8.65e-06	5.41e-05
TCEAL5	0.426155	8.86e-06	5.53e-05
TXN2	0.426069	8.9e-06	5.55e-05
SGSM1	0.425999	8.93e-06	5.57e-05
LIMD1	0.425917	8.97e-06	5.58e-05
COL18A1	0.425684	9.09e-06	5.65e-05
EML4	0.42551	9.17e-06	5.7e-05
SVIP	0.425032	9.41e-06	5.84e-05
ALKBH5	0.424939	9.46e-06	5.86e-05
MEST	0.424916	9.47e-06	5.86e-05
LRRC47	0.424904	9.47e-06	5.86e-05
PEG10	0.424869	9.49e-06	5.87e-05
PHF2	0.424636	9.61e-06	5.94e-05
NRXN3	0.424461	9.7e-06	5.99e-05
HGH1	0.424321	9.77e-06	6.02e-05
SYNGR3	0.424077	9.9e-06	6.1e-05
VIM	0.424065	9.91e-06	6.1e-05
ENG	0.423774	1.01e-05	6.19e-05
LYSMD2	0.423646	1.01e-05	6.22e-05
B4GALT4	0.423611	1.02e-05	6.23e-05
THY1	0.423471	1.02e-05	6.27e-05
AFAP1L2	0.423425	1.03e-05	6.27e-05
CSRP2	0.423425	1.03e-05	6.27e-05
EPCAM	0.423413	1.03e-05	6.27e-05
PTP4A3	0.42332	1.03e-05	6.29e-05
SEMA4B	0.423133	1.04e-05	6.35e-05
ACP6	0.422819	1.06e-05	6.45e-05
BCHE	0.422104	1.1e-05	6.7e-05
CAPN5	0.422027	1.1e-05	6.72e-05
NENF	0.421782	1.12e-05	6.8e-05
TMEM181	0.421747	1.12e-05	6.8e-05
CPT1A	0.421514	1.13e-05	6.88e-05
IFIT3	0.421409	1.14e-05	6.91e-05
BSDC1	0.421386	1.14e-05	6.92e-05
OMD	0.421038	1.16e-05	7.04e-05
EGFR	0.420862	1.17e-05	7.1e-05
IKBIP	0.42085	1.18e-05	7.09e-05
PLOD2	0.420792	1.18e-05	7.11e-05
CRK	0.420629	1.19e-05	7.16e-05
ENPP3	0.420617	1.19e-05	7.16e-05
RBM47	0.420443	1.2e-05	7.22e-05
MID1	0.420384	1.2e-05	7.24e-05
ANPEP	0.420268	1.21e-05	7.28e-05
GNAI1	0.420128	1.22e-05	7.32e-05
PCK1	0.419757	1.24e-05	7.46e-05
SH3GLB2	0.419674	1.25e-05	7.49e-05
H6PD	0.419569	1.26e-05	7.52e-05
POLDIP3	0.419569	1.26e-05	7.52e-05
TRAF2	0.419476	1.26e-05	7.54e-05
P3H1	0.419406	1.27e-05	7.56e-05
FRY	0.419208	1.28e-05	7.63e-05
PARP9	0.418789	1.31e-05	7.79e-05
CDH2	0.418719	1.31e-05	7.81e-05
RAB3IP	0.418544	1.33e-05	7.88e-05
SCFD1	0.418358	1.34e-05	7.95e-05
NEXN	0.418218	1.35e-05	8e-05
SLIT3	0.41816	1.35e-05	8.01e-05
PARK7	0.417659	1.39e-05	8.22e-05
EPB41L3	0.417437	1.41e-05	8.31e-05
CAMK2G	0.417321	1.41e-05	8.35e-05
KDM3B	0.416657	1.46e-05	8.64e-05
SEC24D	0.416168	1.5e-05	8.85e-05
DES	0.415569	1.55e-05	9.12e-05
GSDME	0.415178	1.58e-05	9.3e-05
ANKRD13A	0.415143	1.58e-05	9.31e-05
NPEPL1	0.414374	1.65e-05	9.68e-05
CDH6	0.414339	1.65e-05	9.69e-05
NPC2	0.414234	1.66e-05	9.73e-05
GALNT16	0.414199	1.66e-05	9.74e-05
DYSF	0.414188	1.66e-05	9.74e-05
LYN	0.41399	1.68e-05	9.83e-05
ARAP1	0.413931	1.69e-05	9.85e-05
PTPRG	0.413745	1.7e-05	9.94e-05
FKBP2	0.413675	1.71e-05	9.96e-05
KDSR	0.413593	1.72e-05	0.0001
ZNF384	0.413419	1.73e-05	0.000100774
OTUB1	0.412732	1.79e-05	0.00010431
JUP	0.412475	1.82e-05	0.000105598
RAPH1	0.412347	1.83e-05	0.0001062
DLG4	0.412056	1.86e-05	0.000107704
CD55	0.411998	1.86e-05	0.000107929
NADK2	0.411858	1.88e-05	0.000108608
CYB5A	0.411683	1.89e-05	0.000109488
CREBBP	0.411613	1.9e-05	0.000109782
AHR	0.411439	1.92e-05	0.000110671
SH3D19	0.411415	1.92e-05	0.000110704
SPARC	0.411322	1.93e-05	0.000111134
TBC1D4	0.411299	1.93e-05	0.000111168
MAN2A1	0.41067	1.99e-05	0.0001147
ENPP4	0.410402	2.02e-05	0.000116177
PGM1	0.410192	2.04e-05	0.000117323
ERAP1	0.410157	2.05e-05	0.000117428
SDC4	0.410052	2.06e-05	0.000117953
MMP11	0.409854	2.08e-05	0.000119044
COLGALT1	0.409505	2.12e-05	0.000121075
COL8A1	0.409388	2.13e-05	0.000121687
PSMB8	0.409365	2.13e-05	0.000121723
HVCN1	0.40919	2.15e-05	0.000122702
COX4I2	0.409132	2.16e-05	0.000122957
TAGLN2	0.408981	2.17e-05	0.000123798
RAB11FIP1	0.408853	2.19e-05	0.000124497
DLST	0.408666	2.21e-05	0.00012557
NCALD	0.408655	2.21e-05	0.000125534
PPP2R5D	0.408608	2.21e-05	0.000125721
RAB3D	0.408515	2.23e-05	0.000126206
PPP1R13L	0.408503	2.23e-05	0.00012617
ATP6AP1	0.408468	2.23e-05	0.000126283
LGALS3BP	0.408422	2.24e-05	0.000126471
HOMER3	0.408224	2.26e-05	0.000127635
GNAO1	0.408026	2.28e-05	0.00012881
TOM1	0.407793	2.31e-05	0.000130225
MYH9	0.40756	2.34e-05	0.000131655
LRPAP1	0.407385	2.36e-05	0.000132708
RABGGTB	0.407234	2.37e-05	0.000133611
BAG1	0.407222	2.38e-05	0.000133574
CARM1	0.406919	2.41e-05	0.000135515
ST3GAL4	0.406907	2.41e-05	0.000135418
STAU2	0.406907	2.41e-05	0.000135418
ECH1	0.406884	2.42e-05	0.000135342
NUDT19	0.406884	2.42e-05	0.000135342
SNX25	0.406838	2.42e-05	0.000135484
FARP1	0.406523	2.46e-05	0.000137532
HSPA12B	0.4065	2.46e-05	0.000137575
MOB3A	0.406441	2.47e-05	0.00013786
NPM2	0.40636	2.48e-05	0.000138309
ADGRG1	0.40629	2.49e-05	0.000138677
PPDPF	0.40608	2.52e-05	0.000140029
AIF1	0.405999	2.53e-05	0.000140423
LRRC17	0.405999	2.53e-05	0.000140423
S100A10	0.405812	2.55e-05	0.000141442
CLYBL	0.405801	2.55e-05	0.000141404
NAMPT	0.405428	2.6e-05	0.000143956
SLC7A4	0.404997	2.66e-05	0.000146979
MAP7	0.404985	2.66e-05	0.00014694
SNX33	0.404228	2.76e-05	0.000152493
FOLR2	0.404193	2.77e-05	0.000152629
ARPC5L	0.404158	2.77e-05	0.000152766
BAIAP2	0.404135	2.77e-05	0.000152814
ITIH5	0.404054	2.79e-05	0.000153308
UROD	0.404042	2.79e-05	0.000153266
DGLUCY	0.403891	2.81e-05	0.0001543
PEX19	0.403867	2.81e-05	0.000154349
LSM5	0.403727	2.83e-05	0.000155299
CRMP1	0.403704	2.84e-05	0.000155348
DDX52	0.403669	2.84e-05	0.000155488
PKP3	0.403634	2.85e-05	0.000155627
OSGEPL1	0.40332	2.89e-05	0.000157957
ANKRD44	0.403122	2.92e-05	0.000159391
GALC	0.403017	2.93e-05	0.000160091
KRR1	0.402924	2.95e-05	0.000160633
PHKA1	0.402924	2.95e-05	0.000160633
PYCR1	0.4029	2.95e-05	0.000160616
FNDC3A	0.402702	2.98e-05	0.000162073
TUSC2	0.402609	2.99e-05	0.00016269
NPM1	0.402528	3.01e-05	0.000163214
PSMD10	0.401945	3.1e-05	0.000167871
SUSD5	0.401549	3.16e-05	0.000171062
ALDH2	0.401281	3.2e-05	0.000173206
BCAT1	0.401118	3.22e-05	0.000174465
HOPX	0.400757	3.28e-05	0.000177466
HDHD3	0.400652	3.3e-05	0.00017824
GNAS	0.400478	3.33e-05	0.000179637
BDH1	0.400408	3.34e-05	0.000180109
GHDC	0.400326	3.35e-05	0.000180685
NUMB	0.400035	3.4e-05	0.000183152
SGPL1	0.399965	3.41e-05	0.000183632
ERO1A	0.399942	3.42e-05	0.00018369
CPNE1	0.399872	3.43e-05	0.000184172
MINDY1	0.399767	3.45e-05	0.000184973
FCHO2	0.399732	3.45e-05	0.000185139
S100A1	0.399681	3.46e-05	0.000185454
FOXO3	0.399639	3.47e-05	0.000185684
OARD1	0.399557	3.48e-05	0.000186277
NOTCH3	0.399534	3.49e-05	0.000186337
SPART	0.399429	3.51e-05	0.000187148
NEFH	0.399161	3.55e-05	0.000189479
PCYOX1L	0.39915	3.55e-05	0.000189431
SIDT1	0.399138	3.56e-05	0.000189383
C1QA	0.3988	3.62e-05	0.0001924
CRELD1	0.398253	3.71e-05	0.000197486
IFT27	0.398206	3.72e-05	0.000197775
ARFGEF3	0.398195	3.73e-05	0.000197726
MED29	0.398171	3.73e-05	0.000197789
SOD1	0.397938	3.77e-05	0.0001999
C11orf96	0.397752	3.81e-05	0.00020157
MECP2	0.397554	3.84e-05	0.000203369
WBP11	0.397088	3.93e-05	0.000207893
C2	0.396925	3.96e-05	0.000209386
GSN	0.39661	4.03e-05	0.000212456
CD59	0.396214	4.1e-05	0.000216428
ST6GALNAC4	0.396086	4.13e-05	0.000217607
BDH2	0.396028	4.14e-05	0.000218048
REEP5	0.395644	4.22e-05	0.00022199
MPST	0.395609	4.23e-05	0.000222188
SLC12A2	0.395178	4.32e-05	0.000226528
PRADC1	0.394665	4.43e-05	0.000232052
FYB1	0.394549	4.45e-05	0.000233179
MACROD1	0.394316	4.5e-05	0.000235638
KRT17	0.393943	4.58e-05	0.000239742
PITHD1	0.393908	4.59e-05	0.000239951
CELF1	0.393733	4.63e-05	0.000241794
VASN	0.393675	4.64e-05	0.000242281
PBX3	0.393582	4.66e-05	0.000243179
ZMYM3	0.393489	4.69e-05	0.000244081
MYO1F	0.393209	4.75e-05	0.000247203
SLC25A24	0.393046	4.79e-05	0.000248958
MOV10	0.392953	4.81e-05	0.000249879
LETM1	0.39286	4.83e-05	0.000250804
SNW1	0.392825	4.84e-05	0.000251026
PROM1	0.392499	4.92e-05	0.000254802
NOVA2	0.392417	4.93e-05	0.0002556
PARS2	0.392289	4.97e-05	0.000256977
GORASP2	0.392207	4.98e-05	0.000257782
SLIT2	0.392196	4.99e-05	0.00025772
GNB5	0.391998	5.04e-05	0.000259981
BAG3	0.391986	5.04e-05	0.000259919
TBC1D13	0.391928	5.05e-05	0.000260441
PNKP	0.391683	5.11e-05	0.000263313
CTSC	0.391613	5.13e-05	0.000263989
DYNC1LI2	0.391439	5.17e-05	0.000266003
CNDP2	0.391241	5.22e-05	0.000268332
NFIX	0.390938	5.3e-05	0.000272045
OCIAD2	0.390763	5.34e-05	0.000274116
HSPE1	0.390635	5.38e-05	0.000275477
ABLIM2	0.390553	5.4e-05	0.000276226
BST1	0.390332	5.45e-05	0.000278949
NFIA	0.390111	5.51e-05	0.000281696
SMS	0.390087	5.52e-05	0.000281787
ELMO1	0.390064	5.52e-05	0.000281879
NUCKS1	0.389878	5.57e-05	0.000284178
TGOLN2	0.389668	5.63e-05	0.000286814
DNAJB1	0.389645	5.64e-05	0.000286907
CUTA	0.38947	5.68e-05	0.000289083
SLK	0.389458	5.69e-05	0.000289016
MX2	0.389447	5.69e-05	0.000288949
PRKAR2B	0.389435	5.69e-05	0.000288883
PXDN	0.3894	5.7e-05	0.000289138
LCLAT1	0.389377	5.71e-05	0.000289232
CDH1	0.389354	5.72e-05	0.000289327
OPA1	0.389295	5.73e-05	0.000289905
LXN	0.388328	6e-05	0.000303335
SERPINB6	0.388282	6.02e-05	0.00030377
LYSMD1	0.388037	6.09e-05	0.000307084
NIPSNAP1	0.388002	6.1e-05	0.000307354
CFH	0.387897	6.13e-05	0.000308527
PRDX4	0.387897	6.13e-05	0.000308527
RNASET2	0.387828	6.15e-05	0.000309191
CMIP	0.387711	6.18e-05	0.000310664
CALCA	0.387606	6.21e-05	0.000311971
UFC1	0.38756	6.23e-05	0.000312419
AACS	0.387525	6.24e-05	0.000312694
ARHGAP45	0.387245	6.32e-05	0.000316622
CD36	0.387117	6.36e-05	0.000318304
PHLDB1	0.387001	6.39e-05	0.000319817
GSTM1	0.386972	6.4e-05	0.000320004
ZNF703	0.386942	6.41e-05	0.000320204
TRIM21	0.386907	6.42e-05	0.000320487
MFAP5	0.386801	6.45e-05	0.000321853
ITFG1	0.386616	6.51e-05	0.000324433
BLMH	0.386546	6.53e-05	0.000325257
LIPG	0.386174	6.65e-05	0.000330784
EDC4	0.386162	6.65e-05	0.000330711
TAP2	0.386069	6.68e-05	0.000331914
CD109	0.385894	6.74e-05	0.000334406
GALNT10	0.385626	6.82e-05	0.0003384
DIAPH1	0.385556	6.84e-05	0.000339256
WWTR1	0.385521	6.86e-05	0.000339555
TREM2	0.38544	6.88e-05	0.000340601
CRIP1	0.384916	7.05e-05	0.000348846
ITGA4	0.384578	7.17e-05	0.000354161
CIB1	0.384566	7.17e-05	0.000354084
LBR	0.384496	7.19e-05	0.000354978
SDCCAG8	0.384228	7.29e-05	0.000359198
ADD1	0.384135	7.32e-05	0.000360498
ARHGDIB	0.383984	7.37e-05	0.000362791
CHMP4B	0.383704	7.47e-05	0.000367298
TMEM17	0.383658	7.48e-05	0.000367821
IFT57	0.383576	7.51e-05	0.000368948
SLC7A8	0.383518	7.53e-05	0.000369675
RNF214	0.383494	7.54e-05	0.000369797
TMED4	0.383378	7.58e-05	0.000371538
FHIT	0.383227	7.64e-05	0.000373897
GLT8D1	0.382854	7.77e-05	0.000380184
AKR1C3	0.382598	7.86e-05	0.000384472
PPP2R1B	0.382551	7.88e-05	0.000385018
ITGB6	0.382446	7.92e-05	0.000386614
EHD2	0.382434	7.92e-05	0.000386532
STRA6	0.382423	7.93e-05	0.00038645
CBFB	0.382097	8.05e-05	0.000391784
VWA5A	0.382062	8.06e-05	0.000392127
HPRT1	0.382027	8.08e-05	0.00039247
APBB1	0.381934	8.11e-05	0.000393882
DUSP23	0.381444	8.3e-05	0.000402656
TBCA	0.381363	8.33e-05	0.000403883
COL5A2	0.381095	8.43e-05	0.000408638
RP2	0.380932	8.5e-05	0.000411438
PGD	0.380734	8.58e-05	0.000414927
CNN3	0.380431	8.7e-05	0.000420484
ALDOA	0.380419	8.7e-05	0.000420397
THTPA	0.380315	8.74e-05	0.000422129
GRK5	0.380268	8.76e-05	0.000422726
SEZ6	0.380186	8.8e-05	0.00042401
ATG7	0.379779	8.96e-05	0.000431769
IGFBP5	0.379755	8.97e-05	0.000431912
NQO1	0.379697	9e-05	0.000432755
DKK3	0.379662	9.01e-05	0.000433133
TRIM25	0.379604	9.04e-05	0.000433978
HS3ST1	0.379534	9.07e-05	0.000435059
BCKDHB	0.379406	9.12e-05	0.000437319
GMDS	0.379313	9.16e-05	0.000438881
KLC4	0.379301	9.16e-05	0.000438791
NSMCE4A	0.379185	9.21e-05	0.000440832
HGF	0.379138	9.23e-05	0.000441454
NELFA	0.379126	9.24e-05	0.000441365
NCEH1	0.379103	9.25e-05	0.000441513
DFFA	0.378917	9.33e-05	0.000444999
ATP2B4	0.378893	9.34e-05	0.000445149
UNC119B	0.378416	9.55e-05	0.000454725
OLFM2	0.378241	9.62e-05	0.000457893
SPATA33	0.378241	9.62e-05	0.000457893
BNIP3	0.378055	9.71e-05	0.000461329
PPP1R14C	0.378033	9.72e-05	0.00046146
YWHAE	0.377868	9.79e-05	0.000464617
MGMT	0.377857	9.8e-05	0.000464525
HIKESHI	0.377787	9.83e-05	0.000465678
NDRG3	0.377647	9.89e-05	0.000468336
LMNB1	0.377507	9.95e-05	0.000471009
TPBG	0.377496	9.96e-05	0.000470915
NME1	0.377426	9.99e-05	0.000472084
CHMP1A	0.377274	0.000100615	0.00047503
CNPY2	0.377169	0.0001011	0.000476973
IFT22	0.376902	0.00010235	0.000482518
CASP8	0.376878	0.000102459	0.000482681
TPP1	0.376704	0.000103283	0.000486207
PAX8	0.37654	0.000104058	0.000489496
HNRNPF	0.376529	0.000104113	0.0004894
HSF1	0.376494	0.00010428	0.000489827
GYG1	0.376447	0.000104503	0.000490517
NT5DC3	0.376436	0.000104558	0.000490422
THNSL1	0.376203	0.000105679	0.000495318
C2orf49	0.376109	0.000106131	0.000497073
PRUNE2	0.375038	0.000111452	0.000521619
BBS5	0.374828	0.000112522	0.000526244
APLP1	0.374257	0.000115483	0.0005397
PREP	0.374211	0.000115728	0.000540453
TMEM87B	0.373955	0.000117083	0.000546387
P3H3	0.37357	0.000119143	0.0005554
SYVN1	0.37357	0.000119143	0.0005554
TXNDC15	0.373395	0.000120091	0.000559213
GPR39	0.373221	0.000121046	0.000563252
SEC16A	0.373174	0.000121302	0.000564036
RAP1A	0.373093	0.000121751	0.000565715
NCF2	0.373011	0.000122201	0.000567399
ILKAP	0.37286	0.000123041	0.000570891
CDC37	0.372836	0.000123171	0.000571083
RIDA	0.372708	0.000123887	0.00057399
GPSM3	0.372697	0.000123953	0.000573881
ITGA5	0.372638	0.00012428	0.000574982
UBQLN2	0.37244	0.000125397	0.000579737
SCP2	0.372382	0.000125728	0.000580849
SNX18	0.372079	0.000127459	0.000588427
TMEM165	0.371928	0.000128333	0.000592038
UBA7	0.37166	0.000129893	0.000598807
RIOX2	0.371334	0.000131816	0.000607237
CEND1	0.370705	0.000135599	0.00062422
PRKCD	0.370658	0.000135883	0.000625082
WARS2	0.370507	0.000136811	0.0006289
PTBP2	0.370332	0.000137888	0.000633402
CHKB	0.37025	0.000138394	0.000635272
CTCF	0.369738	0.000141611	0.000649577
TMEM176B	0.369715	0.000141758	0.000649793
HAPLN3	0.369645	0.000142203	0.000651368
PARVG	0.369505	0.000143096	0.00065476
TCEAL1	0.369505	0.000143096	0.00065476
HFE	0.369435	0.000143544	0.000656114
PIK3R1	0.369284	0.00014452	0.000660107
SMIM29	0.369272	0.000144595	0.000659984
TRIM47	0.369214	0.000144972	0.000661238
SYPL1	0.369167	0.000145275	0.000662149
CADM1	0.369097	0.000145729	0.000663752
UGGT2	0.369027	0.000146185	0.00066536
GUCY1B1	0.368806	0.000147638	0.000671498
SF3A2	0.36827	0.000151211	0.000686779
SEZ6L2	0.3682	0.000151682	0.000688438
FKBP4	0.367758	0.000154703	0.000701652
CLU	0.367653	0.000155426	0.000704438
DNAJB14	0.366884	0.000160828	0.000727898
EOGT	0.366884	0.000160828	0.000727898
PTPRE	0.366884	0.000160828	0.000727898
CETN3	0.366861	0.000160994	0.000727631
ANO10	0.366348	0.000164695	0.000743316
MRC1	0.366209	0.000165718	0.00074741
SMUG1	0.366197	0.000165803	0.000747273
CARMIL2	0.366127	0.000166317	0.000749066
TBC1D20	0.366057	0.000166833	0.000750863
PACS1	0.366045	0.000166919	0.000750727
TBX3	0.365941	0.000167695	0.000753693
CTIF	0.365929	0.000167781	0.000753557
PTPRF	0.365498	0.000171009	0.00076752
MFAP2	0.365458	0.000171309	0.000768333
FBLN7	0.365183	0.000173401	0.000776903
UBE2L3	0.365183	0.000173401	0.000776903
SUSD2	0.36516	0.000173579	0.000776894
MAP2K1	0.365009	0.000174743	0.00078156
RFX5	0.364881	0.000175733	0.000785445
NECTIN3	0.364869	0.000175823	0.000785304
BMP8A	0.364671	0.000177365	0.000791641
PPP2R5B	0.364566	0.000178186	0.000794482
TC2N	0.364566	0.000178186	0.000794482
FERMT2	0.364496	0.000178735	0.000796106
BBS7	0.36431	0.000180208	0.000802111
NANS	0.364275	0.000180485	0.000802792
ADO	0.364217	0.000180948	0.000804021
UBA5	0.364217	0.000180948	0.000804021
RNASE1	0.364112	0.000181785	0.000806904
TMEM41B	0.363914	0.000183374	0.000813401
CELF3	0.363786	0.00018441	0.000817432
INTS14	0.363681	0.000185261	0.000820361
SCRIB	0.363681	0.000185261	0.000820361
GHRL	0.363529	0.000186497	0.000824985
MANBA	0.363494	0.000186783	0.000825685
MGAT5	0.363425	0.000187357	0.000827655
ITGA3	0.363401	0.000187549	0.000827935
ST14	0.363238	0.000188895	0.000833309
TFAM	0.363017	0.000190737	0.000840859
QKI	0.362691	0.000193482	0.000852376
PLEC	0.362656	0.000193778	0.000853099
MAPK1	0.362341	0.000196463	0.000864329
DDX58	0.362155	0.00019807	0.000870807
RANGRF	0.361969	0.000199689	0.000877329
ABHD10	0.361817	0.000201014	0.000882548
PLTP	0.361805	0.000201116	0.000882397
RAB39A	0.361736	0.000201731	0.000884491
TMX4	0.361573	0.000203171	0.000890202
APOL2	0.361293	0.000205663	0.000900508
ISL1	0.360904	0.000209178	0.00091528
GALE	0.360559	0.000212338	0.000928477
HBB	0.360326	0.000214499	0.000936973
LACTB	0.360326	0.000214499	0.000936973
KAZN	0.360315	0.000214608	0.000936496
NAP1L5	0.36	0.000217558	0.000948731
PIP4K2A	0.359872	0.000218771	0.000953375
ACOT1	0.359767	0.000219768	0.000956428
IFI35	0.359755	0.000219879	0.000956267
CAB39L	0.359732	0.000220101	0.000956589
SIRT3	0.359534	0.000221999	0.000964185
CRKL	0.359441	0.000222897	0.000967434
ITGB4	0.3588	0.000229162	0.00099396
NOP9	0.358579	0.000231364	0.00100284
TNS2	0.358427	0.000232882	0.00100874
RBKS	0.358206	0.000235117	0.00101774
FLYWCH2	0.358043	0.000236777	0.00102423
GDAP1	0.358031	0.000236896	0.00102406
PKP4	0.35802	0.000237015	0.00102389
KIAA1671	0.357787	0.000239406	0.00103353
COMTD1	0.357612	0.000241215	0.00104064
DPP7	0.357519	0.000242184	0.00104378
MCTS1	0.357519	0.000242184	0.00104378
MYDGF	0.357309	0.000244379	0.00105218
PPP1R10	0.357239	0.000245115	0.00105465
SYNJ1	0.357193	0.000245606	0.00105606
EHD4	0.356797	0.000249822	0.00107347
GDF11	0.356727	0.000250573	0.00107598
PALM2	0.356704	0.000250824	0.00107634
LPCAT2	0.356517	0.000252838	0.00108426
GLT8D2	0.356459	0.00025347	0.00108625
CTF1	0.356249	0.000255759	0.00109534
MAPK10	0.356063	0.00025781	0.00110339
ADAL	0.355946	0.0002591	0.00110817
LMNA	0.35562	0.000262742	0.001123
STAT3	0.355376	0.000265504	0.00113406
RBMS2	0.354921	0.000270706	0.00115551
IPO4	0.354886	0.00027111	0.00115647
B3GALT2	0.354525	0.000275318	0.00117365
CHDH	0.354421	0.00027655	0.00117812
EIF3K	0.354397	0.000276825	0.00117851
MAT2B	0.354351	0.000277375	0.00118008
NELFE	0.354281	0.000278202	0.00118282
CASP7	0.353605	0.000286314	0.0012165
PITPNB	0.3535	0.000287592	0.00122113
CHST9	0.353465	0.000288019	0.00122214
ETFB	0.353337	0.00028959	0.001228
KIAA1522	0.353302	0.00029002	0.00122902
PFDN2	0.35293	0.000294643	0.00124779
OCLN	0.352918	0.000294789	0.00124758
PIK3R2	0.35286	0.000295517	0.00124985
TOX4	0.352801	0.000296248	0.00125212
GPRC5C	0.352592	0.000298891	0.00126246
BABAM1	0.352545	0.000299481	0.00126413
RTKN	0.352347	0.000302002	0.00127394
HCFC1	0.352091	0.000305294	0.00128698
DYNC1I1	0.352044	0.000305896	0.00128868
KIAA0930	0.352009	0.000306348	0.00128974
DDX25	0.351485	0.000313206	0.00131775
PEF1	0.350949	0.000320362	0.00134698
LCMT1	0.350938	0.000320519	0.00134676
PARP4	0.350495	0.000326547	0.00137031
PSMB10	0.350402	0.000327829	0.00137479
CDCP1	0.350344	0.000328633	0.00137727
CLN5	0.350262	0.000329761	0.0013811
PCCA	0.35025	0.000329922	0.00138088
IRF2BP1	0.350239	0.000330084	0.00138066
ITGA6	0.350169	0.000331055	0.00138383
MCUR1	0.350052	0.000332679	0.00138971
PXK	0.349983	0.000333656	0.0013929
UBXN6	0.349796	0.000336277	0.00140293
AIP	0.349726	0.000337264	0.00140614
APPL1	0.34947	0.000340908	0.00142041
ANK3	0.349412	0.000341742	0.00142251
PDXDC1	0.349412	0.000341742	0.00142251
TMC4	0.349225	0.000344421	0.00143227
NACAD	0.349202	0.000344757	0.00143275
KAT8	0.349016	0.000347458	0.00144304
FBLN1	0.348841	0.000350007	0.00145177
PPP2R5A	0.348759	0.000351203	0.00145579
TPMT	0.348363	0.000357064	0.00147819
MIEF1	0.34834	0.000357412	0.00147868
GFPT1	0.348189	0.000359679	0.0014871
DNAJB4	0.348142	0.000360379	0.00148904
MCM5	0.348049	0.000361783	0.00149389
ERMP1	0.347991	0.000362663	0.00149656
NUP62	0.347932	0.000363545	0.00149924
PPP2R1A	0.347886	0.000364252	0.0015012
PAX9	0.347874	0.000364429	0.00150097
HEXA	0.347839	0.00036496	0.0015022
TTPAL	0.347699	0.000367093	0.00151002
FYCO1	0.347525	0.000369775	0.00152008
PIK3C2A	0.34749	0.000370313	0.00152133
LAMA4	0.347327	0.000372836	0.00153071
SORL1	0.347222	0.000374466	0.00153643
ACTR1B	0.347105	0.000376285	0.00154291
PHF1	0.347094	0.000376468	0.00154268
GNG2	0.3465	0.000385876	0.00158023
DNAJB2	0.34636	0.00038812	0.00158841
C8orf82	0.346348	0.000388308	0.00158818
NEO1	0.34629	0.000389247	0.00159101
RET	0.34615	0.00039151	0.00159925
GNAI3	0.346127	0.000391888	0.00159978
TCIRG1	0.345859	0.000396263	0.00161661
DNAJC10	0.345766	0.000397796	0.00162184
SELENOM	0.345684	0.000399141	0.00162527
SLC27A2	0.345603	0.00040049	0.00162974
HEXB	0.345556	0.000401263	0.00163134
MEIS1	0.345556	0.000401263	0.00163134
PFN2	0.345195	0.0004073	0.00165432
ATXN2L	0.345149	0.000408085	0.00165647
PRNP	0.345114	0.000408675	0.00165782
COL6A1	0.344997	0.000410646	0.00166477
LMAN1	0.344892	0.000412428	0.00167094
TBCE	0.344846	0.000413222	0.00167311
HLA-DRB1	0.344694	0.000415812	0.00168254
GGACT	0.344077	0.000426529	0.00172374
ACYP2	0.344007	0.000427758	0.00172709
SYN1	0.344007	0.000427758	0.00172709
GALNT12	0.343844	0.000430639	0.00173709
CBL	0.343541	0.000436036	0.00175776
ECSIT	0.343506	0.000436662	0.00175919
GGA3	0.343413	0.000438338	0.00176483
RPRD1B	0.343355	0.000439388	0.00176796
TMED9	0.343331	0.000439808	0.00176855
GALNT18	0.343192	0.00044234	0.00177762
MBD3	0.343052	0.000444885	0.00178674
TSN	0.343005	0.000445737	0.00178904
C3	0.342959	0.000446589	0.00179135
ADARB1	0.342947	0.000446803	0.0017911
ATP2A3	0.342644	0.000452386	0.00181235
IMPACT	0.342632	0.000452602	0.00181209
ABHD14A	0.342481	0.000455418	0.00182224
TRIM2	0.342213	0.000460441	0.00184119
EPB41L5	0.342108	0.00046242	0.00184796
NECTIN1	0.342062	0.000463302	0.0018492
ENAH	0.341782	0.000468628	0.0018693
RBM10	0.341712	0.000469968	0.00187349
ALDH5A1	0.341316	0.000477629	0.00190285
CYP20A1	0.341305	0.000477856	0.00190258
DPT	0.341239	0.000479142	0.00190653
AGPAT3	0.341165	0.000480588	0.0019111
POR	0.34106	0.000482647	0.0019181
MBP	0.341048	0.000482876	0.00191783
ABRACL	0.340967	0.000484483	0.00192304
MTSS1	0.340874	0.000486326	0.00192917
ALDH18A1	0.340804	0.000487713	0.00193348
AUH	0.340536	0.000493062	0.00195348
FHL5	0.340513	0.000493529	0.00195413
RFK	0.340315	0.000497521	0.00196873
MAOB	0.340058	0.00050273	0.00198813
FKBP8	0.339965	0.000504637	0.00199383
ITGA7	0.339965	0.000504637	0.00199383
HEATR3	0.339814	0.00050775	0.00200429
ST8SIA1	0.339802	0.00050799	0.00200401
CD40	0.339732	0.000509433	0.00200848
GPR180	0.339639	0.000511363	0.00201486
FUT11	0.339243	0.000519641	0.00204622
CXADR	0.339138	0.000521852	0.00205305
NUDT4	0.339138	0.000521852	0.00205305
SOX9	0.338905	0.000526798	0.00207062
STAT6	0.338789	0.000529287	0.00207914
LTA4H	0.33873	0.000530536	0.00208277
PSME2	0.338474	0.000536061	0.00210319
RPP25	0.338462	0.000536314	0.0021029
SLC17A5	0.338416	0.000537324	0.00210558
ANKS1A	0.338381	0.000538084	0.00210728
DPP3	0.338334	0.000539097	0.00210997
MANF	0.338311	0.000539605	0.00211067
N6AMT1	0.338241	0.00054113	0.00211536
ASPH	0.338113	0.000543937	0.00212504
UBQLN4	0.337997	0.0005465	0.00213377
PLCB1	0.337915	0.000548301	0.0021395
CXCL16	0.337612	0.000555037	0.00216448
KCTD16	0.337484	0.00055791	0.00217437
THYN1	0.337379	0.000560271	0.00218225
SARAF	0.337169	0.00056502	0.00219942
TRMT10C	0.337158	0.000565285	0.00219912
OCRL	0.337123	0.00056608	0.00220089
TLN1	0.337065	0.000567408	0.00220473
SLC12A7	0.336983	0.000569272	0.00221064
MSRB2	0.336855	0.000572212	0.00222072
LDHA	0.336785	0.000573822	0.00222563
ERP44	0.336273	0.000585753	0.00226986
FAM89A	0.336273	0.000585753	0.00226986
ADD2	0.336261	0.000586027	0.0022682
ANXA7	0.336261	0.000586027	0.0022682
TBCB	0.336226	0.000586849	0.00226934
NCSTN	0.336191	0.000587672	0.00227116
TBC1D5	0.336156	0.000588496	0.00227298
NPEPPS	0.336144	0.000588771	0.00227269
ABHD16A	0.335946	0.000593464	0.00228943
MED31	0.335935	0.000593741	0.00228913
CALCOCO2	0.335713	0.000599029	0.00230814
STRN	0.335679	0.000599867	0.00230999
DYNC1LI1	0.335504	0.000604077	0.00232482
SRC	0.335469	0.000604923	0.00232668
NSFL1C	0.335422	0.000606051	0.00232963
HAPLN1	0.335399	0.000606617	0.00233042
NUDT14	0.335387	0.000606899	0.00233012
QRICH1	0.335364	0.000607465	0.0023309
GMPR	0.335317	0.000608598	0.00233386
TIGAR	0.335306	0.000608882	0.00233356
SORBS2	0.335248	0.000610301	0.00233762
PIP4K2C	0.335201	0.000611439	0.00234059
PPFIBP1	0.335084	0.000614293	0.00234942
TRIM38	0.335084	0.000614293	0.00234942
DNAJC1	0.334933	0.00061802	0.00236158
DTYMK	0.334898	0.000618883	0.00236347
NOVA1	0.33484	0.000620324	0.00236758
GIT1	0.334723	0.000623215	0.00237721
DNAJB9	0.334292	0.000634021	0.00241699
VPS37A	0.334222	0.000635789	0.0024223
B3GAT3	0.333652	0.0006504	0.00247578
ENTPD1	0.333652	0.0006504	0.00247578
RPS6KA5	0.333559	0.000652814	0.00248277
DOCK5	0.332953	0.000668709	0.00254172
ELAVL1	0.332359	0.000684642	0.00259922
ACAT1	0.332254	0.000687489	0.0026085
GAMT	0.332149	0.000690348	0.0026178
ANTXR2	0.331963	0.000695456	0.00263563
ELF1	0.331951	0.000695777	0.00263529
IRF2	0.331904	0.00069706	0.00263861
CHRD	0.331846	0.000698666	0.00264314
MYO1D	0.331811	0.000699632	0.00264524
SLC44A5	0.331765	0.000700922	0.00264856
FAF2	0.331695	0.00070286	0.00265433
DHX32	0.331672	0.000703507	0.00265523
SNCA	0.331555	0.000706751	0.00266591
DHRS7	0.331427	0.000710336	0.0026763
RETREG3	0.331322	0.000713281	0.00268583
COTL1	0.331264	0.000714922	0.00269044
TRIP10	0.331252	0.00071525	0.00269011
NOL7	0.331217	0.000716237	0.00269225
COPS7B	0.331182	0.000717225	0.0026944
ETHE1	0.331136	0.000718544	0.00269778
CHD4	0.330705	0.000730852	0.00274239
BMP5	0.330623	0.000733202	0.00274961
G3BP2	0.330402	0.000739616	0.00277205
ANG	0.330398	0.000739742	0.00277092
THSD4	0.330262	0.000743693	0.0027841
BCL9	0.330181	0.00074608	0.00279142
UBXN7	0.329983	0.000751909	0.0028116
NSF	0.329971	0.000752253	0.00281126
FECH	0.329866	0.000755356	0.00282122
SCAMP2	0.329645	0.000761947	0.00284419
LRRC20	0.329563	0.000764388	0.00285165
GSTM4	0.329552	0.000764738	0.00285131
JMJD8	0.329482	0.000766837	0.00285748
ITGA2	0.32947	0.000767187	0.00285714
CCDC9B	0.329412	0.000768941	0.00286202
SBF1	0.329388	0.000769644	0.00286299
METAP1	0.329342	0.000771051	0.00286657
CRELD2	0.329237	0.000774225	0.00287671
RENBP	0.329016	0.000780966	0.00290009
MED9	0.328503	0.000796783	0.00295712
CTBS	0.328375	0.000800783	0.00297026
PCNT	0.328352	0.000801512	0.00297126
HMGCL	0.32813	0.000808469	0.00299533
HLCS	0.328084	0.000809941	0.00299906
COL6A2	0.327956	0.000814001	0.00301236
MFGE8	0.327699	0.000822177	0.00304088
GOLGA2	0.327688	0.00082255	0.00304052
DCTPP1	0.327583	0.000825918	0.00305122
BARX1	0.327467	0.000829674	0.00306334
BSG	0.327443	0.000830428	0.00306437
AUP1	0.32742	0.000831181	0.00306452
NEBL	0.32742	0.000831181	0.00306452
PPP1R11	0.326931	0.000847156	0.00311719
LTF	0.326896	0.000848308	0.00311965
TNPO2	0.326861	0.000849461	0.00312211
PGRMC1	0.326803	0.000851386	0.0031274
LMTK2	0.326779	0.000852157	0.00312846
RDH13	0.326698	0.000854862	0.0031366
LMF1	0.326686	0.000855249	0.00313623
CFL2	0.326523	0.000860682	0.00315437
SEZ6L	0.326383	0.000865365	0.00316973
CD276	0.326174	0.000872433	0.00319381
KIRREL1	0.326104	0.000874801	0.00320066
HGS	0.325801	0.000885128	0.00323661
HNRNPD	0.325754	0.000886727	0.00324062
HDLBP	0.325673	0.000889531	0.00324903
ETFA	0.325603	0.000891941	0.00325599
CKMT1A	0.325579	0.000892745	0.00325708
GRHPR	0.325568	0.000893148	0.00325579
OPLAH	0.325568	0.000893148	0.00325579
DISP2	0.325533	0.000894357	0.00325744
TSPAN14	0.325207	0.00090571	0.00329693
FXYD6	0.325125	0.000908569	0.00330547
L2HGDH	0.325055	0.000911025	0.00331254
GOSR1	0.325032	0.000911846	0.00331366
PC	0.324997	0.000913078	0.00331627
BIN2	0.324916	0.000915958	0.00332485
PLCB4	0.324904	0.00091637	0.00332448
FREM2	0.32483	0.000919001	0.00333215
SLC25A1	0.324659	0.000925063	0.00335225
RALYL	0.32459	0.000927527	0.00335929
PEA15	0.324403	0.000934251	0.00338175
PLEKHA1	0.324391	0.00093467	0.00338137
TBC1D10B	0.324298	0.000938034	0.00339164
MLEC	0.324252	0.000939719	0.00339583
SPATS2	0.324193	0.00094183	0.00340155
GNAQ	0.324158	0.000943099	0.00340423
PGK1	0.324135	0.000943945	0.00340538
PPFIBP2	0.32403	0.000947764	0.00341725
C4B	0.323925	0.000951596	0.00342915
MCFD2	0.323914	0.000952023	0.00342877
MX1	0.323658	0.000961455	0.00345984
UQCC1	0.323658	0.000961455	0.00345984
HTRA3	0.323378	0.000971841	0.0034943
PCMTD2	0.323343	0.000973147	0.00349704
STAT5A	0.323308	0.000974454	0.00349979
NEIL2	0.32318	0.00097926	0.00351314
RBCK1	0.3229	0.000989821	0.00354906
PECR	0.322702	0.000997365	0.00357412
SUCLA2	0.322469	0.00100631	0.00360417
PPP1R14A	0.3224	0.001009	0.00361182
CWC22	0.322388	0.00100945	0.00361143
PPME1	0.322283	0.00101351	0.00362394
PRSS8	0.322085	0.00102122	0.00364948
NMNAT3	0.321992	0.00102487	0.00366048
KIF5A	0.321969	0.00102578	0.00366172
PCDH1	0.321934	0.00102715	0.00366459
PMM2	0.321922	0.00102761	0.00366419
HNMT	0.321829	0.00103128	0.00367524
YWHAH	0.321817	0.00103173	0.00367485
ARHGEF16	0.321712	0.00103588	0.00368756
RDX	0.321584	0.00104096	0.00370361
PANK4	0.321479	0.00104513	0.00371641
TARS2	0.321363	0.00104979	0.00373091
ARFGAP3	0.321328	0.00105119	0.00373383
CCND1	0.321293	0.00105259	0.00373676
SYNJ2BP	0.321235	0.00105493	0.00374301
HM13	0.321002	0.00106434	0.00377433
CPEB2	0.32092	0.00106766	0.00378399
SLC6A17	0.320536	0.0010834	0.00383767
CFC1B	0.320384	0.00108968	0.00385782
GTF3C2	0.320315	0.00109255	0.00386587
RGL2	0.320175	0.00109837	0.00388433
TMEM199	0.320105	0.00110129	0.00389253
CD82	0.32007	0.00110276	0.00389557
KRT18	0.320012	0.0011052	0.00390099
RNF126	0.320012	0.0011052	0.00390099
SLC12A4	0.319965	0.00110716	0.0039047
NUP98	0.319942	0.00110814	0.00390602
CCDC85C	0.319907	0.00110961	0.00390907
HINT2	0.319732	0.00111699	0.00393293
PTPRS	0.319511	0.00112641	0.00396392
SNX8	0.319499	0.00112691	0.00396351
HBA1	0.319487	0.0011274	0.0039631
YTHDF3	0.319126	0.00114293	0.00401333
PTPRA	0.319115	0.00114344	0.00401291
PTGFRN	0.318858	0.00115458	0.00404982
SEC11C	0.318835	0.0011556	0.00405119
DIMT1	0.318695	0.00116173	0.00407045
APPL2	0.318591	0.00116634	0.0040844
IPO9	0.318393	0.0011751	0.00411284
DNALI1	0.318043	0.0011907	0.0041652
CDKN1B	0.318031	0.00119123	0.00416477
LYPLA2	0.317927	0.00119595	0.00417901
PEBP1	0.31788	0.00119805	0.00418409
MEMO1	0.317764	0.00120332	0.00420024
BRD4	0.3176	0.00121074	0.00422384
BTD	0.317589	0.00121127	0.00422341
MRPL46	0.317554	0.00121287	0.00422669
SETD1A	0.317542	0.0012134	0.00422626
AZGP1	0.317286	0.00122516	0.00426493
PPP6R1	0.317251	0.00122677	0.00426824
COBL	0.317204	0.00122892	0.00427342
CASP6	0.317181	0.00123	0.00427487
RUFY1	0.317088	0.00123432	0.00428757
OXR1	0.316971	0.00123974	0.00430407
PDAP1	0.316855	0.00124518	0.00432063
SGTA	0.316785	0.00124845	0.00432733
MTUS1	0.316738	0.00125064	0.00433259
RAP1GAP2	0.316669	0.00125392	0.00433932
CHPF	0.316657	0.00125447	0.00433889
PLOD1	0.316575	0.00125832	0.00434986
C3orf38	0.316389	0.00126715	0.00437804
TRMT112	0.316366	0.00126826	0.00437953
LAT2	0.316342	0.00126937	0.00438101
MAN2B2	0.316179	0.00127715	0.00440553
EVI2B	0.316168	0.00127771	0.0044051
ARHGEF1	0.316133	0.00127939	0.00440852
GTF2E2	0.315865	0.00129229	0.00445061
NAPG	0.315807	0.00129511	0.00445795
SRP54	0.315655	0.00130247	0.0044809
DNAJB5	0.315446	0.00131273	0.00451378
AHCYL2	0.315154	0.0013271	0.00456075
EHD1	0.315143	0.00132767	0.00455909
SDSL	0.315143	0.00132767	0.00455909
STAB1	0.314607	0.00135449	0.00464747
PF4	0.314423	0.00136381	0.00467697
RNF41	0.314421	0.00136393	0.0046749
HSP90B1	0.314222	0.00137403	0.00470701
SF3B2	0.314164	0.00137702	0.00471473
CA11	0.314036	0.0013836	0.00473475
BAG5	0.313955	0.0013878	0.00474662
NPNT	0.313931	0.00138901	0.00474822
CTBP1	0.313873	0.00139202	0.004756
SNPH	0.31385	0.00139323	0.00475761
GPALPP1	0.313559	0.00140839	0.00480684
CYB5B	0.313407	0.00141633	0.0048314
POLR1A	0.313128	0.00143111	0.00487922
BICD2	0.313116	0.00143172	0.00487875
DCAF7	0.313011	0.0014373	0.00489517
NECAP1	0.312953	0.00144041	0.00490317
PRKD1	0.312918	0.00144228	0.00490693
EHD3	0.312662	0.00145604	0.00495114
ATXN10	0.312627	0.00145792	0.00495494
MFN2	0.31251	0.00146423	0.00497374
COL5A3	0.312382	0.00147119	0.00499476
LMNB2	0.312347	0.00147309	0.00499859
LGMN	0.311974	0.00149353	0.0050653
LTBP4	0.311765	0.00150515	0.005102
RHOB	0.311718	0.00150774	0.0051081
AIMP2	0.31159	0.00151489	0.00512963
CFAP36	0.311112	0.0015418	0.00521802
CAPS	0.310961	0.00155042	0.00524446
DENND4A	0.310926	0.00155242	0.00524846
OTUD6B	0.310775	0.0015611	0.00527504
GLS	0.31074	0.0015631	0.00527906
PPAT	0.310658	0.0015678	0.00529215
RASIP1	0.310367	0.00158468	0.00534632
GPX8	0.310146	0.00159761	0.00538715
YTHDF2	0.310122	0.00159898	0.00538895
TSPYL1	0.310111	0.00159967	0.00538844
THUMPD1	0.309785	0.00161893	0.00545047
TPI1	0.309598	0.00163003	0.00548498
COA4	0.309575	0.00163142	0.00548681
CFD	0.309423	0.0016405	0.00551446
CLIC1	0.3094	0.0016419	0.0055163
MANSC1	0.309377	0.0016433	0.00551813
ENPEP	0.30926	0.00165032	0.00553884
ATL3	0.309156	0.00165667	0.00555724
ACTC1	0.309098	0.00166013	0.00556597
MAST4	0.309097	0.0016602	0.00556332
SAT2	0.308853	0.00167512	0.0056104
ASL	0.308841	0.00167584	0.00560988
IMPA1	0.308631	0.00168873	0.00565009
DNAAF5	0.308608	0.00169016	0.00565197
PPP2R5E	0.308305	0.00170895	0.00571038
XPNPEP3	0.308305	0.00170895	0.00571038
ECI2	0.308189	0.00171623	0.00573025
HTATSF1	0.308084	0.00172281	0.00574922
MICAL3	0.308037	0.00172573	0.00575602
DLG1	0.308026	0.00172647	0.00575549
PDIA3	0.307828	0.00173897	0.00579418
C11orf68	0.307816	0.00173971	0.00579365
LCP2	0.307676	0.00174859	0.00582021
MACF1	0.307525	0.00175825	0.00584937
EPB41L4B	0.307455	0.00176273	0.00586124
GSDMD	0.30742	0.00176497	0.00586417
HS2ST1	0.30742	0.00176497	0.00586417
CIZ1	0.307397	0.00176647	0.0058631
SEC23IP	0.307397	0.00176647	0.0058631
RNPEP	0.307315	0.00177172	0.00587598
IGBP1	0.30728	0.00177397	0.00588043
HACE1	0.307245	0.00177622	0.00588489
PUS7	0.307234	0.00177698	0.00588436
RIC8A	0.307199	0.00177924	0.00588882
DCAF11	0.307105	0.00178527	0.00590577
EIF4H	0.306884	0.00179968	0.00595039
RNASEH2B	0.306838	0.00180273	0.00595741
CNKSR2	0.306686	0.00181266	0.00598718
KMT2D	0.306127	0.00184978	0.00610664
PI4K2A	0.306092	0.00185212	0.00611125
SLC8A2	0.305941	0.00186231	0.00614171
ERLIN2	0.305836	0.00186938	0.0061619
MCEE	0.305638	0.00188282	0.00620144
TIMP3	0.305638	0.00188282	0.00620144
GLOD4	0.305556	0.00188838	0.0062134
MEPCE	0.305556	0.00188838	0.0062134
ERAP2	0.305498	0.00189236	0.00622174
RTN3	0.305405	0.00189874	0.00623954
MPP2	0.305288	0.00190675	0.00626266
TPD52	0.305102	0.00191962	0.00630013
TTC8	0.305102	0.00191962	0.00630013
EXOC3L2	0.305032	0.00192446	0.00631123
CCPG1	0.304997	0.00192689	0.00631598
HNRNPK	0.304927	0.00193176	0.00632871
GGPS1	0.304857	0.00193663	0.00634146
ME2	0.304799	0.0019407	0.00635157
DNAL1	0.304706	0.00194723	0.00636648
SEC24B	0.304683	0.00194887	0.0063686
CSK	0.304659	0.0019505	0.00637072
ATP5PD	0.304578	0.00195624	0.00638624
IDS	0.304485	0.00196282	0.00640447
NOL3	0.304438	0.00196612	0.00641198
LRCH1	0.304345	0.00197272	0.00643028
TCOF1	0.30431	0.0019752	0.00643512
INHBB	0.304263	0.00197852	0.00644267
CC2D1A	0.304182	0.00198433	0.00645834
TIMP1	0.304147	0.00198683	0.0064632
DPP9	0.304065	0.00199266	0.00647892
FAM98A	0.304042	0.00199433	0.00648108
DBT	0.30403	0.00199517	0.00648053
CCDC86	0.303797	0.00201194	0.00653173
NRF1	0.303727	0.002017	0.00654486
ERGIC1	0.303634	0.00202376	0.0065635
MBLAC1	0.303611	0.00202546	0.00656569
FKBP5	0.303541	0.00203054	0.00657888
CNOT6L	0.303518	0.00203224	0.00658108
SCAMP3	0.30346	0.0020365	0.00659154
DNAJC5	0.303401	0.00204076	0.00660202
ZNF787	0.303343	0.00204502	0.00661252
EMD	0.303308	0.00204759	0.0066175
SPIN1	0.303157	0.00205874	0.00665019
HLA-E	0.303029	0.00206821	0.00667746
BCL7B	0.302807	0.00208467	0.00672724
ACBD3	0.302702	0.00209251	0.00674915
KPNB1	0.302574	0.00210213	0.00677678
AKR1A1	0.302563	0.002103	0.00677622
OTUD4	0.302528	0.00210563	0.00678131
SCAF1	0.302423	0.00211354	0.00680339
NUCB1	0.302388	0.00211618	0.0068068
NUP153	0.302388	0.00211618	0.0068068
PREPL	0.301864	0.00215618	0.00693026
TXLNG	0.30184	0.00215797	0.00693258
B4GALT3	0.301747	0.00216516	0.0069522
ADIRF	0.301736	0.00216606	0.00695163
BTF3	0.301654	0.00217236	0.00696841
STK38L	0.301561	0.00217959	0.00698466
STK3	0.301386	0.00219321	0.0070248
KIF21A	0.30134	0.00219685	0.00703298
EMC9	0.301316	0.00219868	0.00703533
TK2	0.301235	0.00220507	0.00705055
MIF4GD	0.300466	0.00226619	0.00723342
DNAJA2	0.30021	0.0022869	0.0072923
PHF21A	0.300186	0.00228879	0.00729293
TAPT1	0.300186	0.00228879	0.00729293
RABGAP1L	0.30007	0.00229826	0.0073177
CEP41	0.300058	0.00229921	0.00731712
AMT	0.299965	0.00230682	0.00733591
DNAJA3	0.299965	0.00230682	0.00733591
GLB1	0.299837	0.00231732	0.00736386
SPTBN2	0.299709	0.00232787	0.00739372
[truncated: 4,455 more rows]

## Sheet: Sample-wise correlations
Sample	Spearman's Correlation	Spearman P value	Benjamini-Hochberg FDR
FUSCC-52	0.471149	0	0
FUSCC-51	0.466338	0	0
FUSCC-25	0.465946	0	0
FUSCC-15	0.460371	0	0
FUSCC-44	0.459323	0	0
FUSCC-46	0.450695	0	0
FUSCC-20	0.445949	0	0
FUSCC-60	0.442495	3.39788e-308	4.28982e-307
FUSCC-69	0.441065	5.44247e-306	6.10766e-305
FUSCC-12	0.440941	8.45452e-306	8.53906e-305
FUSCC-19	0.438803	1.59194e-302	1.46169e-301
FUSCC-14	0.435558	1.33967e-297	1.12755e-296
FUSCC-43	0.434798	1.87532e-296	1.45698e-295
FUSCC-73	0.43161	1.12008e-291	8.08058e-291
FUSCC-35	0.430178	1.50249e-289	1.01168e-288
FUSCC-84	0.430094	2.00582e-289	1.26617e-288
FUSCC-45	0.429353	2.50315e-288	1.48717e-287
FUSCC-61	0.428326	8.21809e-287	4.61126e-286
FUSCC-67	0.426942	8.88822e-285	4.72479e-284
FUSCC-42	0.425968	2.36745e-283	1.19556e-282
FUSCC-22	0.424808	1.16507e-281	5.60342e-281
FUSCC-27	0.422936	6.08152e-279	2.79197e-278
FUSCC-04	0.421586	5.39724e-277	2.37009e-276
FUSCC-85	0.419604	3.77657e-274	1.5893e-273
FUSCC-17	0.41883	4.81846e-273	1.94666e-272
FUSCC-49	0.416913	2.56316e-270	9.9569e-270
FUSCC-08	0.416113	3.48299e-269	1.3029e-268
FUSCC-75	0.41526	5.56066e-268	2.00581e-267
FUSCC-71	0.415111	9.04272e-268	3.14936e-267
FUSCC-40	0.413907	4.45004e-266	1.49818e-265
FUSCC-10	0.413313	3.02226e-265	9.84672e-265
FUSCC-58	0.41177	4.32387e-263	1.36472e-262
FUSCC-83	0.41129	2.01273e-262	6.16016e-262
FUSCC-70	0.409711	3.11728e-260	9.26017e-260
PUSH-01	0.406625	5.47674e-256	1.58043e-255
FUSCC-09	0.404539	3.83614e-253	1.07625e-252
FUSCC-76	0.404067	1.67813e-252	4.58083e-252
FUSCC-81	0.402129	6.98541e-250	1.85665e-249
FUSCC-23	0.4019	1.42261e-249	3.6842e-249
FUSCC-56	0.401883	1.4992e-249	3.78549e-249
FUSCC-59	0.401755	2.22545e-249	5.4822e-249
FUSCC-26	0.399813	8.95884e-247	2.15439e-246
FUSCC-65	0.397514	1.03154e-243	2.42293e-243
FUSCC-68	0.396928	6.16326e-243	1.41475e-242
FUSCC-21	0.394549	8.42635e-240	1.89125e-239
FUSCC-55	0.393729	1.00376e-238	2.20392e-238
FUSCC-79	0.393657	1.24597e-238	2.67751e-238
FUSCC-57	0.391935	2.19761e-236	4.62414e-236
FUSCC-38	0.389868	1.05191e-233	2.16823e-233
TZPH-01	0.388504	6.00558e-232	1.21313e-231
FUSCC-24	0.388252	1.26557e-231	2.50632e-231
FUSCC-80	0.385976	1.03396e-228	2.00828e-228
FUSCC-50	0.385573	3.3727e-228	6.42722e-228
ZJCH-17	0.384313	1.33878e-226	2.50402e-226
FUSCC-53	0.379875	5.08152e-221	9.33152e-221
FUSCC-03	0.378935	7.51984e-220	1.35626e-219
FUSCC-77	0.378416	3.31217e-219	5.86892e-219
ZJCH-10	0.376165	2.00454e-216	3.49066e-216
FUSCC-62	0.376085	2.51761e-216	4.30981e-216
ZJCH-15	0.37267	3.79131e-212	6.38204e-212
FUSCC-47	0.371999	2.47465e-211	4.09737e-211
ZJCH-04	0.371098	3.05194e-210	4.9717e-210
ZJCH-09	0.37006	5.46432e-209	8.76025e-209
ZJCH-14	0.365916	4.93293e-204	7.78479e-204
ZJCH-06	0.365891	5.27366e-204	8.19446e-204
FUSCC-18	0.365626	1.08759e-203	1.66435e-203
ZJCH-05	0.365297	2.67438e-203	4.03153e-203
FUSCC-39	0.36158	6.31127e-199	9.37409e-199
FUSCC-54	0.359147	4.27466e-196	6.25711e-196
FUSCC-78	0.358947	7.29721e-196	1.05288e-195
ZJCH-07	0.35829	4.19304e-195	5.96474e-195
FUSCC-74	0.357885	1.23183e-194	1.72799e-194
FUSCC-30	0.357377	4.73446e-194	6.55042e-194
FUSCC-07	0.35632	7.76395e-193	1.05967e-192
CZSPH-01	0.356031	1.66272e-192	2.23912e-192
FUSCC-82	0.35525	1.30072e-191	1.72859e-191
FUSCC-29	0.35359	1.01184e-189	1.32722e-189
ZJCH-18	0.35315	3.19816e-189	4.1412e-189
FUSCC-11	0.352204	3.75799e-188	4.80452e-188
FUSCC-48	0.345579	9.34067e-181	1.17926e-180
ZJCH-19	0.345393	1.49949e-180	1.86974e-180
FUSCC-64	0.336824	2.96176e-171	3.64802e-171
ZJCH-16	0.331694	7.87932e-166	9.58809e-166
FUSCC-32	0.327368	2.46149e-161	2.95965e-161
FUSCC-34	0.32628	3.23459e-160	3.84345e-160
FUSCC-01	0.324696	1.34923e-158	1.58456e-158
ZJCH-12	0.324568	1.82465e-158	2.11828e-158
ZJCH-11	0.323075	6.01522e-157	6.90383e-157
ZJCH-03	0.32221	4.51228e-156	5.12068e-156
ZJCH-08	0.318438	2.74538e-152	3.08092e-152
FUSCC-06	0.317757	1.30591e-151	1.44941e-151
FUSCC-66	0.317152	5.20451e-151	5.71365e-151
FUSCC-33	0.316157	5.02494e-150	5.4572e-150
FUSCC-16	0.314455	2.37355e-148	2.5503e-148
FUSCC-37	0.31016	3.57697e-144	3.80288e-144
ZJCH-02	0.295078	4.76657e-130	5.01483e-130
FUSCC-02	0.294669	1.1203e-129	1.1665e-129
FUSCC-05	0.294167	3.1958e-129	3.29363e-129
FUSCC-13	0.286051	5.40549e-122	5.51469e-122
ZJCH-13	0.280239	5.80319e-117	5.86123e-117
ZJCH-01	0.271391	1.55233e-109	1.55233e-109
