# Supplementary material for: Integrated proteogenomic characterization of medullary thyroid carcinoma
Source: Cell Discov. 2022 Nov 8;8:120. doi: 10.1038/s41421-022-00479-y (PMC9640541; doi:10.1038/s41421-022-00479-y)
Supplement: Supplementary file 4 — Supplementary Table S3 [file 41421_2022_479_MOESM4_ESM.xlsx]

## Sheet: Description
Table S3. Somatic mutations and germline RET mutations identified as putative driver alterations in the study cohort. Related to Figure 2.
Description
1. Somatic mutations identified as putative driver alterations in the study cohort.
2. Germline RET mutations identified as putative driver alterations in the study cohort.

## Sheet: Somatic mutations
Patient ID	Type of mutation	Gene	Transcript	Coding_change	AA_change	Variants identified in RNA-Seq	chromosome	position	ref	alt	qual	Genotype	Vaf	Func.refGene	GeneDetail.refGene	ExonicFunc.refGene	avsnp147	1000g2015aug_all	1000g2015aug_eas	gnomAD_exome_ALL	gnomAD_exome_EAS	Freq_gnomAD_exome_pop	gnomAD_genome_ALL	gnomAD_genome_EAS	Freq_gnomAD_genome_pop	esp6500siv2_all	cytoBand	repeat	gwasCatalog	cosmic85	clinvar	SIFT	Polyphen2_HDIV	Polyphen2_HVAR	LRT	MutationTaster	MutationAssessor	FATHMM	PROVEAN	VEST3_score	MetaSVM	MetaLR	M-CAP	CADD	DANN_score	fathmm-MKL_coding	Eigen_coding_or_noncoding	Eigen-raw	Eigen-PC-raw
CZSPH-01	Somatic	RET	NM_020975.6:exon16	c.T2753C	p.M918T	p.M918T	10	43617416	T	C	.	0/1 | 92,24	0.206897	exonic	.	nonsynonymous SNV	rs74799832	.	.	4.06e-06	0	AFR:0;AMR:0;ASJ:0;EAS:0;FIN:0;NFE:8.951e-06;OTH:0;SAS:0	.	.	AFR:.;AMR:.;ASJ:.;EAS:.;FIN:.;NFE:.;OTH:.	.	10q11.21	.	.	ID=COSM4770356,COSM965;OCCURENCE=331(thyroid),2(breast),30(adrenal_gland)	.;.;.;.;.	D	D	D	D	A	L	D	D	0.981;0.984	D	D	D	28.2	0.993;0.596	D	c	0.748	0.747
FUSCC-07	Somatic	RET	NM_020975.6:exon10	c.T1831A	p.C611S	p.C611S	10	43609075	T	A	.	0/1 | 100,49	0.328859	exonic	.	nonsynonymous SNV	rs377767391	.	.	.	.	AFR:.;AMR:.;ASJ:.;EAS:.;FIN:.;NFE:.;OTH:.;SAS:.	.	.	AFR:.;AMR:.;ASJ:.;EAS:.;FIN:.;NFE:.;OTH:.	.	10q11.21	.	.	ID=COSM6984745,COSM6984744;OCCURENCE=1(lung)	47201;Multiple_endocrine_neoplasia,_type_2;MedGen:CN073359,Orphanet:ORPHA653,SNOMED_CT:61808009;no_assertion_criteria_provided;Pathogenic	D	D	D	D	D	M	D	D	0.991;0.995	D	D	D	25.2	0.994;0.603	D	c	0.611	0.51
FUSCC-08	Somatic	RET	NM_020975.6:exon16	c.T2753C	p.M918T	p.M918T	10	43617416	T	C	.	0/1 | 146,23	0.136095	exonic	.	nonsynonymous SNV	rs74799832	.	.	4.06e-06	0	AFR:0;AMR:0;ASJ:0;EAS:0;FIN:0;NFE:8.951e-06;OTH:0;SAS:0	.	.	AFR:.;AMR:.;ASJ:.;EAS:.;FIN:.;NFE:.;OTH:.	.	10q11.21	.	.	ID=COSM4770356,COSM965;OCCURENCE=331(thyroid),2(breast),30(adrenal_gland)	.;.;.;.;.	D	D	D	D	A	L	D	D	0.981;0.984	D	D	D	28.2	0.993;0.596	D	c	0.748	0.747
FUSCC-09	Somatic	RET	NM_020975.6:exon16	c.T2753C	p.M918T	p.M918T	10	43617416	T	C	.	0/1 | 100,56	0.358974	exonic	.	nonsynonymous SNV	rs74799832	.	.	4.06e-06	0	AFR:0;AMR:0;ASJ:0;EAS:0;FIN:0;NFE:8.951e-06;OTH:0;SAS:0	.	.	AFR:.;AMR:.;ASJ:.;EAS:.;FIN:.;NFE:.;OTH:.	.	10q11.21	.	.	ID=COSM4770356,COSM965;OCCURENCE=331(thyroid),2(breast),30(adrenal_gland)	.;.;.;.;.	D	D	D	D	A	L	D	D	0.981;0.984	D	D	D	28.2	0.993;0.596	D	c	0.748	0.747
FUSCC-15	Somatic	RET	NM_020975.6:exon11	c.T1888G	p.C630G	p.C630G	10	43609936	T	G	.	0/1 | 42,27	0.391304	exonic	.	nonsynonymous SNV	.	.	.	.	.	AFR:.;AMR:.;ASJ:.;EAS:.;FIN:.;NFE:.;OTH:.;SAS:.	.	.	AFR:.;AMR:.;ASJ:.;EAS:.;FIN:.;NFE:.;OTH:.	.	10q11.21	.	.	ID=COSM29806;OCCURENCE=1(thyroid)	.;.;.;.;.	D	D	D	D	D	M	T	D	0.956;0.953	D	D	D	19.05	0.963;0.286	D	c	0.491	0.363
FUSCC-16	Somatic	RET	NM_020975.6:exon16	c.T2753C	p.M918T	p.M918T	10	43617416	T	C	.	0/1 | 39,30	0.434783	exonic	.	nonsynonymous SNV	rs74799832	.	.	4.06e-06	0	AFR:0;AMR:0;ASJ:0;EAS:0;FIN:0;NFE:8.951e-06;OTH:0;SAS:0	.	.	AFR:.;AMR:.;ASJ:.;EAS:.;FIN:.;NFE:.;OTH:.	.	10q11.21	.	.	ID=COSM4770356,COSM965;OCCURENCE=331(thyroid),2(breast),30(adrenal_gland)	.;.;.;.;.	D	D	D	D	A	L	D	D	0.981;0.984	D	D	D	28.2	0.993;0.596	D	c	0.748	0.747
FUSCC-19	Somatic	RET	NM_020975.6:exon15	c.2647_2648TT	p.A883F	p.A883F	10	43615568	GC	TT	.	0/1 | 32,31	0.492063	exonic	.	nonframeshift substitution	rs377767429	.	.	.	.	AFR:.;AMR:.;ASJ:.;EAS:.;FIN:.;NFE:.;OTH:.;SAS:.	.	.	AFR:.;AMR:.;ASJ:.;EAS:.;FIN:.;NFE:.;OTH:.	.	10q11.21	.	.	ID=COSM977;OCCURENCE=6(thyroid)	47233;Medullary_thyroid_carcinoma|Multiple_endocrine_neoplasia,_type_1|Multiple_endocrine_neoplasia,_type_2a|Multiple_endocrine_neoplasia,_type_2b|Multiple_endocrine_neoplasia,_type_4;Human_Phenotype_Ontology:HP:0002865,MeSH:C536914,MedGen:C0238462,Orphanet:ORPHA1332,SNOMED_CT:255032005|MeSH:D018761,MedGen:C0025267,OMIM:131100,Orphanet:ORPHA652,SNOMED_CT:30664006|MeSH:D018813,MedGen:C0025268,OMIM…	.	.	.	.	.	.	.	.	.;.	.	.	.	.	.;.	.	.	.	.
FUSCC-20	Somatic	RET	NM_020975.6:exon16	c.T2753C	p.M918T	p.M918T	10	43617416	T	C	.	0/1 | 9,19	0.678571	exonic	.	nonsynonymous SNV	rs74799832	.	.	4.06e-06	0	AFR:0;AMR:0;ASJ:0;EAS:0;FIN:0;NFE:8.951e-06;OTH:0;SAS:0	.	.	AFR:.;AMR:.;ASJ:.;EAS:.;FIN:.;NFE:.;OTH:.	.	10q11.21	.	.	ID=COSM4770356,COSM965;OCCURENCE=331(thyroid),2(breast),30(adrenal_gland)	.;.;.;.;.	D	D	D	D	A	L	D	D	0.981;0.984	D	D	D	28.2	0.993;0.596	D	c	0.748	0.747
FUSCC-21	Somatic	RET	NM_020975.6:exon16	c.T2753C	p.M918T	p.M918T	10	43617416	T	C	.	0/1 | 27,18	0.4	exonic	.	nonsynonymous SNV	rs74799832	.	.	4.06e-06	0	AFR:0;AMR:0;ASJ:0;EAS:0;FIN:0;NFE:8.951e-06;OTH:0;SAS:0	.	.	AFR:.;AMR:.;ASJ:.;EAS:.;FIN:.;NFE:.;OTH:.	.	10q11.21	.	.	ID=COSM4770356,COSM965;OCCURENCE=331(thyroid),2(breast),30(adrenal_gland)	.;.;.;.;.	D	D	D	D	A	L	D	D	0.981;0.984	D	D	D	28.2	0.993;0.596	D	c	0.748	0.747
FUSCC-23	Somatic	RET	NM_020975.6:exon11	c.T1900C	p.C634R	p.C634R	10	43609948	T	C	.	0/1 | 49,39	0.443182	exonic	.	nonsynonymous SNV	rs75076352	.	.	1.24e-05	5.8e-05	AFR:0;AMR:0;ASJ:0;EAS:5.8e-05;FIN:0;NFE:1.792e-05;OTH:0;SAS:0	.	.	AFR:.;AMR:.;ASJ:.;EAS:.;FIN:.;NFE:.;OTH:.	.	10q11.21	.	.	ID=COSM966,COSM6911797;OCCURENCE=14(thyroid),5(adrenal_gland)	.;.;.;.;.	D	D	D	D	D	M	T	D	0.986;0.989	D	D	D	23.3	0.997;0.792	D	c	0.714	0.645
FUSCC-25	Somatic	RET	NM_020975.6:exon16	c.T2753C	p.M918T	p.M918T	10	43617416	T	C	.	0/1 | 32,14	0.304348	exonic	.	nonsynonymous SNV	rs74799832	.	.	4.06e-06	0	AFR:0;AMR:0;ASJ:0;EAS:0;FIN:0;NFE:8.951e-06;OTH:0;SAS:0	.	.	AFR:.;AMR:.;ASJ:.;EAS:.;FIN:.;NFE:.;OTH:.	.	10q11.21	.	.	ID=COSM4770356,COSM965;OCCURENCE=331(thyroid),2(breast),30(adrenal_gland)	.;.;.;.;.	D	D	D	D	A	L	D	D	0.981;0.984	D	D	D	28.2	0.993;0.596	D	c	0.748	0.747
FUSCC-27	Somatic	RET	NM_020975.6:exon16	c.T2753C	p.M918T	p.M918T	10	43617416	T	C	.	0/1 | 49,9	0.155172	exonic	.	nonsynonymous SNV	rs74799832	.	.	4.06e-06	0	AFR:0;AMR:0;ASJ:0;EAS:0;FIN:0;NFE:8.951e-06;OTH:0;SAS:0	.	.	AFR:.;AMR:.;ASJ:.;EAS:.;FIN:.;NFE:.;OTH:.	.	10q11.21	.	.	ID=COSM4770356,COSM965;OCCURENCE=331(thyroid),2(breast),30(adrenal_gland)	.;.;.;.;.	D	D	D	D	A	L	D	D	0.981;0.984	D	D	D	28.2	0.993;0.596	D	c	0.748	0.747
FUSCC-29	Somatic	RET	NM_020975.6:exon10	c.T1858C	p.C620R	p.C620R	10	43609102	T	C	.	0/1 | 130,71	0.353234	exonic	.	nonsynonymous SNV	rs77316810	.	.	.	.	AFR:.;AMR:.;ASJ:.;EAS:.;FIN:.;NFE:.;OTH:.;SAS:.	.	.	AFR:.;AMR:.;ASJ:.;EAS:.;FIN:.;NFE:.;OTH:.	.	10q11.21	.	.	ID=COSM29804;OCCURENCE=5(thyroid)	28954;Hirschsprung_disease|Multiple_endocrine_neoplasia,_type_2a|Hereditary_cancer-predisposing_syndrome|Multiple_endocrine_neoplasia,_type_2|not_provided;MeSH:D006627,MedGen:C0019569,Orphanet:ORPHA388,SNOMED_CT:204739008|MeSH:D018813,MedGen:C0025268,OMIM:171400,Orphanet:ORPHA247698,SNOMED_CT:61808009|MedGen:C0027672,SNOMED_CT:699346009|MedGen:CN073359,Orphanet:ORPHA653,SNOMED_CT:61808009|MedGen:…	D	D	D	D	A	M	D	D	0.994;0.997	D	D	D	25.8	0.997;0.812	D	c	0.631	0.558
FUSCC-32	Somatic	RET	NM_020975.6:exon15	c.2647_2648TA	p.A883Y	p.A883Y	10	43615568	GC	TA	.	0/1 | 233,116	0.332378	exonic	.	nonframeshift substitution	.	.	.	.	.	AFR:.;AMR:.;ASJ:.;EAS:.;FIN:.;NFE:.;OTH:.;SAS:.	.	.	AFR:.;AMR:.;ASJ:.;EAS:.;FIN:.;NFE:.;OTH:.	.	10q11.21	.	.	.	.;.;.;.;.	.	.	.	.	.	.	.	.	.;.	.	.	.	.	.;.	.	.	.	.
FUSCC-34	Somatic	RET	NM_020975.6:exon15	c.2647_2648TT	p.A883F	p.A883F	10	43615568	GC	TT	.	0/1 | 320,176	0.354839	exonic	.	nonframeshift substitution	rs377767429	.	.	.	.	AFR:.;AMR:.;ASJ:.;EAS:.;FIN:.;NFE:.;OTH:.;SAS:.	.	.	AFR:.;AMR:.;ASJ:.;EAS:.;FIN:.;NFE:.;OTH:.	.	10q11.21	.	.	ID=COSM977;OCCURENCE=6(thyroid)	47233;Medullary_thyroid_carcinoma|Multiple_endocrine_neoplasia,_type_1|Multiple_endocrine_neoplasia,_type_2a|Multiple_endocrine_neoplasia,_type_2b|Multiple_endocrine_neoplasia,_type_4;Human_Phenotype_Ontology:HP:0002865,MeSH:C536914,MedGen:C0238462,Orphanet:ORPHA1332,SNOMED_CT:255032005|MeSH:D018761,MedGen:C0025267,OMIM:131100,Orphanet:ORPHA652,SNOMED_CT:30664006|MeSH:D018813,MedGen:C0025268,OMIM…	.	.	.	.	.	.	.	.	.;.	.	.	.	.	.;.	.	.	.	.
FUSCC-40	Somatic	RET	NM_020975.6:exon16	c.T2753C	p.M918T	p.M918T	10	43617416	T	C	.	0/1 | 121,75	0.382653	exonic	.	nonsynonymous SNV	rs74799832	.	.	4.06e-06	0	AFR:0;AMR:0;ASJ:0;EAS:0;FIN:0;NFE:8.951e-06;OTH:0;SAS:0	.	.	AFR:.;AMR:.;ASJ:.;EAS:.;FIN:.;NFE:.;OTH:.	.	10q11.21	.	.	ID=COSM4770356,COSM965;OCCURENCE=331(thyroid),2(breast),30(adrenal_gland)	.;.;.;.;.	D	D	D	D	A	L	D	D	0.981;0.984	D	D	D	28.2	0.993;0.596	D	c	0.748	0.747
FUSCC-42	Somatic	RET	NM_020975.6:exon11	c.C1902G	p.C634W	p.C634W	10	43609950	C	G	.	0/1 | 35,12	0.255319	exonic	.	nonsynonymous SNV	rs77709286	.	.	4.12e-06	0	AFR:0;AMR:2.979e-05;ASJ:0;EAS:0;FIN:0;NFE:0;OTH:0;SAS:0	.	.	AFR:.;AMR:.;ASJ:.;EAS:.;FIN:.;NFE:.;OTH:.	.	10q11.21	.	.	ID=COSM975;OCCURENCE=7(thyroid)	.;.;.;.;.	D	D	D	D	A	M	T	D	0.992;0.996	D	D	D	27.9	0.995;0.653	D	c	0.481	0.39
FUSCC-44	Somatic	RET	NM_020975.6:exon10	c.G1859T	p.C620F	Not identified	10	43609103	G	T	.	0/1 | 145,72	0.331797	exonic	.	nonsynonymous SNV	rs77503355	.	.	.	.	AFR:.;AMR:.;ASJ:.;EAS:.;FIN:.;NFE:.;OTH:.;SAS:.	.	.	AFR:.;AMR:.;ASJ:.;EAS:.;FIN:.;NFE:.;OTH:.	.	10q11.21	.	.	.	.;.;.;.;.	D	D	D	D	D	M	D	D	0.993;0.996	D	D	D	27.4	0.993;0.592	D	c	0.803	0.732
FUSCC-45	Somatic	RET	NM_020975.6:exon16	c.T2753C	p.M918T	p.M918T	10	43617416	T	C	.	0/1 | 97,55	0.361842	exonic	.	nonsynonymous SNV	rs74799832	.	.	4.06e-06	0	AFR:0;AMR:0;ASJ:0;EAS:0;FIN:0;NFE:8.951e-06;OTH:0;SAS:0	.	.	AFR:.;AMR:.;ASJ:.;EAS:.;FIN:.;NFE:.;OTH:.	.	10q11.21	.	.	ID=COSM4770356,COSM965;OCCURENCE=331(thyroid),2(breast),30(adrenal_gland)	.;.;.;.;.	D	D	D	D	A	L	D	D	0.981;0.984	D	D	D	28.2	0.993;0.596	D	c	0.748	0.747
FUSCC-49	Somatic	RET	NM_020975.6:exon11	c.T1900C	p.C634R	p.C634R	10	43609948	T	C	.	0/1 | 67,64	0.48855	exonic	.	nonsynonymous SNV	rs75076352	.	.	1.24e-05	5.8e-05	AFR:0;AMR:0;ASJ:0;EAS:5.8e-05;FIN:0;NFE:1.792e-05;OTH:0;SAS:0	.	.	AFR:.;AMR:.;ASJ:.;EAS:.;FIN:.;NFE:.;OTH:.	.	10q11.21	.	.	ID=COSM966,COSM6911797;OCCURENCE=14(thyroid),5(adrenal_gland)	.;.;.;.;.	D	D	D	D	D	M	T	D	0.986;0.989	D	D	D	23.3	0.997;0.792	D	c	0.714	0.645
FUSCC-51	Somatic	RET	NM_020975.6:exon11	c.T1900C	p.C634R	Not identified	10	43609948	T	C	.	0/1 | 173,71	0.290984	exonic	.	nonsynonymous SNV	rs75076352	.	.	1.24e-05	5.8e-05	AFR:0;AMR:0;ASJ:0;EAS:5.8e-05;FIN:0;NFE:1.792e-05;OTH:0;SAS:0	.	.	AFR:.;AMR:.;ASJ:.;EAS:.;FIN:.;NFE:.;OTH:.	.	10q11.21	.	.	ID=COSM966,COSM6911797;OCCURENCE=14(thyroid),5(adrenal_gland)	.;.;.;.;.	D	D	D	D	D	M	T	D	0.986;0.989	D	D	D	23.3	0.997;0.792	D	c	0.714	0.645
FUSCC-53	Somatic	RET	NM_020975.6:exon16	c.T2753C	p.M918T	p.M918T	10	43617416	T	C	.	0/1 | 106,92	0.464646	exonic	.	nonsynonymous SNV	rs74799832	.	.	4.06e-06	0	AFR:0;AMR:0;ASJ:0;EAS:0;FIN:0;NFE:8.951e-06;OTH:0;SAS:0	.	.	AFR:.;AMR:.;ASJ:.;EAS:.;FIN:.;NFE:.;OTH:.	.	10q11.21	.	.	ID=COSM4770356,COSM965;OCCURENCE=331(thyroid),2(breast),30(adrenal_gland)	.;.;.;.;.	D	D	D	D	A	L	D	D	0.981;0.984	D	D	D	28.2	0.993;0.596	D	c	0.748	0.747
FUSCC-54	Somatic	RET	NM_020975.6:exon11	c.C1902G	p.C634W	p.C634W	10	43609950	C	G	.	0/1 | 158,20	0.11236	exonic	.	nonsynonymous SNV	rs77709286	.	.	4.12e-06	0	AFR:0;AMR:2.979e-05;ASJ:0;EAS:0;FIN:0;NFE:0;OTH:0;SAS:0	.	.	AFR:.;AMR:.;ASJ:.;EAS:.;FIN:.;NFE:.;OTH:.	.	10q11.21	.	.	ID=COSM975;OCCURENCE=7(thyroid)	.;.;.;.;.	D	D	D	D	A	M	T	D	0.992;0.996	D	D	D	27.9	0.995;0.653	D	c	0.481	0.39
FUSCC-55	Somatic	RET	NM_020975.6:exon16	c.T2753C	p.M918T	p.M918T	10	43617416	T	C	.	0/1 | 114,65	0.363128	exonic	.	nonsynonymous SNV	rs74799832	.	.	4.06e-06	0	AFR:0;AMR:0;ASJ:0;EAS:0;FIN:0;NFE:8.951e-06;OTH:0;SAS:0	.	.	AFR:.;AMR:.;ASJ:.;EAS:.;FIN:.;NFE:.;OTH:.	.	10q11.21	.	.	ID=COSM4770356,COSM965;OCCURENCE=331(thyroid),2(breast),30(adrenal_gland)	.;.;.;.;.	D	D	D	D	A	L	D	D	0.981;0.984	D	D	D	28.2	0.993;0.596	D	c	0.748	0.747
FUSCC-61	Somatic	RET	NM_020975.6:exon16	c.T2753C	p.M918T	p.M918T	10	43617416	T	C	.	0/1 | 103,36	0.258993	exonic	.	nonsynonymous SNV	rs74799832	.	.	4.06e-06	0	AFR:0;AMR:0;ASJ:0;EAS:0;FIN:0;NFE:8.951e-06;OTH:0;SAS:0	.	.	AFR:.;AMR:.;ASJ:.;EAS:.;FIN:.;NFE:.;OTH:.	.	10q11.21	.	.	ID=COSM4770356,COSM965;OCCURENCE=331(thyroid),2(breast),30(adrenal_gland)	.;.;.;.;.	D	D	D	D	A	L	D	D	0.981;0.984	D	D	D	28.2	0.993;0.596	D	c	0.748	0.747
FUSCC-62	Somatic	RET	NM_020975.6:exon11	c.G1901A	p.C634Y	p.C634Y	10	43609949	G	A	.	0/1 | 113,117	0.508696	exonic	.	nonsynonymous SNV	rs75996173	.	.	4.13e-06	0	AFR:6.537e-05;AMR:0;ASJ:0;EAS:0;FIN:0;NFE:0;OTH:0;SAS:0	.	.	AFR:.;AMR:.;ASJ:.;EAS:.;FIN:.;NFE:.;OTH:.	.	10q11.21	.	.	ID=COSM974,COSM6917079;OCCURENCE=1(NS),6(thyroid),1(large_intestine),1(skin),1(adrenal_gland)	.;.;.;.;.	D	D	D	D	D	M	T	D	0.997;0.999	D	D	D	23.3	0.997;0.787	D	c	0.7	0.617
FUSCC-64	Somatic	RET	NM_020975.6:exon10	c.G1859T	p.C620F	p.C620F	10	43609103	G	T	.	0/1 | 91,93	0.505435	exonic	.	nonsynonymous SNV	rs77503355	.	.	.	.	AFR:.;AMR:.;ASJ:.;EAS:.;FIN:.;NFE:.;OTH:.;SAS:.	.	.	AFR:.;AMR:.;ASJ:.;EAS:.;FIN:.;NFE:.;OTH:.	.	10q11.21	.	.	.	.;.;.;.;.	D	D	D	D	D	M	D	D	0.993;0.996	D	D	D	27.4	0.993;0.592	D	c	0.803	0.732
FUSCC-65	Somatic	RET	NM_020975.6:exon16	c.T2753C	p.M918T	p.M918T	10	43617416	T	C	.	0/1 | 93,47	0.335714	exonic	.	nonsynonymous SNV	rs74799832	.	.	4.06e-06	0	AFR:0;AMR:0;ASJ:0;EAS:0;FIN:0;NFE:8.951e-06;OTH:0;SAS:0	.	.	AFR:.;AMR:.;ASJ:.;EAS:.;FIN:.;NFE:.;OTH:.	.	10q11.21	.	.	ID=COSM4770356,COSM965;OCCURENCE=331(thyroid),2(breast),30(adrenal_gland)	.;.;.;.;.	D	D	D	D	A	L	D	D	0.981;0.984	D	D	D	28.2	0.993;0.596	D	c	0.748	0.747
FUSCC-66	Somatic	RET	NM_020975.6:exon15	c.2647_2648TT	p.A883F	p.A883F	10	43615568	GC	TT	.	0/1 | 30,26	0.464286	exonic	.	nonframeshift substitution	rs377767429	.	.	.	.	AFR:.;AMR:.;ASJ:.;EAS:.;FIN:.;NFE:.;OTH:.;SAS:.	.	.	AFR:.;AMR:.;ASJ:.;EAS:.;FIN:.;NFE:.;OTH:.	.	10q11.21	.	.	ID=COSM977;OCCURENCE=6(thyroid)	47233;Medullary_thyroid_carcinoma|Multiple_endocrine_neoplasia,_type_1|Multiple_endocrine_neoplasia,_type_2a|Multiple_endocrine_neoplasia,_type_2b|Multiple_endocrine_neoplasia,_type_4;Human_Phenotype_Ontology:HP:0002865,MeSH:C536914,MedGen:C0238462,Orphanet:ORPHA1332,SNOMED_CT:255032005|MeSH:D018761,MedGen:C0025267,OMIM:131100,Orphanet:ORPHA652,SNOMED_CT:30664006|MeSH:D018813,MedGen:C0025268,OMIM…	.	.	.	.	.	.	.	.	.;.	.	.	.	.	.;.	.	.	.	.
FUSCC-67	Somatic	RET	NM_020975.6:exon16	c.T2753C	p.M918T	p.M918T	10	43617416	T	C	.	0/1 | 116,46	0.283951	exonic	.	nonsynonymous SNV	rs74799832	.	.	4.06e-06	0	AFR:0;AMR:0;ASJ:0;EAS:0;FIN:0;NFE:8.951e-06;OTH:0;SAS:0	.	.	AFR:.;AMR:.;ASJ:.;EAS:.;FIN:.;NFE:.;OTH:.	.	10q11.21	.	.	ID=COSM4770356,COSM965;OCCURENCE=331(thyroid),2(breast),30(adrenal_gland)	.;.;.;.;.	D	D	D	D	A	L	D	D	0.981;0.984	D	D	D	28.2	0.993;0.596	D	c	0.748	0.747
FUSCC-68	Somatic	RET	NM_020975.6:exon16	c.T2753C	p.M918T	p.M918T	10	43617416	T	C	.	0/1 | 108,49	0.312102	exonic	.	nonsynonymous SNV	rs74799832	.	.	4.06e-06	0	AFR:0;AMR:0;ASJ:0;EAS:0;FIN:0;NFE:8.951e-06;OTH:0;SAS:0	.	.	AFR:.;AMR:.;ASJ:.;EAS:.;FIN:.;NFE:.;OTH:.	.	10q11.21	.	.	ID=COSM4770356,COSM965;OCCURENCE=331(thyroid),2(breast),30(adrenal_gland)	.;.;.;.;.	D	D	D	D	A	L	D	D	0.981;0.984	D	D	D	28.2	0.993;0.596	D	c	0.748	0.747
FUSCC-70	Somatic	RET	NM_020975.6:exon11	c.1894_1899del	p.E632_L633del	Not identified	10	43609941	CGAGCTG	C	.	0/1 | 107,73	0.405556	exonic	.	nonframeshift deletion	rs121913312	.	.	.	.	AFR:.;AMR:.;ASJ:.;EAS:.;FIN:.;NFE:.;OTH:.;SAS:.	.	.	AFR:.;AMR:.;ASJ:.;EAS:.;FIN:.;NFE:.;OTH:.	.	10q11.21	.	.	ID=COSM968,COSM6915898;OCCURENCE=2(adrenal_gland),10(thyroid)	363192;Medullary_thyroid_carcinoma;Human_Phenotype_Ontology:HP:0002865,MeSH:C536914,MedGen:C0238462,Orphanet:ORPHA1332,SNOMED_CT:255032005;no_assertion_criteria_provided;Likely_pathogenic	.	.	.	.	.	.	.	.	.;.	.	.	.	.	.;.	.	.	.	.
FUSCC-71	Somatic	RET	NM_020975.6:exon16	c.T2753C	p.M918T	p.M918T	10	43617416	T	C	.	0/1 | 119,49	0.291667	exonic	.	nonsynonymous SNV	rs74799832	.	.	4.06e-06	0	AFR:0;AMR:0;ASJ:0;EAS:0;FIN:0;NFE:8.951e-06;OTH:0;SAS:0	.	.	AFR:.;AMR:.;ASJ:.;EAS:.;FIN:.;NFE:.;OTH:.	.	10q11.21	.	.	ID=COSM4770356,COSM965;OCCURENCE=331(thyroid),2(breast),30(adrenal_gland)	.;.;.;.;.	D	D	D	D	A	L	D	D	0.981;0.984	D	D	D	28.2	0.993;0.596	D	c	0.748	0.747
FUSCC-73	Somatic	RET	NM_020975.6:exon11	c.1893_1898del	p.D631_L633delinsE	Not identified	10	43609940	ACGAGCT	A	.	0/1 | 118,96	0.448598	exonic	.	nonframeshift deletion	rs121913307	.	.	.	.	AFR:.;AMR:.;ASJ:.;EAS:.;FIN:.;NFE:.;OTH:.;SAS:.	.	.	AFR:.;AMR:.;ASJ:.;EAS:.;FIN:.;NFE:.;OTH:.	.	10q11.21	.	.	ID=COSM983;OCCURENCE=2(thyroid),2(adrenal_gland)	.;.;.;.;.	.	.	.	.	.	.	.	.	.;.	.	.	.	.	.;.	.	.	.	.
FUSCC-76	Somatic	RET	NM_020975.6:exon16	c.T2753C	p.M918T	p.M918T	10	43617416	T	C	.	0/1 | 76,14	0.155556	exonic	.	nonsynonymous SNV	rs74799832	.	.	4.06e-06	0	AFR:0;AMR:0;ASJ:0;EAS:0;FIN:0;NFE:8.951e-06;OTH:0;SAS:0	.	.	AFR:.;AMR:.;ASJ:.;EAS:.;FIN:.;NFE:.;OTH:.	.	10q11.21	.	.	ID=COSM4770356,COSM965;OCCURENCE=331(thyroid),2(breast),30(adrenal_gland)	.;.;.;.;.	D	D	D	D	A	L	D	D	0.981;0.984	D	D	D	28.2	0.993;0.596	D	c	0.748	0.747
FUSCC-77	Somatic	RET	NM_020975.6:exon16	c.T2753C	p.M918T	p.M918T	10	43617416	T	C	.	0/1 | 153,62	0.288372	exonic	.	nonsynonymous SNV	rs74799832	.	.	4.06e-06	0	AFR:0;AMR:0;ASJ:0;EAS:0;FIN:0;NFE:8.951e-06;OTH:0;SAS:0	.	.	AFR:.;AMR:.;ASJ:.;EAS:.;FIN:.;NFE:.;OTH:.	.	10q11.21	.	.	ID=COSM4770356,COSM965;OCCURENCE=331(thyroid),2(breast),30(adrenal_gland)	.;.;.;.;.	D	D	D	D	A	L	D	D	0.981;0.984	D	D	D	28.2	0.993;0.596	D	c	0.748	0.747
FUSCC-78	Somatic	RET	NM_020975.6:exon16	c.T2753C	p.M918T	p.M918T	10	43617416	T	C	.	0/1 | 112,26	0.188406	exonic	.	nonsynonymous SNV	rs74799832	.	.	4.06e-06	0	AFR:0;AMR:0;ASJ:0;EAS:0;FIN:0;NFE:8.951e-06;OTH:0;SAS:0	.	.	AFR:.;AMR:.;ASJ:.;EAS:.;FIN:.;NFE:.;OTH:.	.	10q11.21	.	.	ID=COSM4770356,COSM965;OCCURENCE=331(thyroid),2(breast),30(adrenal_gland)	.;.;.;.;.	D	D	D	D	A	L	D	D	0.981;0.984	D	D	D	28.2	0.993;0.596	D	c	0.748	0.747
FUSCC-79	Somatic	RET	NM_020975.6:exon11	c.1897_1899del	p.L633del	p.L633del	10	43609943	AGCT	A	.	0/1 | 93,57	0.38	exonic	.	nonframeshift deletion	.	.	.	.	.	AFR:.;AMR:.;ASJ:.;EAS:.;FIN:.;NFE:.;OTH:.;SAS:.	.	.	AFR:.;AMR:.;ASJ:.;EAS:.;FIN:.;NFE:.;OTH:.	.	10q11.21	.	.	.	.;.;.;.;.	.	.	.	.	.	.	.	.	.;.	.	.	.	.	.;.	.	.	.	.
FUSCC-82	Somatic	RET	NM_020975.6:exon16	c.T2753C	p.M918T	p.M918T	10	43617416	T	C	.	0/1 | 133,25	0.158228	exonic	.	nonsynonymous SNV	rs74799832	.	.	4.06e-06	0	AFR:0;AMR:0;ASJ:0;EAS:0;FIN:0;NFE:8.951e-06;OTH:0;SAS:0	.	.	AFR:.;AMR:.;ASJ:.;EAS:.;FIN:.;NFE:.;OTH:.	.	10q11.21	.	.	ID=COSM4770356,COSM965;OCCURENCE=331(thyroid),2(breast),30(adrenal_gland)	.;.;.;.;.	D	D	D	D	A	L	D	D	0.981;0.984	D	D	D	28.2	0.993;0.596	D	c	0.748	0.747
FUSCC-83	Somatic	RET	NM_020975.6:exon10	c.T1858G	p.C620G	p.C620G	10	43609102	T	G	.	0/1 | 133,71	0.348039	exonic	.	nonsynonymous SNV	rs77316810	.	.	.	.	AFR:.;AMR:.;ASJ:.;EAS:.;FIN:.;NFE:.;OTH:.;SAS:.	.	.	AFR:.;AMR:.;ASJ:.;EAS:.;FIN:.;NFE:.;OTH:.	.	10q11.21	.	.	.	36246;Multiple_endocrine_neoplasia,_type_2a|Hereditary_cancer-predisposing_syndrome|Multiple_endocrine_neoplasia,_type_2|not_specified;MeSH:D018813,MedGen:C0025268,OMIM:171400,Orphanet:ORPHA247698,SNOMED_CT:61808009|MedGen:C0027672,SNOMED_CT:699346009|MedGen:CN073359,Orphanet:ORPHA653,SNOMED_CT:61808009|MedGen:CN169374;criteria_provided,_multiple_submitters,_no_conflicts;Pathogenic	D	D	D	D	D	M	D	D	0.989;0.993	D	D	D	25.3	0.982;0.383	D	c	0.659	0.582
FUSCC-84	Somatic	RET	NM_020975.6:exon11	c.T1900C	p.C634R	p.C634R	10	43609948	T	C	.	0/1 | 121,67	0.356383	exonic	.	nonsynonymous SNV	rs75076352	.	.	1.24e-05	5.8e-05	AFR:0;AMR:0;ASJ:0;EAS:5.8e-05;FIN:0;NFE:1.792e-05;OTH:0;SAS:0	.	.	AFR:.;AMR:.;ASJ:.;EAS:.;FIN:.;NFE:.;OTH:.	.	10q11.21	.	.	ID=COSM966,COSM6911797;OCCURENCE=14(thyroid),5(adrenal_gland)	.;.;.;.;.	D	D	D	D	D	M	T	D	0.986;0.989	D	D	D	23.3	0.997;0.792	D	c	0.714	0.645
FUSCC-85	Somatic	RET	NM_020975.6:exon11	c.T1900C	p.C634R	p.C634R	10	43609948	T	C	.	0/1 | 132,49	0.270718	exonic	.	nonsynonymous SNV	rs75076352	.	.	1.24e-05	5.8e-05	AFR:0;AMR:0;ASJ:0;EAS:5.8e-05;FIN:0;NFE:1.792e-05;OTH:0;SAS:0	.	.	AFR:.;AMR:.;ASJ:.;EAS:.;FIN:.;NFE:.;OTH:.	.	10q11.21	.	.	ID=COSM966,COSM6911797;OCCURENCE=14(thyroid),5(adrenal_gland)	.;.;.;.;.	D	D	D	D	D	M	T	D	0.986;0.989	D	D	D	23.3	0.997;0.792	D	c	0.714	0.645
TZPH-01	Somatic	RET	NM_020975.6:exon16	c.T2753C	p.M918T	p.M918T	10	43617416	T	C	.	0/1 | 106,8	0.0701754	exonic	.	nonsynonymous SNV	rs74799832	.	.	4.06e-06	0	AFR:0;AMR:0;ASJ:0;EAS:0;FIN:0;NFE:8.951e-06;OTH:0;SAS:0	.	.	AFR:.;AMR:.;ASJ:.;EAS:.;FIN:.;NFE:.;OTH:.	.	10q11.21	.	.	ID=COSM4770356,COSM965;OCCURENCE=331(thyroid),2(breast),30(adrenal_gland)	.;.;.;.;.	D	D	D	D	A	L	D	D	0.981;0.984	D	D	D	28.2	0.993;0.596	D	c	0.748	0.747
ZJCH-01	Somatic	RET	NM_020975.6:exon16	c.T2753C	p.M918T	p.M918T	10	43617416	T	C	.	0/1 | 12,72	0.857143	exonic	.	nonsynonymous SNV	rs74799832	.	.	4.06e-06	0	AFR:0;AMR:0;ASJ:0;EAS:0;FIN:0;NFE:8.951e-06;OTH:0;SAS:0	.	.	AFR:.;AMR:.;ASJ:.;EAS:.;FIN:.;NFE:.;OTH:.	.	10q11.21	.	.	ID=COSM4770356,COSM965;OCCURENCE=331(thyroid),2(breast),30(adrenal_gland)	.;.;.;.;.	D	D	D	D	A	L	D	D	0.981;0.984	D	D	D	28.2	0.993;0.596	D	c	0.748	0.747
ZJCH-02	Somatic	RET	NM_020975.6:exon16	c.T2753C	p.M918T	p.M918T	10	43617416	T	C	.	0/1 | 21,12	0.363636	exonic	.	nonsynonymous SNV	rs74799832	.	.	4.06e-06	0	AFR:0;AMR:0;ASJ:0;EAS:0;FIN:0;NFE:8.951e-06;OTH:0;SAS:0	.	.	AFR:.;AMR:.;ASJ:.;EAS:.;FIN:.;NFE:.;OTH:.	.	10q11.21	.	.	ID=COSM4770356,COSM965;OCCURENCE=331(thyroid),2(breast),30(adrenal_gland)	.;.;.;.;.	D	D	D	D	A	L	D	D	0.981;0.984	D	D	D	28.2	0.993;0.596	D	c	0.748	0.747
ZJCH-04	Somatic	RET	NM_020975.6:exon11	c.T1900C	p.C634R	p.C634R	10	43609948	T	C	.	0/1 | 71,99	0.582353	exonic	.	nonsynonymous SNV	rs75076352	.	.	1.24e-05	5.8e-05	AFR:0;AMR:0;ASJ:0;EAS:5.8e-05;FIN:0;NFE:1.792e-05;OTH:0;SAS:0	.	.	AFR:.;AMR:.;ASJ:.;EAS:.;FIN:.;NFE:.;OTH:.	.	10q11.21	.	.	ID=COSM966,COSM6911797;OCCURENCE=14(thyroid),5(adrenal_gland)	.;.;.;.;.	D	D	D	D	D	M	T	D	0.986;0.989	D	D	D	23.3	0.997;0.792	D	c	0.714	0.645
ZJCH-05	Somatic	RET	NM_020975.6:exon15	c.2647_2648TT	p.A883F	p.A883F	10	43615568	GC	TT	.	0/1 | 251,166	0.398082	exonic	.	nonframeshift substitution	rs377767429	.	.	.	.	AFR:.;AMR:.;ASJ:.;EAS:.;FIN:.;NFE:.;OTH:.;SAS:.	.	.	AFR:.;AMR:.;ASJ:.;EAS:.;FIN:.;NFE:.;OTH:.	.	10q11.21	.	.	ID=COSM977;OCCURENCE=6(thyroid)	47233;Medullary_thyroid_carcinoma|Multiple_endocrine_neoplasia,_type_1|Multiple_endocrine_neoplasia,_type_2a|Multiple_endocrine_neoplasia,_type_2b|Multiple_endocrine_neoplasia,_type_4;Human_Phenotype_Ontology:HP:0002865,MeSH:C536914,MedGen:C0238462,Orphanet:ORPHA1332,SNOMED_CT:255032005|MeSH:D018761,MedGen:C0025267,OMIM:131100,Orphanet:ORPHA652,SNOMED_CT:30664006|MeSH:D018813,MedGen:C0025268,OMIM…	.	.	.	.	.	.	.	.	.;.	.	.	.	.	.;.	.	.	.	.
ZJCH-06	Somatic	RET	NM_020975.6:exon16	c.T2753C	p.M918T	p.M918T	10	43617416	T	C	.	0/1 | 45,12	0.210526	exonic	.	nonsynonymous SNV	rs74799832	.	.	4.06e-06	0	AFR:0;AMR:0;ASJ:0;EAS:0;FIN:0;NFE:8.951e-06;OTH:0;SAS:0	.	.	AFR:.;AMR:.;ASJ:.;EAS:.;FIN:.;NFE:.;OTH:.	.	10q11.21	.	.	ID=COSM4770356,COSM965;OCCURENCE=331(thyroid),2(breast),30(adrenal_gland)	.;.;.;.;.	D	D	D	D	A	L	D	D	0.981;0.984	D	D	D	28.2	0.993;0.596	D	c	0.748	0.747
ZJCH-07	Somatic	RET	NM_020975.6:exon16	c.T2753C	p.M918T	p.M918T	10	43617416	T	C	.	0/1 | 107,79	0.424731	exonic	.	nonsynonymous SNV	rs74799832	.	.	4.06e-06	0	AFR:0;AMR:0;ASJ:0;EAS:0;FIN:0;NFE:8.951e-06;OTH:0;SAS:0	.	.	AFR:.;AMR:.;ASJ:.;EAS:.;FIN:.;NFE:.;OTH:.	.	10q11.21	.	.	ID=COSM4770356,COSM965;OCCURENCE=331(thyroid),2(breast),30(adrenal_gland)	.;.;.;.;.	D	D	D	D	A	L	D	D	0.981;0.984	D	D	D	28.2	0.993;0.596	D	c	0.748	0.747
ZJCH-08	Somatic	RET	NM_020975.6:exon16	c.T2753C	p.M918T	p.M918T	10	43617416	T	C	.	0/1 | 102,39	0.276596	exonic	.	nonsynonymous SNV	rs74799832	.	.	4.06e-06	0	AFR:0;AMR:0;ASJ:0;EAS:0;FIN:0;NFE:8.951e-06;OTH:0;SAS:0	.	.	AFR:.;AMR:.;ASJ:.;EAS:.;FIN:.;NFE:.;OTH:.	.	10q11.21	.	.	ID=COSM4770356,COSM965;OCCURENCE=331(thyroid),2(breast),30(adrenal_gland)	.;.;.;.;.	D	D	D	D	A	L	D	D	0.981;0.984	D	D	D	28.2	0.993;0.596	D	c	0.748	0.747
ZJCH-09	Somatic	RET	NM_020975.6:exon10	c.T1852G	p.C618G	p.C618G	10	43609096	T	G	.	0/1 | 115,74	0.391534	exonic	.	nonsynonymous SNV	rs76262710	.	.	.	.	AFR:.;AMR:.;ASJ:.;EAS:.;FIN:.;NFE:.;OTH:.;SAS:.	.	.	AFR:.;AMR:.;ASJ:.;EAS:.;FIN:.;NFE:.;OTH:.	.	10q11.21	.	.	.	28944;Multiple_endocrine_neoplasia,_type_2a|Multiple_endocrine_neoplasia,_type_2|not_provided;MeSH:D018813,MedGen:C0025268,OMIM:171400,Orphanet:ORPHA247698,SNOMED_CT:61808009|MedGen:CN073359,Orphanet:ORPHA653,SNOMED_CT:61808009|MedGen:CN517202;criteria_provided,_multiple_submitters,_no_conflicts;Pathogenic	D	P	P	D	D	M	D	D	0.99;0.994	D	D	D	25.3	0.979;0.361	D	c	0.605	0.559
ZJCH-12	Somatic	RET	NM_020975.6:exon16	c.T2753C	p.M918T	p.M918T	10	43617416	T	C	.	0/1 | 95,53	0.358108	exonic	.	nonsynonymous SNV	rs74799832	.	.	4.06e-06	0	AFR:0;AMR:0;ASJ:0;EAS:0;FIN:0;NFE:8.951e-06;OTH:0;SAS:0	.	.	AFR:.;AMR:.;ASJ:.;EAS:.;FIN:.;NFE:.;OTH:.	.	10q11.21	.	.	ID=COSM4770356,COSM965;OCCURENCE=331(thyroid),2(breast),30(adrenal_gland)	.;.;.;.;.	D	D	D	D	A	L	D	D	0.981;0.984	D	D	D	28.2	0.993;0.596	D	c	0.748	0.747
ZJCH-13	Somatic	RET	NM_020975.6:exon16	c.T2753C	p.M918T	p.M918T	10	43617416	T	C	.	0/1 | 109,65	0.373563	exonic	.	nonsynonymous SNV	rs74799832	.	.	4.06e-06	0	AFR:0;AMR:0;ASJ:0;EAS:0;FIN:0;NFE:8.951e-06;OTH:0;SAS:0	.	.	AFR:.;AMR:.;ASJ:.;EAS:.;FIN:.;NFE:.;OTH:.	.	10q11.21	.	.	ID=COSM4770356,COSM965;OCCURENCE=331(thyroid),2(breast),30(adrenal_gland)	.;.;.;.;.	D	D	D	D	A	L	D	D	0.981;0.984	D	D	D	28.2	0.993;0.596	D	c	0.748	0.747
ZJCH-17	Somatic	RET	NM_020975.6:exon16	c.T2753C	p.M918T	p.M918T	10	43617416	T	C	.	0/1 | 94,12	0.113208	exonic	.	nonsynonymous SNV	rs74799832	.	.	4.06e-06	0	AFR:0;AMR:0;ASJ:0;EAS:0;FIN:0;NFE:8.951e-06;OTH:0;SAS:0	.	.	AFR:.;AMR:.;ASJ:.;EAS:.;FIN:.;NFE:.;OTH:.	.	10q11.21	.	.	ID=COSM4770356,COSM965;OCCURENCE=331(thyroid),2(breast),30(adrenal_gland)	.;.;.;.;.	D	D	D	D	A	L	D	D	0.981;0.984	D	D	D	28.2	0.993;0.596	D	c	0.748	0.747
ZJCH-18	Somatic	RET	NM_020975.6:exon16	c.T2753C	p.M918T	p.M918T	10	43617416	T	C	.	0/1 | 81,42	0.341463	exonic	.	nonsynonymous SNV	rs74799832	.	.	4.06e-06	0	AFR:0;AMR:0;ASJ:0;EAS:0;FIN:0;NFE:8.951e-06;OTH:0;SAS:0	.	.	AFR:.;AMR:.;ASJ:.;EAS:.;FIN:.;NFE:.;OTH:.	.	10q11.21	.	.	ID=COSM4770356,COSM965;OCCURENCE=331(thyroid),2(breast),30(adrenal_gland)	.;.;.;.;.	D	D	D	D	A	L	D	D	0.981;0.984	D	D	D	28.2	0.993;0.596	D	c	0.748	0.747
FUSCC-04	Somatic	HRAS	NM_176795.5:exon3	c.C181A	p.Q61K	p.Q61K	11	533875	G	T	.	0/1 | 281,174	0.382418	exonic	.	nonsynonymous SNV	rs28933406	.	.	.	.	AFR:.;AMR:.;ASJ:.;EAS:.;FIN:.;NFE:.;OTH:.;SAS:.	.	.	AFR:.;AMR:.;ASJ:.;EAS:.;FIN:.;NFE:.;OTH:.	.	11p15.5	.	.	ID=COSM123649,COSM496;OCCURENCE=6(prostate),1(vulva),54(thyroid),1(NS),8(salivary_gland),2(testis),25(skin),11(urinary_tract),2(adrenal_gland),8(upper_aerodigestive_tract),4(autonomic_ganglia),1(bone),1(lung),2(kidney),7(soft_tissue)	27640;Follicular_thyroid_carcinoma|Neoplasm_of_the_breast|Spermatocytic_seminoma|Noonan_syndrome_3|not_provided;Human_Phenotype_Ontology:HP:0006731,MedGen:C4225426,OMIM:188470|Human_Phenotype_Ontology:HP:0100013,MeSH:D001943,MedGen:C1458155,Orphanet:ORPHA180250,SNOMED_CT:126926005|MedGen:C0334517,Orphanet:ORPHA99865|MedGen:C1860991,OMIM:609942|MedGen:CN517202;criteria_provided,_multiple_submitter…	D	B	B	D	D	M	D	D	0.819;0.807	D	D	D	22	0.985;0.415	D	c	0.267	0.271
FUSCC-11	Somatic	HRAS	NM_176795.5:exon3	c.A182G	p.Q61R	p.Q61R	11	533874	T	C	.	0/1 | 252,50	0.165563	exonic	.	nonsynonymous SNV	rs121913233	.	.	.	.	AFR:.;AMR:.;ASJ:.;EAS:.;FIN:.;NFE:.;OTH:.;SAS:.	.	.	AFR:.;AMR:.;ASJ:.;EAS:.;FIN:.;NFE:.;OTH:.	.	11p15.5	.	.	ID=COSM499,COSM244958;OCCURENCE=48(urinary_tract),28(skin),3(testis),24(salivary_gland),1(NS),1(cervix),1(ovary),129(thyroid),4(haematopoietic_and_lymphoid_tissue),1(vulva),8(prostate),1(kidney),4(soft_tissue),1(lung),2(genital_tract),10(upper_aerodigestive_tract),1(autonomic_ganglia),3(thymus),20(adrenal_gland),1(stomach)	170209;Vascular_Tumors_Including_Pyogenic_Granuloma|Neoplasm|Neoplasm_of_the_thyroid_gland|Epidermal_nevus_syndrome|not_provided;.|Human_Phenotype_Ontology:HP:0002664,MeSH:D009369,MedGen:C0027651,SNOMED_CT:108369006|Human_Phenotype_Ontology:HP:0100031,MeSH:D013964,MedGen:C0040136,Orphanet:ORPHA100087|MedGen:C0265318,OMIM:163200,SNOMED_CT:239112008|MedGen:CN517202;criteria_provided,_single_submitt…	D	B	B	D	D	M	D	D	0.83;0.821	D	D	D	19.72	0.985;0.419	D	c	0.104	0.129
FUSCC-17	Somatic	HRAS	NM_176795.5:exon2	c.G37C	p.G13R	p.G13R	11	534286	C	G	.	0/1 | 88,38	0.301587	exonic	.	nonsynonymous SNV	rs104894228	.	.	.	.	AFR:.;AMR:.;ASJ:.;EAS:.;FIN:.;NFE:.;OTH:.;SAS:.	.	.	AFR:.;AMR:.;ASJ:.;EAS:.;FIN:.;NFE:.;OTH:.	.	11p15.5	.	.	ID=COSM99938,COSM486;OCCURENCE=23(thyroid),1(vulva),3(prostate),2(breast),14(salivary_gland),19(urinary_tract),279(skin),6(adrenal_gland),1(autonomic_ganglia),15(upper_aerodigestive_tract),7(soft_tissue),2(lung)	44227;NEVUS_SPILUS,_SOMATIC|SPITZ_NEVUS,_SOMATIC|Hepatocellular_carcinoma|Acute_myeloid_leukemia|Chronic_lymphocytic_leukemia|Pancreatic_adenocarcinoma|Squamous_cell_carcinoma_of_the_skin|Transitional_cell_carcinoma_of_the_bladder|Multiple_myeloma|Nevus_sebaceous|Epidermal_nevus|Lung_adenocarcinoma|Squamous_cell_lung_carcinoma|Neoplasm_of_the_breast|Neoplasm_of_the_thyroid_gland|Neoplasm_of_the_l…	D	D	D	D	D	M	T	D	0.887;0.883	D	D	D	26.6	0.999;0.970	D	c	0.453	0.284
FUSCC-18	Somatic	HRAS	NM_176795.5:exon3	c.A182T	p.Q61L	p.Q61L	11	533874	T	A	.	0/1 | 17,11	0.392857	exonic	.	nonsynonymous SNV	rs121913233	.	.	0	0	AFR:0;AMR:0;ASJ:0;EAS:0;FIN:0;NFE:0;OTH:0;SAS:0	.	.	AFR:.;AMR:.;ASJ:.;EAS:.;FIN:.;NFE:.;OTH:.	.	11p15.5	.	.	ID=COSM99664,COSM498;OCCURENCE=1(liver),1(vulva),18(prostate),3(thyroid),2(oesophagus),4(salivary_gland),6(lung),1(central_nervous_system),1(soft_tissue),2(breast),1(haematopoietic_and_lymphoid_tissue),90(skin),29(urinary_tract),2(stomach),1(penis),13(upper_aerodigestive_tract)	362912;Hepatocellular_carcinoma|Acute_myeloid_leukemia|Chronic_lymphocytic_leukemia|Pancreatic_adenocarcinoma|Squamous_cell_carcinoma_of_the_skin|Transitional_cell_carcinoma_of_the_bladder|Multiple_myeloma|Lung_adenocarcinoma|Squamous_cell_lung_carcinoma|Neoplasm_of_the_breast|Neoplasm_of_the_thyroid_gland|Neoplasm_of_the_large_intestine|Squamous_cell_carcinoma_of_the_head_and_neck|Malignant_mela…	D	P	B	D	D	M	D	D	0.839;0.826	D	D	D	25	0.992;0.554	D	c	0.396	0.33
FUSCC-26	Somatic	HRAS	NM_176795.5:exon3	c.A182G	p.Q61R	p.Q61R	11	533874	T	C	.	0/1 | 40,25	0.384615	exonic	.	nonsynonymous SNV	rs121913233	.	.	.	.	AFR:.;AMR:.;ASJ:.;EAS:.;FIN:.;NFE:.;OTH:.;SAS:.	.	.	AFR:.;AMR:.;ASJ:.;EAS:.;FIN:.;NFE:.;OTH:.	.	11p15.5	.	.	ID=COSM499,COSM244958;OCCURENCE=48(urinary_tract),28(skin),3(testis),24(salivary_gland),1(NS),1(cervix),1(ovary),129(thyroid),4(haematopoietic_and_lymphoid_tissue),1(vulva),8(prostate),1(kidney),4(soft_tissue),1(lung),2(genital_tract),10(upper_aerodigestive_tract),1(autonomic_ganglia),3(thymus),20(adrenal_gland),1(stomach)	170209;Vascular_Tumors_Including_Pyogenic_Granuloma|Neoplasm|Neoplasm_of_the_thyroid_gland|Epidermal_nevus_syndrome|not_provided;.|Human_Phenotype_Ontology:HP:0002664,MeSH:D009369,MedGen:C0027651,SNOMED_CT:108369006|Human_Phenotype_Ontology:HP:0100031,MeSH:D013964,MedGen:C0040136,Orphanet:ORPHA100087|MedGen:C0265318,OMIM:163200,SNOMED_CT:239112008|MedGen:CN517202;criteria_provided,_single_submitt…	D	B	B	D	D	M	D	D	0.83;0.821	D	D	D	19.72	0.985;0.419	D	c	0.104	0.129
FUSCC-30	Somatic	HRAS	NM_176795.5:exon3	c.A182G	p.Q61R	p.Q61R	11	533874	T	C	.	0/1 | 240,61	0.202658	exonic	.	nonsynonymous SNV	rs121913233	.	.	.	.	AFR:.;AMR:.;ASJ:.;EAS:.;FIN:.;NFE:.;OTH:.;SAS:.	.	.	AFR:.;AMR:.;ASJ:.;EAS:.;FIN:.;NFE:.;OTH:.	.	11p15.5	.	.	ID=COSM499,COSM244958;OCCURENCE=48(urinary_tract),28(skin),3(testis),24(salivary_gland),1(NS),1(cervix),1(ovary),129(thyroid),4(haematopoietic_and_lymphoid_tissue),1(vulva),8(prostate),1(kidney),4(soft_tissue),1(lung),2(genital_tract),10(upper_aerodigestive_tract),1(autonomic_ganglia),3(thymus),20(adrenal_gland),1(stomach)	170209;Vascular_Tumors_Including_Pyogenic_Granuloma|Neoplasm|Neoplasm_of_the_thyroid_gland|Epidermal_nevus_syndrome|not_provided;.|Human_Phenotype_Ontology:HP:0002664,MeSH:D009369,MedGen:C0027651,SNOMED_CT:108369006|Human_Phenotype_Ontology:HP:0100031,MeSH:D013964,MedGen:C0040136,Orphanet:ORPHA100087|MedGen:C0265318,OMIM:163200,SNOMED_CT:239112008|MedGen:CN517202;criteria_provided,_single_submitt…	D	B	B	D	D	M	D	D	0.83;0.821	D	D	D	19.72	0.985;0.419	D	c	0.104	0.129
FUSCC-48	Somatic	HRAS	NM_176795.5:exon3	c.A182G	p.Q61R	p.Q61R	11	533874	T	C	.	0/1 | 342,56	0.140704	exonic	.	nonsynonymous SNV	rs121913233	.	.	.	.	AFR:.;AMR:.;ASJ:.;EAS:.;FIN:.;NFE:.;OTH:.;SAS:.	.	.	AFR:.;AMR:.;ASJ:.;EAS:.;FIN:.;NFE:.;OTH:.	.	11p15.5	.	.	ID=COSM499,COSM244958;OCCURENCE=48(urinary_tract),28(skin),3(testis),24(salivary_gland),1(NS),1(cervix),1(ovary),129(thyroid),4(haematopoietic_and_lymphoid_tissue),1(vulva),8(prostate),1(kidney),4(soft_tissue),1(lung),2(genital_tract),10(upper_aerodigestive_tract),1(autonomic_ganglia),3(thymus),20(adrenal_gland),1(stomach)	170209;Vascular_Tumors_Including_Pyogenic_Granuloma|Neoplasm|Neoplasm_of_the_thyroid_gland|Epidermal_nevus_syndrome|not_provided;.|Human_Phenotype_Ontology:HP:0002664,MeSH:D009369,MedGen:C0027651,SNOMED_CT:108369006|Human_Phenotype_Ontology:HP:0100031,MeSH:D013964,MedGen:C0040136,Orphanet:ORPHA100087|MedGen:C0265318,OMIM:163200,SNOMED_CT:239112008|MedGen:CN517202;criteria_provided,_single_submitt…	D	B	B	D	D	M	D	D	0.83;0.821	D	D	D	19.72	0.985;0.419	D	c	0.104	0.129
FUSCC-51	Somatic	HRAS	NM_176795.5:exon3	c.A182G	p.Q61R	p.Q61R	11	533874	T	C	.	0/1 | 323,59	0.15445	exonic	.	nonsynonymous SNV	rs121913233	.	.	.	.	AFR:.;AMR:.;ASJ:.;EAS:.;FIN:.;NFE:.;OTH:.;SAS:.	.	.	AFR:.;AMR:.;ASJ:.;EAS:.;FIN:.;NFE:.;OTH:.	.	11p15.5	.	.	ID=COSM499,COSM244958;OCCURENCE=48(urinary_tract),28(skin),3(testis),24(salivary_gland),1(NS),1(cervix),1(ovary),129(thyroid),4(haematopoietic_and_lymphoid_tissue),1(vulva),8(prostate),1(kidney),4(soft_tissue),1(lung),2(genital_tract),10(upper_aerodigestive_tract),1(autonomic_ganglia),3(thymus),20(adrenal_gland),1(stomach)	170209;Vascular_Tumors_Including_Pyogenic_Granuloma|Neoplasm|Neoplasm_of_the_thyroid_gland|Epidermal_nevus_syndrome|not_provided;.|Human_Phenotype_Ontology:HP:0002664,MeSH:D009369,MedGen:C0027651,SNOMED_CT:108369006|Human_Phenotype_Ontology:HP:0100031,MeSH:D013964,MedGen:C0040136,Orphanet:ORPHA100087|MedGen:C0265318,OMIM:163200,SNOMED_CT:239112008|MedGen:CN517202;criteria_provided,_single_submitt…	D	B	B	D	D	M	D	D	0.83;0.821	D	D	D	19.72	0.985;0.419	D	c	0.104	0.129
FUSCC-52	Somatic	KRAS	NM_033360.4:exon3	c.C176G	p.A59G	Not identified	12	25380282	G	C	.	0/1 | 119,7	0.0555556	exonic	.	nonsynonymous SNV	.	.	.	.	.	AFR:.;AMR:.;ASJ:.;EAS:.;FIN:.;NFE:.;OTH:.;SAS:.	.	.	AFR:.;AMR:.;ASJ:.;EAS:.;FIN:.;NFE:.;OTH:.	.	12p12.1	.	.	ID=COSM1135365,COSM28518;OCCURENCE=1(ovary),1(breast),3(haematopoietic_and_lymphoid_tissue),2(large_intestine),1(kidney)	.;.;.;.;.	D	B	B	D	D	M	D	D	0.654;0.672	D	D	D	24.2	0.998;0.866	D	c	0.687	0.751
FUSCC-56	Somatic	HRAS	NM_176795.5:exon3	c.A182G	p.Q61R	p.Q61R	11	533874	T	C	.	0/1 | 219,137	0.384831	exonic	.	nonsynonymous SNV	rs121913233	.	.	.	.	AFR:.;AMR:.;ASJ:.;EAS:.;FIN:.;NFE:.;OTH:.;SAS:.	.	.	AFR:.;AMR:.;ASJ:.;EAS:.;FIN:.;NFE:.;OTH:.	.	11p15.5	.	.	ID=COSM499,COSM244958;OCCURENCE=48(urinary_tract),28(skin),3(testis),24(salivary_gland),1(NS),1(cervix),1(ovary),129(thyroid),4(haematopoietic_and_lymphoid_tissue),1(vulva),8(prostate),1(kidney),4(soft_tissue),1(lung),2(genital_tract),10(upper_aerodigestive_tract),1(autonomic_ganglia),3(thymus),20(adrenal_gland),1(stomach)	170209;Vascular_Tumors_Including_Pyogenic_Granuloma|Neoplasm|Neoplasm_of_the_thyroid_gland|Epidermal_nevus_syndrome|not_provided;.|Human_Phenotype_Ontology:HP:0002664,MeSH:D009369,MedGen:C0027651,SNOMED_CT:108369006|Human_Phenotype_Ontology:HP:0100031,MeSH:D013964,MedGen:C0040136,Orphanet:ORPHA100087|MedGen:C0265318,OMIM:163200,SNOMED_CT:239112008|MedGen:CN517202;criteria_provided,_single_submitt…	D	B	B	D	D	M	D	D	0.83;0.821	D	D	D	19.72	0.985;0.419	D	c	0.104	0.129
FUSCC-58	Somatic	HRAS	NM_176795.5:exon2	c.G37C	p.G13R	p.G13R	11	534286	C	G	.	0/1 | 176,59	0.251064	exonic	.	nonsynonymous SNV	rs104894228	.	.	.	.	AFR:.;AMR:.;ASJ:.;EAS:.;FIN:.;NFE:.;OTH:.;SAS:.	.	.	AFR:.;AMR:.;ASJ:.;EAS:.;FIN:.;NFE:.;OTH:.	.	11p15.5	.	.	ID=COSM99938,COSM486;OCCURENCE=23(thyroid),1(vulva),3(prostate),2(breast),14(salivary_gland),19(urinary_tract),279(skin),6(adrenal_gland),1(autonomic_ganglia),15(upper_aerodigestive_tract),7(soft_tissue),2(lung)	44227;NEVUS_SPILUS,_SOMATIC|SPITZ_NEVUS,_SOMATIC|Hepatocellular_carcinoma|Acute_myeloid_leukemia|Chronic_lymphocytic_leukemia|Pancreatic_adenocarcinoma|Squamous_cell_carcinoma_of_the_skin|Transitional_cell_carcinoma_of_the_bladder|Multiple_myeloma|Nevus_sebaceous|Epidermal_nevus|Lung_adenocarcinoma|Squamous_cell_lung_carcinoma|Neoplasm_of_the_breast|Neoplasm_of_the_thyroid_gland|Neoplasm_of_the_l…	D	D	D	D	D	M	T	D	0.887;0.883	D	D	D	26.6	0.999;0.970	D	c	0.453	0.284
ZJCH-10	Somatic	HRAS	NM_176795.5:exon3	c.A182G	p.Q61R	p.Q61R	11	533874	T	C	.	0/1 | 162,152	0.484076	exonic	.	nonsynonymous SNV	rs121913233	.	.	.	.	AFR:.;AMR:.;ASJ:.;EAS:.;FIN:.;NFE:.;OTH:.;SAS:.	.	.	AFR:.;AMR:.;ASJ:.;EAS:.;FIN:.;NFE:.;OTH:.	.	11p15.5	.	.	ID=COSM499,COSM244958;OCCURENCE=48(urinary_tract),28(skin),3(testis),24(salivary_gland),1(NS),1(cervix),1(ovary),129(thyroid),4(haematopoietic_and_lymphoid_tissue),1(vulva),8(prostate),1(kidney),4(soft_tissue),1(lung),2(genital_tract),10(upper_aerodigestive_tract),1(autonomic_ganglia),3(thymus),20(adrenal_gland),1(stomach)	170209;Vascular_Tumors_Including_Pyogenic_Granuloma|Neoplasm|Neoplasm_of_the_thyroid_gland|Epidermal_nevus_syndrome|not_provided;.|Human_Phenotype_Ontology:HP:0002664,MeSH:D009369,MedGen:C0027651,SNOMED_CT:108369006|Human_Phenotype_Ontology:HP:0100031,MeSH:D013964,MedGen:C0040136,Orphanet:ORPHA100087|MedGen:C0265318,OMIM:163200,SNOMED_CT:239112008|MedGen:CN517202;criteria_provided,_single_submitt…	D	B	B	D	D	M	D	D	0.83;0.821	D	D	D	19.72	0.985;0.419	D	c	0.104	0.129
ZJCH-19	Somatic	KRAS	NM_033360.4:exon3	c.A182G	p.Q61R	p.Q61R	12	25380276	T	C	.	0/1 | 67,47	0.412281	exonic	.	nonsynonymous SNV	rs121913240	.	.	.	.	AFR:.;AMR:.;ASJ:.;EAS:.;FIN:.;NFE:.;OTH:.;SAS:.	.	.	AFR:.;AMR:.;ASJ:.;EAS:.;FIN:.;NFE:.;OTH:.	.	12p12.1	.	.	ID=COSM1158660,COSM552;OCCURENCE=3(genital_tract),1(central_nervous_system),11(lung),1(upper_aerodigestive_tract),37(pancreas),2(biliary_tract),3(stomach),5(skin),35(large_intestine),1(cervix),33(thyroid),1(prostate),8(haematopoietic_and_lymphoid_tissue)	54282;Non-small_cell_lung_cancer|Neoplasm_of_the_thyroid_gland|Neoplasm_of_the_large_intestine|Noonan_syndrome;Human_Phenotype_Ontology:HP:0030358,MeSH:D002289,MedGen:C0007131,SNOMED_CT:254637007|Human_Phenotype_Ontology:HP:0100031,MeSH:D013964,MedGen:C0040136,Orphanet:ORPHA100087|Human_Phenotype_Ontology:HP:0100834,MeSH:D015179,MedGen:C0009404,SNOMED_CT:126837005|MeSH:D009634,MedGen:C0028326,Orp…	D	B	B	D	D	M	D	D	0.926;0.923	D	D	D	23.2	0.998;0.848	D	c	0.433	0.532
FUSCC-01	Somatic	HRAS	NM_176795.5:exon2	c.G37C	p.G13R	p.G13R	11	534286	C	G	.	0/1 | 126,63	0.333333	exonic	.	nonsynonymous SNV	rs104894228	.	.	.	.	AFR:.;AMR:.;ASJ:.;EAS:.;FIN:.;NFE:.;OTH:.;SAS:.	.	.	AFR:.;AMR:.;ASJ:.;EAS:.;FIN:.;NFE:.;OTH:.	.	11p15.5	.	.	ID=COSM99938,COSM486;OCCURENCE=23(thyroid),1(vulva),3(prostate),2(breast),14(salivary_gland),19(urinary_tract),279(skin),6(adrenal_gland),1(autonomic_ganglia),15(upper_aerodigestive_tract),7(soft_tissue),2(lung)	44227;NEVUS_SPILUS,_SOMATIC|SPITZ_NEVUS,_SOMATIC|Hepatocellular_carcinoma|Acute_myeloid_leukemia|Chronic_lymphocytic_leukemia|Pancreatic_adenocarcinoma|Squamous_cell_carcinoma_of_the_skin|Transitional_cell_carcinoma_of_the_bladder|Multiple_myeloma|Nevus_sebaceous|Epidermal_nevus|Lung_adenocarcinoma|Squamous_cell_lung_carcinoma|Neoplasm_of_the_breast|Neoplasm_of_the_thyroid_gland|Neoplasm_of_the_l…	D	D	D	D	D	M	T	D	0.887;0.883	D	D	D	26.6	0.999;0.970	D	c	0.453	0.284
FUSCC-14	Somatic	BRAF	NM_001354609.2:exon11	c.G1406C	p.G469A	p.G469A	7	140481402	C	G	.	0/1 | 166,115	0.409253	exonic	.	nonsynonymous SNV	rs121913355	.	.	4.06e-06	0	AFR:0;AMR:2.978e-05;ASJ:0;EAS:0;FIN:0;NFE:0;OTH:0;SAS:0	.	.	AFR:.;AMR:.;ASJ:.;EAS:.;FIN:.;NFE:.;OTH:.	.	7q34	.	.	ID=COSM460;OCCURENCE=1(central_nervous_system),38(lung),3(small_intestine),2(urinary_tract),1(oesophagus),8(large_intestine),6(skin),2(eye),1(NS),1(thyroid),3(prostate),12(haematopoietic_and_lymphoid_tissue)	29010;Neoplasm|Squamous_cell_carcinoma_of_the_skin|Transitional_cell_carcinoma_of_the_bladder|Multiple_myeloma|Non-Hodgkin_lymphoma|Lung_adenocarcinoma|Non-small_cell_lung_cancer|Squamous_cell_lung_carcinoma|Neoplasm_of_the_large_intestine|Malignant_melanoma_of_skin|Adenocarcinoma_of_prostate|Lung_cancer;Human_Phenotype_Ontology:HP:0002664,MeSH:D009369,MedGen:C0027651,SNOMED_CT:108369006|Human_Ph…	D	D	P	D	D	L	D	D	0.974;0.975	D	D	D	27.5	0.998;0.883	D	c	0.752	0.771
FUSCC-41	Somatic	BRAF	NM_001354609.2:exon15	c.1796_1797insTAC	p.T599delinsTT	RNA-Seq was not performed in this sample	7	140453138	T	TGTA	.	0/1 | 56,38	0.404255	exonic	.	nonframeshift insertion	rs727502902	.	.	.	.	AFR:.;AMR:.;ASJ:.;EAS:.;FIN:.;NFE:.;OTH:.;SAS:.	.	.	AFR:.;AMR:.;ASJ:.;EAS:.;FIN:.;NFE:.;OTH:.	.	7q34	.	.	ID=COSM30730;OCCURENCE=5(central_nervous_system),3(lung),1(thyroid),5(large_intestine),1(skin)	176758;Non-small_cell_lung_cancer|Carcinoma_of_colon|Childhood_ganglioglioma;Human_Phenotype_Ontology:HP:0030358,MeSH:D002289,MedGen:C0007131,SNOMED_CT:254637007|MedGen:C0699790,OMIM:114500,SNOMED_CT:269533000|MedGen:C1332969;criteria_provided,_single_submitter;Pathogenic	.	.	.	.	.	.	.	.	.;.	.	.	.	.	.;.	.	.	.	.
FUSCC-24	Somatic	NF1	NM_001042492.3:exon26	c.3338delT	p.L1113fs	p.L1113fs	17	29559740	CT	C	.	0/1 | 16,51	0.761194	exonic	.	frameshift deletion	.	.	.	.	.	AFR:.;AMR:.;ASJ:.;EAS:.;FIN:.;NFE:.;OTH:.;SAS:.	.	.	AFR:.;AMR:.;ASJ:.;EAS:.;FIN:.;NFE:.;OTH:.	.	17q11.2	.	.	.	.;.;.;.;.	.	.	.	.	.	.	.	.	.;.	.	.	.	.	.;.	.	.	.	.
[truncated: 23 more columns]

## Sheet: Germline RET mutations
Patient ID	Type of mutation	Gene	Transcript	Coding_change	AA_change	Variants identified in RNA-Seq	chromosome	position	ref	alt	qual	Genotype	Vaf	Func.refGene	GeneDetail.refGene	ExonicFunc.refGene	avsnp147	1000g2015aug_all	1000g2015aug_eas	gnomAD_exome_ALL	gnomAD_exome_EAS	Freq_gnomAD_exome_pop	gnomAD_genome_ALL	gnomAD_genome_EAS	Freq_gnomAD_genome_pop	esp6500siv2_all	cytoBand	repeat	gwasCatalog	cosmic85	clinvar	SIFT	Polyphen2_HDIV	Polyphen2_HVAR	LRT	MutationTaster	MutationAssessor	FATHMM	PROVEAN	VEST3_score	MetaSVM	MetaLR	M-CAP	CADD	DANN_score	fathmm-MKL_coding	Eigen_coding_or_noncoding	Eigen-raw	Eigen-PC-raw
FUSCC-02	Germline	RET	NM_020975.6:exon10	c.T1852C	p.C618R	p.C618R	10	43609096	T	C	11489.2	0/1 | 92,89	0.491713	exonic	.	nonsynonymous SNV	rs76262710	.	.	4.09e-06	0	AFR:6.607e-05;AMR:0;ASJ:0;EAS:0;FIN:0;NFE:0;OTH:0;SAS:0	.	.	AFR:.;AMR:.;ASJ:.;EAS:.;FIN:.;NFE:.;OTH:.	.	10q11.21	.	.	ID=COSM29803;OCCURENCE=2(thyroid)	28968;Medullary_thyroid_carcinoma|Multiple_endocrine_neoplasia,_type_1|Multiple_endocrine_neoplasia,_type_2a|Multiple_endocrine_neoplasia,_type_2b|Familial_medullary_thyroid_carcinoma|Multiple_endocrine_neoplasia,_type_4|Multiple_endocrine_neoplasia,_type_2|not_provided;Human_Phenotype_Ontology:HP:0002865,MeSH:C536914,MedGen:C0238462,Orphanet:ORPHA1332,SNOMED_CT:255032005|MeSH:D018761,MedGen:C002…	D	P	P	D	D	M	D	D	0.985;0.988	D	D	D	25.8	0.997;0.802	D	c	0.636	0.581
FUSCC-03	Germline	RET	NM_020975.6:exon11	c.G1901A	p.C634Y	p.C634Y	10	43609949	G	A	16783.3	0/1 | 13,22	0.628571	exonic	.	nonsynonymous SNV	rs75996173	.	.	4.13e-06	0	AFR:6.537e-05;AMR:0;ASJ:0;EAS:0;FIN:0;NFE:0;OTH:0;SAS:0	.	.	AFR:.;AMR:.;ASJ:.;EAS:.;FIN:.;NFE:.;OTH:.	.	10q11.21	.	.	ID=COSM974,COSM6917079;OCCURENCE=1(NS),6(thyroid),1(large_intestine),1(skin),1(adrenal_gland)	.;.;.;.;.	D	D	D	D	D	M	T	D	0.997;0.999	D	D	D	23.3	0.997;0.787	D	c	0.7	0.617
FUSCC-06	Germline	RET	NM_020975.6:exon11	c.T1888C	p.C630R	p.C630R	10	43609936	T	C	1673.88	0/1 | 46,13	0.220339	exonic	.	nonsynonymous SNV	rs377767404	.	.	.	.	AFR:.;AMR:.;ASJ:.;EAS:.;FIN:.;NFE:.;OTH:.;SAS:.	.	.	AFR:.;AMR:.;ASJ:.;EAS:.;FIN:.;NFE:.;OTH:.	.	10q11.21	.	.	ID=COSM964;OCCURENCE=5(thyroid)	36249;Medullary_thyroid_carcinoma|Multiple_endocrine_neoplasia,_type_1|Multiple_endocrine_neoplasia,_type_2a|Multiple_endocrine_neoplasia,_type_2b|Multiple_endocrine_neoplasia,_type_4|Multiple_endocrine_neoplasia,_type_2;Human_Phenotype_Ontology:HP:0002865,MeSH:C536914,MedGen:C0238462,Orphanet:ORPHA1332,SNOMED_CT:255032005|MeSH:D018761,MedGen:C0025267,OMIM:131100,Orphanet:ORPHA652,SNOMED_CT:30664…	D	D	D	D	D	M	T	D	0.975;0.976	D	D	D	24.2	0.992;0.541	D	c	0.504	0.374
FUSCC-10	Germline	RET	NM_020975.6:exon11	c.T1900C	p.C634R	p.C634R	10	43609948	T	C	37171.2	0/1 | 57,59	0.508621	exonic	.	nonsynonymous SNV	rs75076352	.	.	1.24e-05	5.8e-05	AFR:0;AMR:0;ASJ:0;EAS:5.8e-05;FIN:0;NFE:1.792e-05;OTH:0;SAS:0	.	.	AFR:.;AMR:.;ASJ:.;EAS:.;FIN:.;NFE:.;OTH:.	.	10q11.21	.	.	ID=COSM966,COSM6911797;OCCURENCE=14(thyroid),5(adrenal_gland)	.;.;.;.;.	D	D	D	D	D	M	T	D	0.986;0.989	D	D	D	23.3	0.997;0.792	D	c	0.714	0.645
FUSCC-12	Germline	RET	NM_020975.6:exon10	c.G1859T	p.C620F	p.C620F	10	43609103	G	T	7592.51	0/1 | 45,51	0.53125	exonic	.	nonsynonymous SNV	rs77503355	.	.	.	.	AFR:.;AMR:.;ASJ:.;EAS:.;FIN:.;NFE:.;OTH:.;SAS:.	.	.	AFR:.;AMR:.;ASJ:.;EAS:.;FIN:.;NFE:.;OTH:.	.	10q11.21	.	.	.	.;.;.;.;.	D	D	D	D	D	M	D	D	0.993;0.996	D	D	D	27.4	0.993;0.592	D	c	0.803	0.732
FUSCC-13	Germline	RET	NM_020975.6:exon14	c.G2410A	p.V804M	p.V804M	10	43614996	G	A	1822.79	0/1 | 21,22	0.511628	exonic	.	nonsynonymous SNV	rs79658334	.	.	0.0001	6.04e-05	AFR:7.428e-05;AMR:0.0002;ASJ:0;EAS:6.037e-05;FIN:0;NFE:0.0002;OTH:0;SAS:0.0001	0.0002	0	AFR:0.0001;AMR:0.0012;ASJ:0;EAS:0;FIN:0;NFE:0.0003;OTH:0.0010	7.8e-05	10q11.21	.	.	.	.;.;.;.;.	D	D	D	D	D	N	D	N	0.955;0.952	D	T	D	26.7	0.998;0.896	D	c	0.317	0.387
FUSCC-33	Germline	RET	NM_020975.6:exon11	c.T1900C	p.C634R	p.C634R	10	43609948	T	C	37171.2	0/1 | 85,28	0.247788	exonic	.	nonsynonymous SNV	rs75076352	.	.	1.24e-05	5.8e-05	AFR:0;AMR:0;ASJ:0;EAS:5.8e-05;FIN:0;NFE:1.792e-05;OTH:0;SAS:0	.	.	AFR:.;AMR:.;ASJ:.;EAS:.;FIN:.;NFE:.;OTH:.	.	10q11.21	.	.	ID=COSM966,COSM6911797;OCCURENCE=14(thyroid),5(adrenal_gland)	.;.;.;.;.	D	D	D	D	D	M	T	D	0.986;0.989	D	D	D	23.3	0.997;0.792	D	c	0.714	0.645
FUSCC-35	Germline	RET	NM_020975.6:exon11	c.T1900C	p.C634R	p.C634R	10	43609948	T	C	37171.2	0/1 | 57,53	0.481818	exonic	.	nonsynonymous SNV	rs75076352	.	.	1.24e-05	5.8e-05	AFR:0;AMR:0;ASJ:0;EAS:5.8e-05;FIN:0;NFE:1.792e-05;OTH:0;SAS:0	.	.	AFR:.;AMR:.;ASJ:.;EAS:.;FIN:.;NFE:.;OTH:.	.	10q11.21	.	.	ID=COSM966,COSM6911797;OCCURENCE=14(thyroid),5(adrenal_gland)	.;.;.;.;.	D	D	D	D	D	M	T	D	0.986;0.989	D	D	D	23.3	0.997;0.792	D	c	0.714	0.645
FUSCC-38	Germline	RET	NM_020975.6:exon11	c.1901_1902TT	p.C634F	p.C634F	10	43609949	GC	TT	16783.3	0/1 | 71,61	0.462121	exonic	.	nonframeshift substitution	rs75996173	.	.	4.13e-06	0	AFR:6.537e-05;AMR:0;ASJ:0;EAS:0;FIN:0;NFE:0;OTH:0;SAS:0	.	.	AFR:.;AMR:.;ASJ:.;EAS:.;FIN:.;NFE:.;OTH:.	.	10q11.21	.	.	ID=COSM974,COSM6917079;OCCURENCE=1(NS),6(thyroid),1(large_intestine),1(skin),1(adrenal_gland)	.;.;.;.;.	D	D	D	D	D	M	T	D	0.997;0.999	D	D	D	23.3	0.997;0.787	D	c	0.7	0.617
FUSCC-39	Germline	RET	NM_020975.6:exon11	c.T1900C	p.C634R	p.C634R	10	43609948	T	C	37171.2	0/1 | 36,63	0.636364	exonic	.	nonsynonymous SNV	rs75076352	.	.	1.24e-05	5.8e-05	AFR:0;AMR:0;ASJ:0;EAS:5.8e-05;FIN:0;NFE:1.792e-05;OTH:0;SAS:0	.	.	AFR:.;AMR:.;ASJ:.;EAS:.;FIN:.;NFE:.;OTH:.	.	10q11.21	.	.	ID=COSM966,COSM6911797;OCCURENCE=14(thyroid),5(adrenal_gland)	.;.;.;.;.	D	D	D	D	D	M	T	D	0.986;0.989	D	D	D	23.3	0.997;0.792	D	c	0.714	0.645
FUSCC-44	Germline	RET	NM_020975.6:exon11	c.T1900G	p.C634G	p.C634G	10	43609948	T	G	37171.2	0/1 | 52,55	0.514019	exonic	.	nonsynonymous SNV	rs75076352	.	.	1.24e-05	5.8e-05	AFR:0;AMR:0;ASJ:0;EAS:5.8e-05;FIN:0;NFE:1.792e-05;OTH:0;SAS:0	.	.	AFR:.;AMR:.;ASJ:.;EAS:.;FIN:.;NFE:.;OTH:.	.	10q11.21	.	.	ID=COSM966,COSM6911797;OCCURENCE=14(thyroid),5(adrenal_gland)	.;.;.;.;.	D	D	D	D	D	M	T	D	0.986;0.989	D	D	D	23.3	0.997;0.792	D	c	0.714	0.645
FUSCC-46	Germline	RET	NM_020975.6:exon11	c.T1900C	p.C634R	p.C634R	10	43609948	T	C	37171.2	0/1 | 22,29	0.568627	exonic	.	nonsynonymous SNV	rs75076352	.	.	1.24e-05	5.8e-05	AFR:0;AMR:0;ASJ:0;EAS:5.8e-05;FIN:0;NFE:1.792e-05;OTH:0;SAS:0	.	.	AFR:.;AMR:.;ASJ:.;EAS:.;FIN:.;NFE:.;OTH:.	.	10q11.21	.	.	ID=COSM966,COSM6911797;OCCURENCE=14(thyroid),5(adrenal_gland)	.;.;.;.;.	D	D	D	D	D	M	T	D	0.986;0.989	D	D	D	23.3	0.997;0.792	D	c	0.714	0.645
FUSCC-50	Germline	RET	NM_020975.6:exon11	c.T1900C	p.C634R	p.C634R	10	43609948	T	C	37171.2	0/1 | 39,44	0.53012	exonic	.	nonsynonymous SNV	rs75076352	.	.	1.24e-05	5.8e-05	AFR:0;AMR:0;ASJ:0;EAS:5.8e-05;FIN:0;NFE:1.792e-05;OTH:0;SAS:0	.	.	AFR:.;AMR:.;ASJ:.;EAS:.;FIN:.;NFE:.;OTH:.	.	10q11.21	.	.	ID=COSM966,COSM6911797;OCCURENCE=14(thyroid),5(adrenal_gland)	.;.;.;.;.	D	D	D	D	D	M	T	D	0.986;0.989	D	D	D	23.3	0.997;0.792	D	c	0.714	0.645
FUSCC-62	Germline	RET	NM_020975.6:exon11	c.1901_1902TT	p.C634F	Not identified	10	43609949	GC	TT	16783.3	0/1 | 28,34	0.548387	exonic	.	nonframeshift substitution	rs75996173	.	.	4.13e-06	0	AFR:6.537e-05;AMR:0;ASJ:0;EAS:0;FIN:0;NFE:0;OTH:0;SAS:0	.	.	AFR:.;AMR:.;ASJ:.;EAS:.;FIN:.;NFE:.;OTH:.	.	10q11.21	.	.	ID=COSM974,COSM6917079;OCCURENCE=1(NS),6(thyroid),1(large_intestine),1(skin),1(adrenal_gland)	.;.;.;.;.	D	D	D	D	D	M	T	D	0.997;0.999	D	D	D	23.3	0.997;0.787	D	c	0.7	0.617
FUSCC-64	Germline	RET	NM_020975.6:exon11	c.T1900G	p.C634G	Not identified	10	43609948	T	G	37171.2	0/1 | 32,33	0.507692	exonic	.	nonsynonymous SNV	rs75076352	.	.	1.24e-05	5.8e-05	AFR:0;AMR:0;ASJ:0;EAS:5.8e-05;FIN:0;NFE:1.792e-05;OTH:0;SAS:0	.	.	AFR:.;AMR:.;ASJ:.;EAS:.;FIN:.;NFE:.;OTH:.	.	10q11.21	.	.	ID=COSM966,COSM6911797;OCCURENCE=14(thyroid),5(adrenal_gland)	.;.;.;.;.	D	D	D	D	D	M	T	D	0.986;0.989	D	D	D	23.3	0.997;0.792	D	c	0.714	0.645
FUSCC-69	Germline	RET	NM_020975.6:exon14	c.G2410A	p.V804M	p.V804M	10	43614996	G	A	1822.79	0/1 | 8,10	0.555556	exonic	.	nonsynonymous SNV	rs79658334	.	.	0.0001	6.04e-05	AFR:7.428e-05;AMR:0.0002;ASJ:0;EAS:6.037e-05;FIN:0;NFE:0.0002;OTH:0;SAS:0.0001	0.0002	0	AFR:0.0001;AMR:0.0012;ASJ:0;EAS:0;FIN:0;NFE:0.0003;OTH:0.0010	7.8e-05	10q11.21	.	.	.	.;.;.;.;.	D	D	D	D	D	N	D	N	0.955;0.952	D	T	D	26.7	0.998;0.896	D	c	0.317	0.387
FUSCC-74	Germline	RET	NM_020975.6:exon11	c.C1902G	p.C634W	p.C634W	10	43609950	C	G	7861.43	0/1 | 42,41	0.493976	exonic	.	nonsynonymous SNV	rs77709286	.	.	4.12e-06	0	AFR:0;AMR:2.979e-05;ASJ:0;EAS:0;FIN:0;NFE:0;OTH:0;SAS:0	.	.	AFR:.;AMR:.;ASJ:.;EAS:.;FIN:.;NFE:.;OTH:.	.	10q11.21	.	.	ID=COSM975;OCCURENCE=7(thyroid)	.;.;.;.;.	D	D	D	D	A	M	T	D	0.992;0.996	D	D	D	27.9	0.995;0.653	D	c	0.481	0.39
FUSCC-75	Germline	RET	NM_020975.6:exon16	c.T2753C	p.M918T	p.M918T	10	43617416	T	C	29712.9	0/1 | 31,34	0.523077	exonic	.	nonsynonymous SNV	rs74799832	.	.	4.06e-06	0	AFR:0;AMR:0;ASJ:0;EAS:0;FIN:0;NFE:8.951e-06;OTH:0;SAS:0	.	.	AFR:.;AMR:.;ASJ:.;EAS:.;FIN:.;NFE:.;OTH:.	.	10q11.21	.	.	ID=COSM4770356,COSM965;OCCURENCE=331(thyroid),2(breast),30(adrenal_gland)	.;.;.;.;.	D	D	D	D	A	L	D	D	0.981;0.984	D	D	D	28.2	0.993;0.596	D	c	0.748	0.747
FUSCC-80	Germline	RET	NM_020975.6:exon16	c.T2753C	p.M918T	p.M918T	10	43617416	T	C	29712.9	0/1 | 57,41	0.418367	exonic	.	nonsynonymous SNV	rs74799832	.	.	4.06e-06	0	AFR:0;AMR:0;ASJ:0;EAS:0;FIN:0;NFE:8.951e-06;OTH:0;SAS:0	.	.	AFR:.;AMR:.;ASJ:.;EAS:.;FIN:.;NFE:.;OTH:.	.	10q11.21	.	.	ID=COSM4770356,COSM965;OCCURENCE=331(thyroid),2(breast),30(adrenal_gland)	.;.;.;.;.	D	D	D	D	A	L	D	D	0.981;0.984	D	D	D	28.2	0.993;0.596	D	c	0.748	0.747
PUSH-01	Germline	RET	NM_020975.6:exon11	c.T1900C	p.C634R	p.C634R	10	43609948	T	C	37171.2	0/1 | 79,58	0.423358	exonic	.	nonsynonymous SNV	rs75076352	.	.	1.24e-05	5.8e-05	AFR:0;AMR:0;ASJ:0;EAS:5.8e-05;FIN:0;NFE:1.792e-05;OTH:0;SAS:0	.	.	AFR:.;AMR:.;ASJ:.;EAS:.;FIN:.;NFE:.;OTH:.	.	10q11.21	.	.	ID=COSM966,COSM6911797;OCCURENCE=14(thyroid),5(adrenal_gland)	.;.;.;.;.	D	D	D	D	D	M	T	D	0.986;0.989	D	D	D	23.3	0.997;0.792	D	c	0.714	0.645
ZJCH-03	Germline	RET	NM_020975.6:exon13	c.G2370T	p.L790F	p.L790F	10	43613906	G	T	10958.5	0/1 | 183,133	0.420886	exonic	.	nonsynonymous SNV	rs75030001	0.000199681	.	2.03e-05	0	AFR:6.541e-05;AMR:0;ASJ:0;EAS:0;FIN:0;NFE:2.688e-05;OTH:0;SAS:3.25e-05	.	.	AFR:.;AMR:.;ASJ:.;EAS:.;FIN:.;NFE:.;OTH:.	.	10q11.21	.	.	.	.;.;.;.;.	D	D	D	D	D	L	D	D	0.897;0.886	D	D	D	25.3	0.999;0.944	D	c	0.159	0.097
ZJCH-11	Germline	RET	NM_020975.6:exon10	c.T1852C	p.C618R	p.C618R	10	43609096	T	C	11489.2	0/1 | 41,39	0.4875	exonic	.	nonsynonymous SNV	rs76262710	.	.	4.09e-06	0	AFR:6.607e-05;AMR:0;ASJ:0;EAS:0;FIN:0;NFE:0;OTH:0;SAS:0	.	.	AFR:.;AMR:.;ASJ:.;EAS:.;FIN:.;NFE:.;OTH:.	.	10q11.21	.	.	ID=COSM29803;OCCURENCE=2(thyroid)	28968;Medullary_thyroid_carcinoma|Multiple_endocrine_neoplasia,_type_1|Multiple_endocrine_neoplasia,_type_2a|Multiple_endocrine_neoplasia,_type_2b|Familial_medullary_thyroid_carcinoma|Multiple_endocrine_neoplasia,_type_4|Multiple_endocrine_neoplasia,_type_2|not_provided;Human_Phenotype_Ontology:HP:0002865,MeSH:C536914,MedGen:C0238462,Orphanet:ORPHA1332,SNOMED_CT:255032005|MeSH:D018761,MedGen:C002…	D	P	P	D	D	M	D	D	0.985;0.988	D	D	D	25.8	0.997;0.802	D	c	0.636	0.581
ZJCH-14	Germline	RET	NM_020975.6:exon11	c.G1901A	p.C634Y	p.C634Y	10	43609949	G	A	16783.3	0/1 | 20,46	0.69697	exonic	.	nonsynonymous SNV	rs75996173	.	.	4.13e-06	0	AFR:6.537e-05;AMR:0;ASJ:0;EAS:0;FIN:0;NFE:0;OTH:0;SAS:0	.	.	AFR:.;AMR:.;ASJ:.;EAS:.;FIN:.;NFE:.;OTH:.	.	10q11.21	.	.	ID=COSM974,COSM6917079;OCCURENCE=1(NS),6(thyroid),1(large_intestine),1(skin),1(adrenal_gland)	.;.;.;.;.	D	D	D	D	D	M	T	D	0.997;0.999	D	D	D	23.3	0.997;0.787	D	c	0.7	0.617
ZJCH-15	Germline	RET	NM_020975.6:exon11	c.G1901A	p.C634Y	p.C634Y	10	43609949	G	A	16783.3	0/1 | 62,12	0.162162	exonic	.	nonsynonymous SNV	rs75996173	.	.	4.13e-06	0	AFR:6.537e-05;AMR:0;ASJ:0;EAS:0;FIN:0;NFE:0;OTH:0;SAS:0	.	.	AFR:.;AMR:.;ASJ:.;EAS:.;FIN:.;NFE:.;OTH:.	.	10q11.21	.	.	ID=COSM974,COSM6917079;OCCURENCE=1(NS),6(thyroid),1(large_intestine),1(skin),1(adrenal_gland)	.;.;.;.;.	D	D	D	D	D	M	T	D	0.997;0.999	D	D	D	23.3	0.997;0.787	D	c	0.7	0.617
ZJCH-16	Germline	RET	NM_020975.6:exon13	c.G2370T	p.L790F	p.L790F	10	43613906	G	T	10958.5	0/1 | 93,78	0.45614	exonic	.	nonsynonymous SNV	rs75030001	0.000199681	.	2.03e-05	0	AFR:6.541e-05;AMR:0;ASJ:0;EAS:0;FIN:0;NFE:2.688e-05;OTH:0;SAS:3.25e-05	.	.	AFR:.;AMR:.;ASJ:.;EAS:.;FIN:.;NFE:.;OTH:.	.	10q11.21	.	.	.	.;.;.;.;.	D	D	D	D	D	L	D	D	0.897;0.886	D	D	D	25.3	0.999;0.944	D	c	0.159	0.097
[truncated: 21 more columns]
