# Supplementary material for: Integrated proteogenomic characterization of medullary thyroid carcinoma
Source: Cell Discov. 2022 Nov 8;8:120. doi: 10.1038/s41421-022-00479-y (PMC9640541; doi:10.1038/s41421-022-00479-y)
Supplement: Supplementary file 5 — Supplementary Table S4 [file 41421_2022_479_MOESM5_ESM.xlsx]

## Sheet: Description
Table S4. Proteome-based BRAF score and proteome matrix of 25 related genes. Related to Figure 2
Description
1. Proteome-based BRAF scores of all 102 tumor samples in our study cohort.
2. Proteomic profiling of 25 BRAF score-related genes of all 102 tumor samples in our study cohort.

## Sheet: 1.Proteome-based BRAF score
Sample ID	BRAF score
CZSPH-01	-2.82037
FUSCC-01	-0.87851
FUSCC-02	-0.476643
FUSCC-03	-5.0769
FUSCC-04	2.34903
FUSCC-05	15.3854
FUSCC-06	-8.40516
FUSCC-07	-8.06118
FUSCC-08	15.0149
FUSCC-09	-4.46585
FUSCC-10	-1.10936
FUSCC-11	6.58903
FUSCC-12	-8.04491
FUSCC-13	-10.6311
FUSCC-14	-1.29718
FUSCC-15	-4.55391
FUSCC-16	2.08071
FUSCC-17	-8.46379
FUSCC-18	-3.3508
FUSCC-19	-12.4461
FUSCC-20	-2.8928
FUSCC-21	-3.83612
FUSCC-22	-0.00608155
FUSCC-23	3.06344
FUSCC-24	1.63391
FUSCC-25	2.01695
FUSCC-26	4.80142
FUSCC-27	14.1569
FUSCC-29	-6.3457
FUSCC-30	-5.22495
FUSCC-32	-16.9729
FUSCC-33	-14.5563
FUSCC-34	-5.91293
FUSCC-35	-0.266193
FUSCC-37	-3.02034
FUSCC-38	-2.85807
FUSCC-39	1.42722
FUSCC-40	1.85483
FUSCC-41	12.3509
FUSCC-42	3.19526
FUSCC-43	17.7636
FUSCC-44	3.92749
FUSCC-45	0.389331
FUSCC-46	3.71878
FUSCC-47	-18.3913
FUSCC-48	2.02251
FUSCC-49	3.5741
FUSCC-50	10.8204
FUSCC-51	-0.501196
FUSCC-52	-8.75637
FUSCC-53	-0.668487
FUSCC-54	-2.97586
FUSCC-55	4.63029
FUSCC-56	1.92045
FUSCC-57	12.9182
FUSCC-58	5.41544
FUSCC-59	-6.02234
FUSCC-60	-12.3434
FUSCC-61	5.46103
FUSCC-62	-8.74038
FUSCC-64	2.46706
FUSCC-65	8.52545
FUSCC-66	-11.9046
FUSCC-67	5.4843
FUSCC-68	-1.48381
FUSCC-69	-9.2045
FUSCC-70	3.30978
FUSCC-71	13.1272
FUSCC-73	0.319219
FUSCC-74	-3.90631
FUSCC-75	12.8014
FUSCC-76	-0.130985
FUSCC-77	14.8632
FUSCC-78	0.668897
FUSCC-79	-6.00415
FUSCC-80	-0.931736
FUSCC-81	10.4692
FUSCC-82	3.79215
FUSCC-83	-0.789731
FUSCC-84	-3.45766
FUSCC-85	-5.29497
PUSH-01	1.22955
TZPH-01	-1.02059
ZJCH-01	0.132123
ZJCH-02	-5.2212
ZJCH-03	-1.08654
ZJCH-04	7.66584
ZJCH-05	10.032
ZJCH-06	3.10257
ZJCH-07	5.38473
ZJCH-08	2.63157
ZJCH-09	-7.45989
ZJCH-10	-6.41248
ZJCH-11	-2.45138
ZJCH-12	10.4452
ZJCH-13	-4.8929
ZJCH-14	-4.11142
ZJCH-15	4.6395
ZJCH-16	-8.11724
ZJCH-17	4.40915
ZJCH-18	6.14125
ZJCH-19	-5.86725

## Sheet: 2.Proteome of related genes
Accession	ProteinDescriptions	Gene Name	MW [KDa]
P35869	Aryl hydrocarbon receptor	AHR	96.1474
Q86XL3	Ankyrin repeat and LEM domain-containing protein 2	ANKLE2	104.114
P04083	Annexin A1	ANXA1	38.7142
O43150	Arf-GAP with SH3 domain, ANK repeat and PH domain-containing protein 2	ASAP2	111.651
P55957	BH3-interacting domain death agonist	BID	21.9947
Q00587	Cdc42 effector protein 1	CDC42EP1	40.2948
P53634	Dipeptidyl peptidase 1	CTSC	51.8538
O95571	Persulfide dioxygenase ETHE1, mitochondrial	ETHE1	27.8729
P02751	Fibronectin	FN1	272.32
P32456	Guanylate-binding protein 2	GBP2	67.209
P26006	Integrin alpha-3	ITGA3	116.612
Q15334	Lethal(2) giant larvae protein homolog 1	LLGL1	115.418
P50479	PDZ and LIM domain protein 4	PDLIM4	35.398
Q9Y2H5	Pleckstrin homology domain-containing family A member 6	PLEKHA6	117.128
O60437	Periplakin	PPL	204.747
Q96MT3	Prickle-like protein 1	PRICKLE1	94.3003
P07225	Vitamin K-dependent protein S	PROS1	75.1226
P23469	Receptor-type tyrosine-protein phosphatase epsilon	PTPRE	80.6417
O00391	Sulfhydryl oxidase 1	QSOX1	82.5777
P31431	Syndecan-4	SDC4	21.6416
Q68CR1	Protein sel-1 homolog 3	SEL1L3	128.567
P07988	Pulmonary surfactant-associated protein B	SFTPB	42.1171
O94768	Serine/threonine-protein kinase 17B	STK17B	42.3441
Q8IV01	Synaptotagmin-12	SYT12	46.5369
Q9BTV4	Transmembrane protein 43	TMEM43	44.8755
