# Supplementary material for: Integrated proteogenomic characterization of medullary thyroid carcinoma
Source: Cell Discov. 2022 Nov 8;8:120. doi: 10.1038/s41421-022-00479-y (PMC9640541; doi:10.1038/s41421-022-00479-y)
Supplement: Supplementary file 6 — Supplementary Table S5 [file 41421_2022_479_MOESM6_ESM.xlsx]

## Sheet: Sheet1
Table S5. The 891 proteins selected to perform unsupervised clustering for global proteomic subtypes, Related to Figure 3 and Methods.
Accession	Protein Descriptions	Gene Name	MW [KDa]
A2RTX5	Threonine--tRNA ligase 2, cytoplasmic	TARS3	92.6456
A5YKK6	CCR4-NOT transcription complex subunit 1	CNOT1	266.939
O00154	Cytosolic acyl coenzyme A thioester hydrolase	ACOT7	41.796
O00187	Mannan-binding lectin serine protease 2	MASP2	75.7024
O00204	Sulfotransferase 2B1	SULT2B1	41.3077
O00287	Regulatory factor X-associated protein	RFXAP	28.2323
O00300	Tumor necrosis factor receptor superfamily member 11B	TNFRSF11B	46.026
O00459	Phosphatidylinositol 3-kinase regulatory subunit beta	PIK3R2	81.5453
O00468	Agrin	AGRN	217.32
O00469	Procollagen-lysine,2-oxoglutarate 5-dioxygenase 2	PLOD2	84.6856
O00487	26S proteasome non-ATPase regulatory subunit 14	PSMD14	34.577
O00571	ATP-dependent RNA helicase DDX3X	DDX3X	73.2434
O00757	Fructose-1,6-bisphosphatase isozyme 2	FBP2	36.7431
O14531	Dihydropyrimidinase-related protein 4	DPYSL4	61.8776
O14593	DNA-binding protein RFXANK	RFXANK	28.1023
O14638	Ectonucleotide pyrophosphatase/phosphodiesterase family member 3	ENPP3	100.124
O14641	Segment polarity protein dishevelled homolog DVL-2	DVL2	78.9479
O14733	Dual specificity mitogen-activated protein kinase kinase 7	MAP2K7	47.4849
O14735	CDP-diacylglycerol--inositol 3-phosphatidyltransferase	CDIPT	23.5388
O14775	Guanine nucleotide-binding protein subunit beta-5	GNB5	43.5663
O14841	5-oxoprolinase	OPLAH	137.457
O14880	Microsomal glutathione S-transferase 3	MGST3	16.5163
O14920	Inhibitor of nuclear factor kappa-B kinase subunit beta	IKBKB	86.5639
O14950	Myosin regulatory light chain 12B	MYL12B	19.7792
O14974	Protein phosphatase 1 regulatory subunit 12A	PPP1R12A	115.281
O15111	Inhibitor of nuclear factor kappa-B kinase subunit alpha	CHUK	84.6396
O15143	Actin-related protein 2/3 complex subunit 1B	ARPC1B	40.9498
O15144	Actin-related protein 2/3 complex subunit 2	ARPC2	34.333
O15230	Laminin subunit alpha-5	LAMA5	399.737
O15264	Mitogen-activated protein kinase 13	MAPK13	42.0896
O15305	Phosphomannomutase 2	PMM2	28.0821
O15327	Inositol polyphosphate 4-phosphatase type II	INPP4B	104.738
O15371	Eukaryotic translation initiation factor 3 subunit D	EIF3D	63.9728
O15382	Branched-chain-amino-acid aminotransferase, mitochondrial	BCAT2	44.2877
O15394	Neural cell adhesion molecule 2	NCAM2	93.0463
O15460	Prolyl 4-hydroxylase subunit alpha-2	P4HA2	60.9019
O15530	3-phosphoinositide-dependent protein kinase 1	PDPK1	63.1519
O15533	Tapasin	TAPBP	47.6258
O43175	D-3-phosphoglycerate dehydrogenase	PHGDH	56.6505
O43252	Bifunctional 3'-phosphoadenosine 5'-phosphosulfate synthase 1	PAPSS1	70.8331
O43292	Glycosylphosphatidylinositol anchor attachment 1 protein	GPAA1	67.6232
O43318	Mitogen-activated protein kinase kinase kinase 7	MAP3K7	67.196
O43353	Receptor-interacting serine/threonine-protein kinase 2	RIPK2	61.1949
O43524	Forkhead box protein O3	FOXO3	71.2766
O43708	Maleylacetoacetate isomerase	GSTZ1	24.2122
O43914	TYRO protein tyrosine kinase-binding protein	TYROBP	12.1791
O60218	Aldo-keto reductase family 1 member B10	AKR1B10	36.0196
O60488	Long-chain-fatty-acid--CoA ligase 4	ACSL4	79.188
O60547	GDP-mannose 4,6 dehydratase	GMDS	41.9497
O60568	Multifunctional procollagen lysine hydroxylase and glycosyltransferase LH3	PLOD3	84.7852
O60573	Eukaryotic translation initiation factor 4E type 2	EIF4E2	28.362
O60603	Toll-like receptor 2	TLR2	89.8376
O60701	UDP-glucose 6-dehydrogenase	UGDH	55.0241
O60716	Catenin delta-1	CTNND1	108.17
O60762	Dolichol-phosphate mannosyltransferase subunit 1	DPM1	29.6343
O60841	Eukaryotic translation initiation factor 5B	EIF5B	138.827
O75027	ATP-binding cassette sub-family B member 7, mitochondrial	ABCB7	82.6413
O75144	ICOS ligand	ICOSLG	33.3488
O75367	Core histone macro-H2A.1	MACROH2A1	39.617
O75369	Filamin-B	FLNB	278.164
O75381	Peroxisomal membrane protein PEX14	PEX14	41.2366
O75390	Citrate synthase, mitochondrial	CS	51.7124
O75608	Acyl-protein thioesterase 1	LYPLA1	24.6696
O75636	Ficolin-3	FCN3	32.903
O75888	Tumor necrosis factor ligand superfamily member 13	TNFSF13	27.4333
O75914	Serine/threonine-protein kinase PAK 3	PAK3	62.3096
O75955	Flotillin-1	FLOT1	47.3553
O94856	Neurofascin	NFASC	150.027
O95297	Myelin protein zero-like protein 1	MPZL1	29.0822
O95336	6-phosphogluconolactonase	PGLS	27.5469
O95340	Bifunctional 3'-phosphoadenosine 5'-phosphosulfate synthase 2	PAPSS2	69.5007
O95372	Acyl-protein thioesterase 2	LYPLA2	24.737
O95427	GPI ethanolamine phosphate transferase 1	PIGN	105.81
O95471	Claudin-7	CLDN7	22.4185
O95479	GDH/6PGL endoplasmic bifunctional protein	H6PD	88.8927
O95573	Long-chain-fatty-acid--CoA ligase 3	ACSL3	80.4201
O95628	CCR4-NOT transcription complex subunit 4	CNOT4	63.51
O95674	Phosphatidate cytidylyltransferase 2	CDS2	51.418
O95777	U6 snRNA-associated Sm-like protein LSm8	LSM8	10.4026
O95831	Apoptosis-inducing factor 1, mitochondrial	AIFM1	66.9006
O95967	EGF-containing fibulin-like extracellular matrix protein 2	EFEMP2	49.4055
O96011	Peroxisomal membrane protein 11B	PEX11B	28.4313
O96014	Protein Wnt-11	WNT11	39.1793
P00325	All-trans-retinol dehydrogenase [NAD(+)] ADH1B	ADH1B	39.8545
P00338	L-lactate dehydrogenase A chain	LDHA	36.6887
P00352	Retinal dehydrogenase 1	ALDH1A1	54.8618
P00390	Glutathione reductase, mitochondrial	GSR	56.257
P00441	Superoxide dismutase [Cu-Zn]	SOD1	15.9357
P00450	Ceruloplasmin	CP	122.205
P00488	Coagulation factor XIII A chain	F13A1	83.2673
P00491	Purine nucleoside phosphorylase	PNP	32.1179
P00533	Epidermal growth factor receptor	EGFR	134.277
P00734	Prothrombin	F2	70.0369
P00736	Complement C1r subcomponent	C1R	80.1185
P00740	Coagulation factor IX	F9	51.7784
P00742	Coagulation factor X	F10	54.7317
P00746	Complement factor D	CFD	27.0329
P00747	Plasminogen	PLG	90.569
P00748	Coagulation factor XII	F12	67.7921
P00750	Tissue-type plasminogen activator	PLAT	62.9171
P00751	Complement factor B	CFB	85.5329
P00966	Argininosuccinate synthase	ASS1	46.5304
P01008	Antithrombin-III	SERPINC1	52.6024
P01009	Alpha-1-antitrypsin	SERPINA1	46.7366
P01023	Alpha-2-macroglobulin	A2M	163.291
P01024	Complement C3	C3	187.148
P01031	Complement C5	C5	188.305
P01042	Kininogen-1	KNG1	71.9574
P01111	GTPase NRas	NRAS	21.2292
P01112	GTPase HRas	HRAS	21.2981
P01116	GTPase KRas	KRAS	21.6558
P01127	Platelet-derived growth factor subunit B	PDGFB	27.2834
P01137	Transforming growth factor beta-1 proprotein	TGFB1	44.3411
P01266	Thyroglobulin	TG	304.79
P01889	HLA class I histocompatibility antigen, B alpha chain	HLA-B	40.4601
P01903	HLA class II histocompatibility antigen, DR alpha chain	HLA-DRA	28.621
P01906	HLA class II histocompatibility antigen, DQ alpha 2 chain	HLA-DQA2	28.033
P01909	HLA class II histocompatibility antigen, DQ alpha 1 chain	HLA-DQA1	27.8049
P01911	HLA class II histocompatibility antigen, DRB1 beta chain	HLA-DRB1	29.9661
P01920	HLA class II histocompatibility antigen, DQ beta 1 chain	HLA-DQB1	29.9912
P02452	Collagen alpha-1(I) chain	COL1A1	138.941
P02458	Collagen alpha-1(II) chain	COL2A1	141.785
P02461	Collagen alpha-1(III) chain	COL3A1	138.564
P02462	Collagen alpha-1(IV) chain	COL4A1	160.611
P02545	Prelamin-A/C	LMNA	74.1395
P02647	Apolipoprotein A-I	APOA1	30.7778
P02652	Apolipoprotein A-II	APOA2	11.175
P02656	Apolipoprotein C-III	APOC3	10.8523
P02671	Fibrinogen alpha chain	FGA	94.973
P02675	Fibrinogen beta chain	FGB	55.9282
P02679	Fibrinogen gamma chain	FGG	51.5117
P02745	Complement C1q subcomponent subunit A	C1QA	26.0166
P02746	Complement C1q subcomponent subunit B	C1QB	26.7218
P02747	Complement C1q subcomponent subunit C	C1QC	25.7736
P02748	Complement component C9	C9	63.1734
P02751	Fibronectin	FN1	272.32
P02775	Platelet basic protein	PPBP	13.8942
P02776	Platelet factor 4	PF4	10.8449
P02786	Transferrin receptor protein 1	TFRC	84.8714
P03951	Coagulation factor XI	F11	70.1091
P03952	Plasma kallikrein	KLKB1	71.3697
P04003	C4b-binding protein alpha chain	C4BPA	67.0332
P04004	Vitronectin	VTN	54.3056
P04040	Catalase	CAT	59.7562
P04114	Apolipoprotein B-100	APOB	515.605
P04156	Major prion protein	PRNP	27.6612
P04181	Ornithine aminotransferase, mitochondrial	OAT	48.5348
P04216	Thy-1 membrane glycoprotein	THY1	17.9347
P04233	HLA class II histocompatibility antigen gamma chain	CD74	33.5156
P04275	von Willebrand factor	VWF	309.265
P04406	Glyceraldehyde-3-phosphate dehydrogenase	GAPDH	36.0532
P04439	HLA class I histocompatibility antigen, A alpha chain	HLA-A	40.8407
P04440	HLA class II histocompatibility antigen, DP beta 1 chain	HLA-DPB1	29.1593
P04843	Dolichyl-diphosphooligosaccharide--protein glycosyltransferase subunit 1	RPN1	68.5694
P04844	Dolichyl-diphosphooligosaccharide--protein glycosyltransferase subunit 2	RPN2	69.284
P04899	Guanine nucleotide-binding protein G(i) subunit alpha-2	GNAI2	40.4509
P04908	Histone H2A type 1-B/E	H2AC4	14.1355
P05091	Aldehyde dehydrogenase, mitochondrial	ALDH2	56.3813
P05106	Integrin beta-3	ITGB3	87.0578
P05107	Integrin beta-2	ITGB2	84.7818
P05121	Plasminogen activator inhibitor 1	SERPINE1	45.06
P05154	Plasma serine protease inhibitor	SERPINA5	45.6747
P05155	Plasma protease C1 inhibitor	SERPING1	55.1542
P05156	Complement factor I	CFI	65.7502
P05161	Ubiquitin-like protein ISG15	ISG15	17.8875
P05230	Fibroblast growth factor 1	FGF1	17.4597
P05362	Intercellular adhesion molecule 1	ICAM1	57.8252
P05387	60S acidic ribosomal protein P2	RPLP2	11.6649
P05413	Fatty acid-binding protein, heart	FABP3	14.858
P05455	Lupus La protein	SSB	46.837
P05546	Heparin cofactor 2	SERPIND1	57.0706
P05556	Integrin beta-1	ITGB1	88.4153
P05783	Keratin, type I cytoskeletal 18	KRT18	48.0578
P05997	Collagen alpha-2(V) chain	COL5A2	144.91
P06213	Insulin receptor	INSR	156.333
P06280	Alpha-galactosidase A	GLA	48.7668
P06396	Gelsolin	GSN	85.6975
P06681	Complement C2	C2	83.2678
P06730	Eukaryotic translation initiation factor 4E	EIF4E	25.0972
P06732	Creatine kinase M-type	CKM	43.1011
P06733	Alpha-enolase	ENO1	47.169
P06737	Glycogen phosphorylase, liver form	PYGL	97.1486
P06753	Tropomyosin alpha-3 chain	TPM3	32.95
P06756	Integrin alpha-V	ITGAV	116.038
P06858	Lipoprotein lipase	LPL	53.1625
P07099	Epoxide hydrolase 1	EPHX1	52.9489
P07108	Acyl-CoA-binding protein	DBI	10.0444
P07195	L-lactate dehydrogenase B chain	LDHB	36.6385
P07202	Thyroid peroxidase	TPO	102.963
P07225	Vitamin K-dependent protein S	PROS1	75.1226
P07357	Complement component C8 alpha chain	C8A	65.1632
P07358	Complement component C8 beta chain	C8B	67.0469
P07360	Complement component C8 gamma chain	C8G	22.2775
P07437	Tubulin beta chain	TUBB	49.6708
P07585	Decorin	DCN	39.7468
P07686	Beta-hexosaminidase subunit beta	HEXB	63.1113
P07711	Procathepsin L	CTSL	37.5641
P07814	Bifunctional glutamate/proline--tRNA ligase	EPRS1	170.591
P07858	Cathepsin B	CTSB	37.8216
P07900	Heat shock protein HSP 90-alpha	HSP90AA1	84.6597
P07942	Laminin subunit beta-1	LAMB1	198.038
P07949	Proto-oncogene tyrosine-protein kinase receptor Ret	RET	124.319
P07951	Tropomyosin beta chain	TPM2	32.8507
P07996	Thrombospondin-1	THBS1	129.383
P08123	Collagen alpha-2(I) chain	COL1A2	129.314
P08138	Tumor necrosis factor receptor superfamily member 16	NGFR	45.1834
P08174	Complement decay-accelerating factor	CD55	41.4001
P08236	Beta-glucuronidase	GUSB	74.7319
P08237	ATP-dependent 6-phosphofructokinase, muscle type	PFKM	85.1825
P08238	Heat shock protein HSP 90-beta	HSP90AB1	83.2642
P08243	Asparagine synthetase [glutamine-hydrolyzing]	ASNS	64.3699
P08246	Neutrophil elastase	ELANE	28.5181
P08253	72 kDa type IV collagenase	MMP2	73.8823
P08311	Cathepsin G	CTSG	28.8372
P08571	Monocyte differentiation antigen CD14	CD14	40.0762
P08572	Collagen alpha-2(IV) chain	COL4A2	167.553
P08575	Receptor-type tyrosine-protein phosphatase C	PTPRC	147.486
P08590	Myosin light chain 3	MYL3	21.9321
P08603	Complement factor H	CFH	139.096
P08648	Integrin alpha-5	ITGA5	114.536
P08697	Alpha-2-antiplasmin	SERPINF2	54.5658
P08709	Coagulation factor VII	F7	51.5939
P09038	Fibroblast growth factor 2	FGF2	30.77
P09211	Glutathione S-transferase P	GSTP1	23.3558
P09467	Fructose-1,6-bisphosphatase 1	FBP1	36.8425
P09471	Guanine nucleotide-binding protein G(o) subunit alpha	GNAO1	40.0506
P09488	Glutathione S-transferase Mu 1	GSTM1	25.7118
P09493	Tropomyosin alpha-1 chain	TPM1	32.7086
P09529	Inhibin beta B chain	INHBB	45.1216
P09619	Platelet-derived growth factor receptor beta	PDGFRB	123.968
P09622	Dihydrolipoyl dehydrogenase, mitochondrial	DLD	54.1773
P09871	Complement C1s subcomponent	C1S	76.6844
P09958	Furin	FURIN	86.678
P0C0L4	Complement C4-A	C4A	192.785
P0C0L5	Complement C4-B	C4B	192.751
P0C0S5	Histone H2A.Z	H2AZ1	13.5527
P0CG29	Glutathione S-transferase theta-2	GSTT2	27.506
P0DMV8	Heat shock 70 kDa protein 1A	HSPA1A	70.0522
P0DP23	Calmodulin-1	CALM1	16.8376
P0DPB6	DNA-directed RNA polymerases I and III subunit RPAC2	POLR1D	15.2372
P0DTE7	Alpha-amylase 1B	AMY1B	57.7678
P10155	60 kDa SS-A/Ro ribonucleoprotein	RO60	60.6706
P10253	Lysosomal alpha-glucosidase	GAA	105.324
P10321	HLA class I histocompatibility antigen, C alpha chain	HLA-C	40.6485
P10415	Apoptosis regulator Bcl-2	BCL2	26.2659
P10451	Osteopontin	SPP1	35.4227
P10586	Receptor-type tyrosine-protein phosphatase F	PTPRF	212.879
P10643	Complement component C7	C7	93.5182
P11021	Endoplasmic reticulum chaperone BiP	HSPA5	72.333
P11047	Laminin subunit gamma-1	LAMC1	177.603
P11142	Heat shock cognate 71 kDa protein	HSPA8	70.8981
P11166	Solute carrier family 2, facilitated glucose transporter member 1	SLC2A1	54.0838
P11215	Integrin alpha-M	ITGAM	127.178
P11216	Glycogen phosphorylase, brain form	PYGB	96.6959
P11217	Glycogen phosphorylase, muscle form	PYGM	97.0921
P11310	Medium-chain specific acyl-CoA dehydrogenase, mitochondrial	ACADM	46.5883
P11413	Glucose-6-phosphate 1-dehydrogenase	G6PD	59.2567
P11498	Pyruvate carboxylase, mitochondrial	PC	129.634
P11532	Dystrophin	DMD	426.75
P11586	C-1-tetrahydrofolate synthase, cytoplasmic	MTHFD1	101.559
P11802	Cyclin-dependent kinase 4	CDK4	33.7298
P12109	Collagen alpha-1(VI) chain	COL6A1	108.529
P12110	Collagen alpha-2(VI) chain	COL6A2	108.579
P12111	Collagen alpha-3(VI) chain	COL6A3	343.669
P12259	Coagulation factor V	F5	251.703
P12270	Nucleoprotein TPR	TPR	267.293
P12277	Creatine kinase B-type	CKB	42.6443
P12532	Creatine kinase U-type, mitochondrial	CKMT1A	47.0367
P12724	Eosinophil cationic protein	RNASE3	18.3853
P12814	Alpha-actinin-1	ACTN1	103.058
P12821	Angiotensin-converting enzyme	ACE	149.715
P12830	Cadherin-1	CDH1	97.4561
P12931	Proto-oncogene tyrosine-protein kinase Src	SRC	59.8348
P13284	Gamma-interferon-inducible lysosomal thiol reductase	IFI30	27.9636
P13498	Cytochrome b-245 light chain	CYBA	21.0125
P13591	Neural cell adhesion molecule 1	NCAM1	94.5742
P13598	Intercellular adhesion molecule 2	ICAM2	30.6543
P13611	Versican core protein	VCAN	372.82
P13612	Integrin alpha-4	ITGA4	114.9
P13671	Complement component C6	C6	104.786
P13674	Prolyl 4-hydroxylase subunit alpha-1	P4HA1	61.0493
P13762	HLA class II histocompatibility antigen, DR beta 4 chain	HLA-DRB4	29.9411
P13807	Glycogen [starch] synthase, muscle	GYS1	83.7855
P13929	Beta-enolase	ENO3	46.9869
P13987	CD59 glycoprotein	CD59	14.1773
P14151	L-selectin	SELL	42.1871
P14209	CD99 antigen	CD99	18.8479
P14210	Hepatocyte growth factor	HGF	83.1337
P14317	Hematopoietic lineage cell-specific protein	HCLS1	54.014
P14555	Phospholipase A2, membrane associated	PLA2G2A	16.0827
P14618	Pyruvate kinase PKM	PKM	57.9369
P14625	Endoplasmin	HSP90B1	92.4689
P14678	Small nuclear ribonucleoprotein-associated proteins B and B'	SNRPB	24.6101
P14780	Matrix metalloproteinase-9	MMP9	78.4582
P14868	Aspartate--tRNA ligase, cytoplasmic	DARS1	57.1362
P15056	Serine/threonine-protein kinase B-raf	BRAF	84.4369
P15090	Fatty acid-binding protein, adipocyte	FABP4	14.7189
P15121	Aldo-keto reductase family 1 member B1	AKR1B1	35.8534
P15144	Aminopeptidase N	ANPEP	109.54
P15151	Poliovirus receptor	PVR	45.3026
P15153	Ras-related C3 botulinum toxin substrate 2	RAC2	21.4288
P15259	Phosphoglycerate mutase 2	PGAM2	28.7662
P15291	Beta-1,4-galactosyltransferase 1	B4GALT1	43.9203
P15311	Ezrin	EZR	69.4128
P15529	Membrane cofactor protein	CD46	43.7473
P15692	Vascular endothelial growth factor A	VEGFA	27.0424
P15880	40S ribosomal protein S2	RPS2	31.3244
P15907	Beta-galactoside alpha-2,6-sialyltransferase 1	ST6GAL1	46.6046
P16070	CD44 antigen	CD44	81.5376
P16144	Integrin beta-4	ITGB4	202.167
P16219	Short-chain specific acyl-CoA dehydrogenase, mitochondrial	ACADS	44.2972
P16220	Cyclic AMP-responsive element-binding protein 1	CREB1	35.1363
P16284	Platelet endothelial cell adhesion molecule	PECAM1	82.5222
P16298	Serine/threonine-protein phosphatase 2B catalytic subunit beta isoform	PPP3CB	59.0243
P16615	Sarcoplasmic/endoplasmic reticulum calcium ATPase 2	ATP2A2	114.757
P16671	Platelet glycoprotein 4	CD36	53.0534
P16870	Carboxypeptidase E	CPE	53.1506
P16885	1-phosphatidylinositol 4,5-bisphosphate phosphodiesterase gamma-2	PLCG2	147.87
P17252	Protein kinase C alpha type	PRKCA	76.7499
P17301	Integrin alpha-2	ITGA2	129.295
P17302	Gap junction alpha-1 protein	GJA1	43.0084
P17540	Creatine kinase S-type, mitochondrial	CKMT2	47.5045
P17612	cAMP-dependent protein kinase catalytic subunit alpha	PRKACA	40.5897
P17655	Calpain-2 catalytic subunit	CAPN2	79.9954
P17661	Desmin	DES	53.5358
P17693	HLA class I histocompatibility antigen, alpha chain G	HLA-G	38.2241
P17858	ATP-dependent 6-phosphofructokinase, liver type	PFKL	85.0184
P17936	Insulin-like growth factor-binding protein 3	IGFBP3	31.6742
P17948	Vascular endothelial growth factor receptor 1	FLT1	150.769
P18077	60S ribosomal protein L35a	RPL35A	12.5377
P18084	Integrin beta-5	ITGB5	88.0542
P18124	60S ribosomal protein L7	RPL7	29.2258
P18206	Vinculin	VCL	123.799
P18283	Glutathione peroxidase 2	GPX2	21.954
P18564	Integrin beta-6	ITGB6	85.936
P18621	60S ribosomal protein L17	RPL17	21.397
P18827	Syndecan-1	SDC1	32.4616
P19022	Cadherin-2	CDH2	99.8093
P19086	Guanine nucleotide-binding protein G(z) subunit alpha	GNAZ	40.9237
P19174	1-phosphatidylinositol 4,5-bisphosphate phosphodiesterase gamma-1	PLCG1	148.532
P19256	Lymphocyte function-associated antigen 3	CD58	28.1474
P19338	Nucleolin	NCL	76.6144
P19367	Hexokinase-1	HK1	102.486
P19440	Glutathione hydrolase 1 proenzyme	GGT1	61.4102
P19623	Spermidine synthase	SRM	33.8247
P19801	Amiloride-sensitive amine oxidase [copper-containing]	AOC1	85.3776
P19823	Inter-alpha-trypsin inhibitor heavy chain H2	ITIH2	106.463
P19838	Nuclear factor NF-kappa-B p105 subunit	NFKB1	105.356
P19878	Neutrophil cytosol factor 2	NCF2	59.7615
P19971	Thymidine phosphorylase	TYMP	49.9555
P20036	HLA class II histocompatibility antigen, DP alpha 1 chain	HLA-DPA1	29.3806
P20711	Aromatic-L-amino-acid decarboxylase	DDC	53.9263
P20851	C4b-binding protein beta chain	C4BPB	28.3574
P20908	Collagen alpha-1(V) chain	COL5A1	183.56
P21266	Glutathione S-transferase Mu 3	GSTM3	26.5596
P21333	Filamin-A	FLNA	280.739
P21397	Amine oxidase [flavin-containing] A	MAOA	59.6817
P21399	Cytoplasmic aconitate hydratase	ACO1	98.3989
P21589	5'-nucleotidase	NT5E	63.3677
P21695	Glycerol-3-phosphate dehydrogenase [NAD(+)], cytoplasmic	GPD1	37.5676
P21926	CD9 antigen	CD9	25.416
P22003	Bone morphogenetic protein 5	BMP5	51.7367
P22090	40S ribosomal protein S4, Y isoform 1	RPS4Y1	29.4556
P22102	Trifunctional purine biosynthetic protein adenosine-3	GART	107.767
P22105	Tenascin-X	TNXB	458.388
P22307	Sterol carrier protein 2	SCP2	58.9936
P22352	Glutathione peroxidase 3	GPX3	25.5523
P22413	Ectonucleotide pyrophosphatase/phosphodiesterase family member 1	ENPP1	104.924
P22694	cAMP-dependent protein kinase catalytic subunit beta	PRKACB	40.6227
P23141	Liver carboxylesterase 1	CES1	62.5211
P23142	Fibulin-1	FBLN1	77.2141
P23229	Integrin alpha-6	ITGA6	126.606
P23396	40S ribosomal protein S3	RPS3	26.6883
P23443	Ribosomal protein S6 kinase beta-1	RPS6KB1	59.1395
P23458	Tyrosine-protein kinase JAK1	JAK1	133.277
P23526	Adenosylhomocysteinase	AHCY	47.7161
P23527	Histone H2B type 1-O	H2BC17	13.9061
P23528	Cofilin-1	CFL1	18.5025
P23786	Carnitine O-palmitoyltransferase 2, mitochondrial	CPT2	73.777
P24043	Laminin subunit alpha-2	LAMA2	343.905
P24385	G1/S-specific cyclin-D1	CCND1	33.7291
P24821	Tenascin	TNC	240.853
P24844	Myosin regulatory light polypeptide 9	MYL9	19.8272
P25208	Nuclear transcription factor Y subunit beta	NFYB	22.8313
P25774	Cathepsin S	CTSS	37.4957
P25788	Proteasome subunit alpha type-3	PSMA3	28.4332
P25940	Collagen alpha-3(V) chain	COL5A3	172.121
P25942	Tumor necrosis factor receptor superfamily member 5	CD40	30.619
P26006	Integrin alpha-3	ITGA3	116.612
P26038	Moesin	MSN	67.82
P26196	Probable ATP-dependent RNA helicase DDX6	DDX6	54.4168
P26358	DNA (cytosine-5)-methyltransferase 1	DNMT1	183.165
P26373	60S ribosomal protein L13	RPL13	24.2615
P26640	Valine--tRNA ligase	VARS1	140.476
P27338	Amine oxidase [flavin-containing] B	MAOB	58.7629
P27348	14-3-3 protein theta	YWHAQ	27.7642
P27361	Mitogen-activated protein kinase 3	MAPK3	43.1356
P27482	Calmodulin-like protein 3	CALML3	16.8907
P27635	60S ribosomal protein L10	RPL10	24.6039
P27701	CD82 antigen	CD82	29.6255
P27708	CAD protein	CAD	242.984
P27797	Calreticulin	CALR	48.1416
P27824	Calnexin	CANX	67.5683
P27918	Properdin	CFP	51.2764
P27986	Phosphatidylinositol 3-kinase regulatory subunit alpha	PIK3R1	83.5984
P28062	Proteasome subunit beta type-8	PSMB8	30.3543
P28074	Proteasome subunit beta type-5	PSMB5	28.4803
P28161	Glutathione S-transferase Mu 2	GSTM2	25.7447
P28482	Mitogen-activated protein kinase 1	MAPK1	41.3897
P28827	Receptor-type tyrosine-protein phosphatase mu	PTPRM	163.682
P28838	Cytosol aminopeptidase	LAP3	56.1663
P28907	ADP-ribosyl cyclase/cyclic ADP-ribose hydrolase 1	CD38	34.3284
P29218	Inositol monophosphatase 1	IMPA1	30.1888
P29401	Transketolase	TKT	67.8776
P29590	Protein PML	PML	97.5506
P30038	Delta-1-pyrroline-5-carboxylate dehydrogenase, mitochondrial	ALDH4A1	61.7195
P30044	Peroxiredoxin-5, mitochondrial	PRDX5	22.0864
P30101	Protein disulfide-isomerase A3	PDIA3	56.7824
P30153	Serine/threonine-protein phosphatase 2A 65 kDa regulatory subunit A alpha isoform	PPP2R1A	65.3086
P30154	Serine/threonine-protein phosphatase 2A 65 kDa regulatory subunit A beta isoform	PPP2R1B	66.2135
P30613	Pyruvate kinase PKLR	PKLR	61.8302
P30711	Glutathione S-transferase theta-1	GSTT1	27.335
P30837	Aldehyde dehydrogenase X, mitochondrial	ALDH1B1	57.2063
P31040	Succinate dehydrogenase [ubiquinone] flavoprotein subunit, mitochondrial	SDHA	72.6915
P31321	cAMP-dependent protein kinase type I-beta regulatory subunit	PRKAR1B	43.0729
P31431	Syndecan-4	SDC4	21.6416
P31749	RAC-alpha serine/threonine-protein kinase	AKT1	55.6864
P31751	RAC-beta serine/threonine-protein kinase	AKT2	55.7688
P31939	Bifunctional purine biosynthesis protein ATIC	ATIC	64.6159
P31947	14-3-3 protein sigma	SFN	27.7741
P32004	Neural cell adhesion molecule L1	L1CAM	140.003
P32121	Beta-arrestin-2	ARRB2	46.1058
P32322	Pyrroline-5-carboxylate reductase 1, mitochondrial	PYCR1	33.3606
P32969	60S ribosomal protein L9	RPL9	21.8634
P33121	Long-chain-fatty-acid--CoA ligase 1	ACSL1	77.9433
P33402	Guanylate cyclase soluble subunit alpha-2	GUCY1A2	81.75
P33908	Mannosyl-oligosaccharide 1,2-alpha-mannosidase IA	MAN1A1	72.9685
P34896	Serine hydroxymethyltransferase, cytosolic	SHMT1	53.0826
P34913	Bifunctional epoxide hydrolase 2	EPHX2	62.6157
P34932	Heat shock 70 kDa protein 4	HSPA4	94.3309
P35442	Thrombospondin-2	THBS2	129.991
P35443	Thrombospondin-4	THBS4	105.869
P35555	Fibrillin-1	FBN1	312.298
P35558	Phosphoenolpyruvate carboxykinase, cytosolic [GTP]	PCK1	69.1945
P35573	Glycogen debranching enzyme	AGL	174.764
P35579	Myosin-9	MYH9	226.532
P35580	Myosin-10	MYH10	228.999
P35749	Myosin-11	MYH11	227.339
P36269	Glutathione hydrolase 5 proenzyme	GGT5	62.2612
P36507	Dual specificity mitogen-activated protein kinase kinase 2	MAP2K2	44.4241
P36578	60S ribosomal protein L4	RPL4	47.6973
P36980	Complement factor H-related protein 2	CFHR2	30.6507
P38571	Lysosomal acid lipase/cholesteryl ester hydrolase	LIPA	45.419
P38646	Stress-70 protein, mitochondrial	HSPA9	73.6805
P39023	60S ribosomal protein L3	RPL3	46.1089
P39656	Dolichyl-diphosphooligosaccharide--protein glycosyltransferase 48 kDa subunit	DDOST	50.8008
P40261	Nicotinamide N-methyltransferase	NNMT	29.574
P40306	Proteasome subunit beta type-10	PSMB10	28.9363
P40429	60S ribosomal protein L13a	RPL13A	23.5772
P40763	Signal transducer and activator of transcription 3	STAT3	88.0678
P40855	Peroxisomal biogenesis factor 19	PEX19	32.8065
P40925	Malate dehydrogenase, cytoplasmic	MDH1	36.4261
P41250	Glycine--tRNA ligase	GARS1	83.1656
P41252	Isoleucine--tRNA ligase, cytoplasmic	IARS1	144.498
P42224	Signal transducer and activator of transcription 1-alpha/beta	STAT1	87.3348
P42229	Signal transducer and activator of transcription 5A	STAT5A	90.647
P42345	Serine/threonine-protein kinase mTOR	MTOR	288.892
P42574	Caspase-3	CASP3	31.6079
P42765	3-ketoacyl-CoA thiolase, mitochondrial	ACAA2	41.9241
P42766	60S ribosomal protein L35	RPL35	14.5515
P42768	Wiskott-Aldrich syndrome protein	WAS	52.9126
P42771	Cyclin-dependent kinase inhibitor 2A	CDKN2A	16.5326
P43155	Carnitine O-acetyltransferase	CRAT	70.8576
P43304	Glycerol-3-phosphate dehydrogenase, mitochondrial	GPD2	80.8527
P43405	Tyrosine-protein kinase SYK	SYK	72.0662
P45983	Mitogen-activated protein kinase 8	MAPK8	48.2956
P45984	Mitogen-activated protein kinase 9	MAPK9	48.1391
P45985	Dual specificity mitogen-activated protein kinase kinase 4	MAP2K4	44.2877
P46020	Phosphorylase b kinase regulatory subunit alpha, skeletal muscle isoform	PHKA1	137.312
P46087	Probable 28S rRNA (cytosine(4447)-C(5))-methyltransferase	NOP2	89.3018
P46108	Adapter molecule crk	CRK	33.8307
P46109	Crk-like protein	CRKL	33.777
P46439	Glutathione S-transferase Mu 5	GSTM5	25.6747
P46527	Cyclin-dependent kinase inhibitor 1B	CDKN1B	22.0733
P46734	Dual specificity mitogen-activated protein kinase kinase 3	MAP2K3	39.3184
P46776	60S ribosomal protein L27a	RPL27A	16.5614
P46777	60S ribosomal protein L5	RPL5	34.3626
P46778	60S ribosomal protein L21	RPL21	18.5648
P46779	60S ribosomal protein L28	RPL28	15.7475
P46781	40S ribosomal protein S9	RPS9	22.5914
P46926	Glucosamine-6-phosphate isomerase 1	GNPDA1	32.6685
P46952	3-hydroxyanthranilate 3,4-dioxygenase	HAAO	32.5561
P46977	Dolichyl-diphosphooligosaccharide--protein glycosyltransferase subunit STT3A	STT3A	80.5296
P47712	Cytosolic phospholipase A2	PLA2G4A	85.2389
P47895	Aldehyde dehydrogenase family 1 member A3	ALDH1A3	56.1085
P47914	60S ribosomal protein L29	RPL29	17.7521
P48061	Stromal cell-derived factor 1	CXCL12	10.6658
P48163	NADP-dependent malic enzyme	ME1	64.1496
P48454	Serine/threonine-protein phosphatase 2B catalytic subunit gamma isoform	PPP3CC	58.1294
P48506	Glutamate--cysteine ligase catalytic subunit	GCLC	72.7658
P48637	Glutathione synthetase	GSS	52.3848
P48728	Aminomethyltransferase, mitochondrial	AMT	43.946
P48735	Isocitrate dehydrogenase [NADP], mitochondrial	IDH2	50.9093
P49023	Paxillin	PXN	64.5053
P49189	4-trimethylaminobutyraldehyde dehydrogenase	ALDH9A1	53.8019
P49326	Flavin-containing monooxygenase 5	FMO5	60.2205
P49327	Fatty acid synthase	FASN	273.427
P49407	Beta-arrestin-1	ARRB1	47.0657
P49418	Amphiphysin	AMPH	76.2568
P49419	Alpha-aminoadipic semialdehyde dehydrogenase	ALDH7A1	58.4871
P49641	Alpha-mannosidase 2x	MAN2A2	130.539
P49720	Proteasome subunit beta type-3	PSMB3	22.9489
P49721	Proteasome subunit beta type-2	PSMB2	22.8363
P49746	Thrombospondin-3	THBS3	104.201
P49747	Cartilage oligomeric matrix protein	COMP	82.8605
P49768	Presenilin-1	PSEN1	52.6678
P49815	Tuberin	TSC2	200.608
P49841	Glycogen synthase kinase-3 beta	GSK3B	46.7443
P50135	Histamine N-methyltransferase	HNMT	33.2951
P50150	Guanine nucleotide-binding protein G(I)/G(S)/G(O) subunit gamma-4	GNG4	8.38873
P50213	Isocitrate dehydrogenase [NAD] subunit alpha, mitochondrial	IDH3A	39.5917
P50281	Matrix metalloproteinase-14	MMP14	65.8939
P50402	Emerin	EMD	28.9938
P50914	60S ribosomal protein L14	RPL14	23.4318
P51003	Poly(A) polymerase alpha	PAPOLA	82.8426
P51161	Gastrotropin	FABP6	14.3712
P51553	Isocitrate dehydrogenase [NAD] subunit gamma, mitochondrial	IDH3G	42.7943
P51570	Galactokinase	GALK1	42.2722
P51636	Caveolin-2	CAV2	18.2912
P51648	Aldehyde dehydrogenase family 3 member A2	ALDH3A2	54.8478
P51649	Succinate-semialdehyde dehydrogenase, mitochondrial	ALDH5A1	57.2148
P51665	26S proteasome non-ATPase regulatory subunit 7	PSMD7	37.0254
P51812	Ribosomal protein S6 kinase alpha-3	RPS6KA3	83.736
P52735	Guanine nucleotide exchange factor VAV2	VAV2	101.289
P52895	Aldo-keto reductase family 1 member C2	AKR1C2	36.7353
P53396	ATP-citrate synthase	ACLY	120.839
P53779	Mitogen-activated protein kinase 10	MAPK10	52.5854
P54289	Voltage-dependent calcium channel subunit alpha-2/delta-1	CACNA2D1	124.568
P54652	Heat shock-related 70 kDa protein 2	HSPA2	70.021
P54687	Branched-chain-amino-acid aminotransferase, cytosolic	BCAT1	42.9661
P55058	Phospholipid transfer protein	PLTP	54.7394
P55083	Microfibril-associated glycoprotein 4	MFAP4	28.6482
P55103	Inhibin beta C chain	INHBC	38.2379
P55268	Laminin subunit beta-2	LAMB2	195.981
P55774	C-C motif chemokine 18	CCL18	9.84877
P55809	Succinyl-CoA:3-ketoacid coenzyme A transferase 1, mitochondrial	OXCT1	56.1576
P55884	Eukaryotic translation initiation factor 3 subunit B	EIF3B	92.4816
P56192	Methionine--tRNA ligase, cytoplasmic	MARS1	101.116
P56199	Integrin alpha-1	ITGA1	130.848
P56705	Protein Wnt-4	WNT4	39.0517
P58166	Inhibin beta E chain	INHBE	38.5614
P59768	Guanine nucleotide-binding protein G(I)/G(S)/G(O) subunit gamma-2	GNG2	7.85014
P59998	Actin-related protein 2/3 complex subunit 4	ARPC4	19.667
P60033	CD81 antigen	CD81	25.8094
P60059	Protein transport protein Sec61 subunit gamma	SEC61G	7.74132
P60484	Phosphatidylinositol 3,4,5-trisphosphate 3-phosphatase and dual-specificity protein phosphatase PTEN	PTEN	47.1663
P60709	Actin, cytoplasmic 1	ACTB	41.7367
P60763	Ras-related C3 botulinum toxin substrate 3	RAC3	21.3788
P60866	40S ribosomal protein S20	RPS20	13.3727
P60953	Cell division control protein 42 homolog	CDC42	21.2586
P61224	Ras-related protein Rap-1b	RAP1B	20.8248
P61244	Protein max	MAX	18.2748
P61254	60S ribosomal protein L26	RPL26	17.2582
P61313	60S ribosomal protein L15	RPL15	24.1461
P61513	60S ribosomal protein L37a	RPL37A	10.2752
P61586	Transforming protein RhoA	RHOA	21.7681
P61619	Protein transport protein Sec61 subunit alpha isoform 1	SEC61A1	52.2647
P61769	Beta-2-microglobulin	B2M	13.7146
P61803	Dolichyl-diphosphooligosaccharide--protein glycosyltransferase subunit DAD1	DAD1	12.4967
P61812	Transforming growth factor beta-2 proprotein	TGFB2	47.7478
P61952	Guanine nucleotide-binding protein G(I)/G(S)/G(O) subunit gamma-11	GNG11	8.48077
P62081	40S ribosomal protein S7	RPS7	22.1269
P62136	Serine/threonine-protein phosphatase PP1-alpha catalytic subunit	PPP1CA	37.5121
P62241	40S ribosomal protein S8	RPS8	24.2052
P62249	40S ribosomal protein S16	RPS16	16.4453
P62266	40S ribosomal protein S23	RPS23	15.8076
P62277	40S ribosomal protein S13	RPS13	17.2223
P62280	40S ribosomal protein S11	RPS11	18.4307
P62310	U6 snRNA-associated Sm-like protein LSm3	LSM3	11.8454
P62312	U6 snRNA-associated Sm-like protein LSm6	LSM6	9.12757
P62314	Small nuclear ribonucleoprotein Sm D1	SNRPD1	13.2816
P62318	Small nuclear ribonucleoprotein Sm D3	SNRPD3	13.9162
P62424	60S ribosomal protein L7a	RPL7A	29.9956
P62714	Serine/threonine-protein phosphatase 2A catalytic subunit beta isoform	PPP2CB	35.5751
P62753	40S ribosomal protein S6	RPS6	28.6806
P62805	Histone H4	H4C1	11.3673
P62834	Ras-related protein Rap-1A	RAP1A	20.9872
P62847	40S ribosomal protein S24	RPS24	15.4232
P62861	40S ribosomal protein S30	FAU	6.64785
P62873	Guanine nucleotide-binding protein G(I)/G(S)/G(T) subunit beta-1	GNB1	37.377
P62877	E3 ubiquitin-protein ligase RBX1	RBX1	12.2739
P62879	Guanine nucleotide-binding protein G(I)/G(S)/G(T) subunit beta-2	GNB2	37.331
P62888	60S ribosomal protein L30	RPL30	12.7841
P62899	60S ribosomal protein L31	RPL31	14.4629
P62910	60S ribosomal protein L32	RPL32	15.8598
P62917	60S ribosomal protein L8	RPL8	28.0247
P62993	Growth factor receptor-bound protein 2	GRB2	25.2064
P63000	Ras-related C3 botulinum toxin substrate 1	RAC1	21.4501
P63096	Guanine nucleotide-binding protein G(i) subunit alpha-1	GNAI1	40.3611
P63098	Calcineurin subunit B type 1	PPP3R1	19.2999
P63104	14-3-3 protein zeta/delta	YWHAZ	27.7451
P63208	S-phase kinase-associated protein 1	SKP1	18.658
P63261	Actin, cytoplasmic 2	ACTG1	41.7928
P67775	Serine/threonine-protein phosphatase 2A catalytic subunit alpha isoform	PPP2CA	35.5942
P67936	Tropomyosin alpha-4 chain	TPM4	28.5218
P68032	Actin, alpha cardiac muscle 1	ACTC1	42.019
P68366	Tubulin alpha-4A chain	TUBA4A	49.9244
P68371	Tubulin beta-4B chain	TUBB4B	49.831
P68431	Histone H3.1	H3C1	15.4041
P78310	Coxsackievirus and adenovirus receptor	CXADR	40.0299
P78330	Phosphoserine phosphatase	PSPH	25.0077
P78504	Protein jagged-1	JAG1	133.799
P78509	Reelin	RELN	388.388
P78536	Disintegrin and metalloproteinase domain-containing protein 17	ADAM17	93.021
P78540	Arginase-2, mitochondrial	ARG2	38.5779
P79483	HLA class II histocompatibility antigen, DR beta 3 chain	HLA-DRB3	29.962
P80108	Phosphatidylinositol-glycan-specific phospholipase D	GPLD1	92.3364
P80404	4-aminobutyrate aminotransferase, mitochondrial	ABAT	56.4389
P83731	60S ribosomal protein L24	RPL24	17.7789
P84022	Mothers against decapentaplegic homolog 3	SMAD3	48.0808
P84098	60S ribosomal protein L19	RPL19	23.466
P98095	Fibulin-2	FBLN2	126.573
P98160	Basement membrane-specific heparan sulfate proteoglycan core protein	HSPG2	468.83
P98170	E3 ubiquitin-protein ligase XIAP	XIAP	56.6849
Q00796	Sorbitol dehydrogenase	SORD	38.3246
Q01469	Fatty acid-binding protein 5	FABP5	15.1644
Q01484	Ankyrin-2	ANK2	433.715
Q01668	Voltage-dependent L-type calcium channel subunit alpha-1D	CACNA1D	245.141
Q01813	ATP-dependent 6-phosphofructokinase, platelet type	PFKP	85.5961
Q02108	Guanylate cyclase soluble subunit alpha-1	GUCY1A1	77.4525
Q02153	Guanylate cyclase soluble subunit beta-1	GUCY1B1	70.5145
Q02218	2-oxoglutarate dehydrogenase, mitochondrial	OGDH	115.935
Q02318	Sterol 26-hydroxylase, mitochondrial	CYP27A1	60.2347
Q02543	60S ribosomal protein L18a	RPL18A	20.7624
Q02750	Dual specificity mitogen-activated protein kinase kinase 1	MAP2K1	43.439
Q02809	Procollagen-lysine,2-oxoglutarate 5-dioxygenase 1	PLOD1	83.5502
Q02878	60S ribosomal protein L6	RPL6	32.7279
Q03013	Glutathione S-transferase Mu 4	GSTM4	25.5614
Q03113	Guanine nucleotide-binding protein subunit alpha-12	GNA12	44.2792
Q03135	Caveolin-1	CAV1	20.4716
Q03405	Urokinase plasminogen activator surface receptor	PLAUR	36.9779
Q03518	Antigen peptide transporter 1	TAP1	87.2177
Q03519	Antigen peptide transporter 2	TAP2	75.6638
Q03591	Complement factor H-related protein 1	CFHR1	37.6506
Q04206	Transcription factor p65	RELA	60.2192
Q04446	1,4-alpha-glucan-branching enzyme	GBE1	80.4739
Q04828	Aldo-keto reductase family 1 member C1	AKR1C1	36.7884
Q05193	Dynamin-1	DNM1	97.4082
Q05397	Focal adhesion kinase 1	PTK2	119.233
Q05707	Collagen alpha-1(XIV) chain	COL14A1	193.515
Q06203	Amidophosphoribosyltransferase	PPAT	57.399
Q06265	Exosome complex component RRP45	EXOSC9	48.949
Q06323	Proteasome activator complex subunit 1	PSME1	28.7231
Q06710	Paired box protein Pax-8	PAX8	48.2177
Q06830	Peroxiredoxin-1	PRDX1	22.1104
Q07020	60S ribosomal protein L18	RPL18	21.6345
Q07092	Collagen alpha-1(XVI) chain	COL16A1	157.751
Q07817	Bcl-2-like protein 1	BCL2L1	26.049
Q07889	Son of sevenless homolog 1	SOS1	152.464
Q08209	Serine/threonine-protein phosphatase 2B catalytic subunit alpha isoform	PPP3CA	58.6878
Q08431	Lactadherin	MFGE8	43.105
Q08722	Leukocyte surface antigen CD47	CD47	35.2136
Q09328	Alpha-1,6-mannosylglycoprotein 6-beta-N-acetylglucosaminyltransferase A	MGAT5	84.5426
Q09428	ATP-binding cassette sub-family C member 8	ABCC8	176.992
Q10469	Alpha-1,6-mannosyl-glycoprotein 2-beta-N-acetylglucosaminyltransferase	MGAT2	51.5503
Q10588	ADP-ribosyl cyclase/cyclic ADP-ribose hydrolase 2	BST1	35.724
Q12805	EGF-containing fibulin-like extracellular matrix protein 1	EFEMP1	54.6405
Q12860	Contactin-1	CNTN1	113.32
Q12882	Dihydropyrimidine dehydrogenase [NADP(+)]	DPYD	111.401
Q12933	TNF receptor-associated factor 2	TRAF2	55.8594
Q13011	Delta(3,5)-Delta(2,4)-dienoyl-CoA isomerase, mitochondrial	ECH1	35.8162
Q13017	Rho GTPase-activating protein 5	ARHGAP5	172.46
Q13043	Serine/threonine-protein kinase 4	STK4	55.6302
Q13131	5'-AMP-activated protein kinase catalytic subunit alpha-1	PRKAA1	64.0092
Q13144	Translation initiation factor eIF-2B subunit epsilon	EIF2B5	80.3799
Q13153	Serine/threonine-protein kinase PAK 1	PAK1	60.6469
Q13163	Dual specificity mitogen-activated protein kinase kinase 5	MAP2K5	50.1117
Q13177	Serine/threonine-protein kinase PAK 2	PAK2	58.0426
Q13423	NAD(P) transhydrogenase, mitochondrial	NNT	113.896
Q13464	Rho-associated protein kinase 1	ROCK1	158.175
Q13469	Nuclear factor of activated T-cells, cytoplasmic 2	NFATC2	100.146
Q13485	Mothers against decapentaplegic homolog 4	SMAD4	60.4391
Q13547	Histone deacetylase 1	HDAC1	55.103
Q13554	Calcium/calmodulin-dependent protein kinase type II subunit beta	CAMK2B	72.6778
Q13572	Inositol-tetrakisphosphate 1-kinase	ITPK1	45.621
Q13573	SNW domain-containing protein 1	SNW1	61.4944
Q13574	Diacylglycerol kinase zeta	DGKZ	103.981
Q13613	Myotubularin-related protein 1	MTMR1	74.6778
Q13614	Myotubularin-related protein 2	MTMR2	73.3812
Q13616	Cullin-1	CUL1	89.6785
Q13630	GDP-L-fucose synthase	GFUS	35.8927
Q13683	Integrin alpha-7	ITGA7	128.948
Q13724	Mannosyl-oligosaccharide glucosidase	MOGS	91.9176
Q13740	CD166 antigen	ALCAM	65.1023
Q13753	Laminin subunit gamma-2	LAMC2	130.976
Q14116	Interleukin-18	IL18	22.3262
Q14118	Dystroglycan	DAG1	97.4415
Q14126	Desmoglein-2	DSG2	122.294
Q14152	Eukaryotic translation initiation factor 3 subunit A	EIF3A	166.569
Q14185	Dedicator of cytokinesis protein 1	DOCK1	215.346
Q14247	Src substrate cortactin	CTTN	61.5861
Q14254	Flotillin-2	FLOT2	47.0642
Q14258	E3 ubiquitin/ISG15 ligase TRIM25	TRIM25	70.9734
Q14289	Protein-tyrosine kinase 2-beta	PTK2B	115.875
Q14315	Filamin-C	FLNC	291.022
Q14393	Growth arrest-specific protein 6	GAS6	74.9253
Q14571	Inositol 1,4,5-trisphosphate receptor type 2	ITPR2	308.064
Q14573	Inositol 1,4,5-trisphosphate receptor type 3	ITPR3	304.106
Q14643	Inositol 1,4,5-trisphosphate receptor type 1	ITPR1	313.929
Q14692	Ribosome biogenesis protein BMS1 homolog	BMS1	145.807
Q14766	Latent-transforming growth factor beta-binding protein 1	LTBP1	186.796
Q14767	Latent-transforming growth factor beta-binding protein 2	LTBP2	195.052
Q15005	Signal peptidase complex subunit 2	SPCS2	25.0028
Q15008	26S proteasome non-ATPase regulatory subunit 6	PSMD6	45.5313
Q15070	Mitochondrial inner membrane protein OXA1L	OXA1L	48.5478
Q15113	Procollagen C-endopeptidase enhancer 1	PCOLCE	47.9725
Q15125	3-beta-hydroxysteroid-Delta(8),Delta(7)-isomerase	EBP	26.3528
Q15126	Phosphomevalonate kinase	PMVK	21.9949
Q15223	Nectin-1	NECTIN1	57.1582
Q15382	GTP-binding protein Rheb	RHEB	20.4975
Q15418	Ribosomal protein S6 kinase alpha-1	RPS6KA1	82.723
Q15628	Tumor necrosis factor receptor type 1-associated DEATH domain protein	TRADD	34.247
Q15642	Cdc42-interacting protein 4	TRIP10	68.3523
Q15654	Thyroid receptor-interacting protein 6	TRIP6	50.2879
Q15746	Myosin light chain kinase, smooth muscle	MYLK	210.715
Q15750	TGF-beta-activated kinase 1 and MAP3K7-binding protein 1	TAB1	54.6441
Q15759	Mitogen-activated protein kinase 11	MAPK11	41.3573
Q15942	Zyxin	ZYX	61.2773
Q16204	Coiled-coil domain-containing protein 6	CCDC6	53.2909
Q16363	Laminin subunit alpha-4	LAMA4	202.524
Q16539	Mitogen-activated protein kinase 14	MAPK14	41.2933
Q16585	Beta-sarcoglycan	SGCB	34.7767
Q16619	Cardiotrophin-1	CTF1	21.2273
Q16625	Occludin	OCLN	59.1438
Q16706	Alpha-mannosidase 2	MAN2A1	131.141
Q16719	Kynureninase	KYNU	52.3516
Q16787	Laminin subunit alpha-3	LAMA3	366.649
Q16822	Phosphoenolpyruvate carboxykinase [GTP], mitochondrial	PCK2	70.699
Q16849	Receptor-type tyrosine-protein phosphatase-like N	PTPRN	105.848
Q16851	UTP--glucose-1-phosphate uridylyltransferase	UGP2	56.9402
Q16853	Membrane primary amine oxidase	AOC3	84.6219
Q2NL82	Pre-rRNA-processing protein TSR1 homolog	TSR1	91.81
Q30154	HLA class II histocompatibility antigen, DR beta 5 chain	HLA-DRB5	30.056
Q32P28	Prolyl 3-hydroxylase 1	P3H1	83.3939
Q53FA7	Quinone oxidoreductase PIG3	TP53I3	35.5362
Q53GQ0	Very-long-chain 3-oxoacyl-CoA reductase	HSD17B12	34.3242
Q53H47	Histone-lysine N-methyltransferase SETMAR	SETMAR	78.0339
Q53H96	Pyrroline-5-carboxylate reductase 3	PYCR3	28.6633
Q5T013	Putative hydroxypyruvate isomerase	HYI	30.4056
Q5ZPR3	CD276 antigen	CD276	57.2354
Q658P3	Metalloreductase STEAP3	STEAP3	54.6006
Q6NUM9	All-trans-retinol 13,14-reductase	RETSAT	66.8195
Q6P1A2	Lysophospholipid acyltransferase 5	LPCAT3	56.035
Q6PCE3	Glucose 1,6-bisphosphate synthase	PGM2L1	70.4417
Q6Q788	Apolipoprotein A-V	APOA5	41.2126
Q75T13	GPI inositol-deacylase	PGAP1	105.383
Q7L0J3	Synaptic vesicle glycoprotein 2A	SV2A	82.6953
Q7L1I2	Synaptic vesicle glycoprotein 2B	SV2B	77.4443
Q7L5N7	Lysophosphatidylcholine acyltransferase 2	LPCAT2	60.2079
Q7Z3B1	Neuronal growth regulator 1	NEGR1	38.7191
Q7Z406	Myosin-14	MYH14	227.871
Q7Z4W1	L-xylulose reductase	DCXR	25.913
Q7Z5Y6	Bone morphogenetic protein 8A	BMP8A	44.7985
Q86TB9	Protein PAT1 homolog 1	PATL1	86.8501
Q86UT6	NLR family member X1	NLRX1	107.616
Q86WV6	Stimulator of interferon genes protein	STING1	42.1926
Q8IZH2	5'-3' exoribonuclease 1	XRN1	194.107
Q8N0W3	L-fucose kinase	FCSK	117.623
Q8N122	Regulatory-associated protein of mTOR	RPTOR	149.038
Q8N142	Adenylosuccinate synthetase isozyme 1	ADSS1	50.2084
Q8N5S9	Calcium/calmodulin-dependent protein kinase kinase 1	CAMKK1	55.7355
Q8NBZ7	UDP-glucuronic acid decarboxylase 1	UXS1	47.5768
Q8NCC3	Phospholipase A2 group XV	PLA2G15	46.6578
Q8NE62	Choline dehydrogenase, mitochondrial	CHDH	65.3585
Q8NES3	Beta-1,3-N-acetylglucosaminyltransferase lunatic fringe	LFNG	41.7732
Q8NFW8	N-acylneuraminate cytidylyltransferase	CMAS	48.3792
Q8TC12	Retinol dehydrogenase 11	RDH11	35.3862
Q8TCJ2	Dolichyl-diphosphooligosaccharide--protein glycosyltransferase subunit STT3B	STT3B	93.6743
Q8TD55	Pleckstrin homology domain-containing family O member 2	PLEKHO2	53.3499
Q8TEW0	Partitioning defective 3 homolog	PARD3	151.423
Q92506	Estradiol 17-beta-dehydrogenase 8	HSD17B8	26.9738
Q92542	Nicastrin	NCSTN	78.4109
Q92574	Hamartin	TSC1	129.767
Q92608	Dedicator of cytokinesis protein 2	DOCK2	211.948
Q92626	Peroxidasin homolog	PXDN	165.275
Q92629	Delta-sarcoglycan	SGCD	32.0714
Q92685	Dol-P-Man:Man(5)GlcNAc(2)-PP-Dol alpha-1,3-mannosyltransferase	ALG3	50.1264
Q92692	Nectin-2	NECTIN2	57.742
Q92736	Ryanodine receptor 2	RYR2	564.567
Q92752	Tenascin-R	TNR	149.562
Q92823	Neuronal cell adhesion molecule	NRCAM	143.89
Q92859	Neogenin	NEO1	160.017
Q92896	Golgi apparatus protein 1	GLG1	134.552
Q92932	Receptor-type tyrosine-protein phosphatase N2	PTPRN2	111.271
Q92934	Bcl2-associated agonist of cell death	BAD	18.3919
Q92997	Segment polarity protein dishevelled homolog DVL-3	DVL3	78.0549
Q93100	Phosphorylase b kinase regulatory subunit beta	PHKB	124.884
Q969N2	GPI transamidase component PIG-T	PIGT	65.6996
Q96AA3	Protein RFT1 homolog	RFT1	60.3353
Q96AP7	Endothelial cell-selective adhesion molecule	ESAM	41.1763
Q96AT9	Ribulose-phosphate 3-epimerase	RPE	24.9277
Q96C23	Galactose mutarotase	GALM	37.7655
Q96C36	Pyrroline-5-carboxylate reductase 2	PYCR2	33.6372
Q96F10	Thialysine N-epsilon-acetyltransferase	SAT2	19.1551
Q96GW9	Methionine--tRNA ligase, mitochondrial	MARS2	66.5909
Q96GX9	Methylthioribulose-1-phosphate dehydratase	APIP	27.1252
Q96IY4	Carboxypeptidase B2	CPB2	48.4243
Q96N66	Lysophospholipid acyltransferase 7	MBOAT7	52.7649
Q96PE3	Inositol polyphosphate-4-phosphatase type I A	INPP4A	109.956
Q96PM5	RING finger and CHY zinc finger domain-containing protein 1	RCHY1	30.1104
Q96RQ9	L-amino-acid oxidase	IL4I1	62.881
Q99538	Legumain	LGMN	49.4112
Q99643	Succinate dehydrogenase cytochrome b560 subunit, mitochondrial	SDHC	18.6102
Q99685	Monoglyceride lipase	MGLL	33.2614
Q99714	3-hydroxyacyl-CoA dehydrogenase type-2	HSD17B10	26.9231
Q99715	Collagen alpha-1(XII) chain	COL12A1	333.147
Q99758	ATP-binding cassette sub-family A member 3	ABCA3	191.362
Q99798	Aconitate hydratase, mitochondrial	ACO2	85.4254
Q99836	Myeloid differentiation primary response protein MyD88	MYD88	33.2334
Q9BPX5	Actin-related protein 2/3 complex subunit 5-like protein	ARPC5L	16.9412
Q9BQE3	Tubulin alpha-1C chain	TUBA1C	49.8953
Q9BRC7	1-phosphatidylinositol 4,5-bisphosphate phosphodiesterase delta-4	PLCD4	87.5851
Q9BTZ2	Dehydrogenase/reductase SDR family member 4	DHRS4	29.5372
Q9BUT1	3-hydroxybutyrate dehydrogenase type 2	BDH2	26.7238
Q9BV38	WD repeat-containing protein 18	WDR18	47.4052
Q9BV57	1,2-dihydroxy-3-keto-5-methylthiopentene dioxygenase	ADI1	21.4984
Q9BVA1	Tubulin beta-2B chain	TUBB2B	49.9531
Q9BX66	Sorbin and SH3 domain-containing protein 1	SORBS1	142.513
Q9BXN1	Asporin	ASPN	43.4172
Q9BY49	Peroxisomal trans-2-enoyl-CoA reductase	PECR	32.5443
Q9BY67	Cell adhesion molecule 1	CADM1	48.5091
Q9BY76	Angiopoietin-related protein 4	ANGPTL4	45.2141
Q9BYX4	Interferon-induced helicase C domain-containing protein 1	IFIH1	116.689
Q9GZS3	WD repeat-containing protein 61	WDR61	33.5806
Q9GZT4	Serine racemase	SRR	36.5662
Q9H0P0	Cytosolic 5'-nucleotidase 3A	NT5C3A	37.9481
Q9H0W8	Protein SMG9	SMG9	57.6507
Q9H2A7	C-X-C motif chemokine 16	CXCL16	27.5786
Q9H2X0	Chordin	CHRD	102.032
Q9H6U8	Alpha-1,2-mannosyltransferase ALG9	ALG9	69.8634
Q9HAV0	Guanine nucleotide-binding protein subunit beta-4	GNB4	37.5672
Q9HBI0	Gamma-parvin	PARVG	37.4853
Q9HD40	O-phosphoseryl-tRNA(Sec) selenium transferase	SEPSECS	55.7263
Q9NPH3	Interleukin-1 receptor accessory protein	IL1RAP	65.4184
Q9NQ66	1-phosphatidylinositol 4,5-bisphosphate phosphodiesterase beta-1	PLCB1	138.567
Q9NQS3	Nectin-3	NECTIN3	61.0025
Q9NR30	Nucleolar RNA helicase 2	DDX21	87.3444
Q9NRA1	Platelet-derived growth factor C	PDGFC	39.0294
Q9NRZ5	1-acyl-sn-glycerol-3-phosphate acyltransferase delta	AGPAT4	44.0213
Q9NSD9	Phenylalanine--tRNA ligase beta subunit	FARSB	66.1156
Q9NSE4	Isoleucine--tRNA ligase, mitochondrial	IARS2	113.792
Q9NVH6	Trimethyllysine dioxygenase, mitochondrial	TMLHE	49.5175
Q9NWZ3	Interleukin-1 receptor-associated kinase 4	IRAK4	51.5297
Q9NY47	Voltage-dependent calcium channel subunit alpha-2/delta-2	CACNA2D2	129.817
Q9NYJ8	TGF-beta-activated kinase 1 and MAP3K7-binding protein 2	TAB2	76.4941
Q9NZ01	Very-long-chain enoyl-CoA reductase	TECR	36.0344
Q9P0M6	Core histone macro-H2A.2	MACROH2A2	40.0582
Q9P2J5	Leucine--tRNA ligase, cytoplasmic	LARS1	134.466
Q9UBI6	Guanine nucleotide-binding protein G(I)/G(S)/G(O) subunit gamma-12	GNG12	8.00622
Q9UBM7	7-dehydrocholesterol reductase	DHCR7	54.4894
Q9UBX5	Fibulin-5	FBLN5	50.1805
Q9UDR5	Alpha-aminoadipic semialdehyde synthase, mitochondrial	AASS	102.132
Q9UGP8	Translocation protein SEC63 homolog	SEC63	87.9969
Q9UHY7	Enolase-phosphatase E1	ENOPH1	28.9327
Q9UJ14	Glutathione hydrolase 7	GGT7	70.4668
Q9UJX2	Cell division cycle protein 23 homolog	CDC23	68.8342
Q9UKU0	Long-chain-fatty-acid--CoA ligase 6	ACSL6	77.7519
Q9UL12	Sarcosine dehydrogenase, mitochondrial	SARDH	101.037
Q9UM21	Alpha-1,3-mannosyl-glycoprotein 4-beta-N-acetylglucosaminyltransferase A	MGAT4A	61.544
Q9UM47	Neurogenic locus notch homolog protein 3	NOTCH3	243.631
Q9UQ16	Dynamin-3	DNM3	97.7461
Q9Y223	Bifunctional UDP-N-acetylglucosamine 2-epimerase/N-acetylmannosamine kinase	GNE	79.2746
Q9Y243	RAC-gamma serine/threonine-protein kinase	AKT3	55.7745
Q9Y2L1	Exosome complex exonuclease RRP44	DIS3	109.003
Q9Y2Q3	Glutathione S-transferase kappa 1	GSTK1	25.4968
Q9Y2U5	Mitogen-activated protein kinase kinase kinase 2	MAP3K2	69.7409
Q9Y2Z0	Protein SGT1 homolog	SUGT1	41.0241
Q9Y333	U6 snRNA-associated Sm-like protein LSm2	LSM2	10.8345
Q9Y3B2	Exosome complex component CSL4	EXOSC1	21.4518
Q9Y4C0	Neurexin-3	NRXN3	180.599
Q9Y4G6	Talin-2	TLN2	271.613
Q9Y4K3	TNF receptor-associated factor 6	TRAF6	59.5731
Q9Y4Y9	U6 snRNA-associated Sm-like protein LSm5	LSM5	9.93748
Q9Y5X9	Endothelial lipase	LIPG	56.7947
Q9Y617	Phosphoserine aminotransferase	PSAT1	40.4227
Q9Y624	Junctional adhesion molecule A	F11R	32.5831
Q9Y6A9	Signal peptidase complex subunit 1	SPCS1	18.2982
Q9Y6K9	NF-kappa-B essential modulator	IKBKG	48.1977
Q9Y6L7	Tolloid-like protein 2	TLL2	113.557
Q9Y6N6	Laminin subunit gamma-3	LAMC3	171.227
Q9Y6U3	Adseverin	SCIN	80.4888
