# Supplementary material for: Integrated proteogenomic characterization of medullary thyroid carcinoma
Source: Cell Discov. 2022 Nov 8;8:120. doi: 10.1038/s41421-022-00479-y (PMC9640541; doi:10.1038/s41421-022-00479-y)
Supplement: Supplementary file 7 — Supplementary Table S6 [file 41421_2022_479_MOESM7_ESM.xlsx]

## Sheet: Sheet 1
Table S6. Proteomic subtype-specific SCNA cytobands. Related to Figure 3.
Subtype-specific Cytoband	Subtype	Frequency in this subtype	Frequency in others subtypes	pvalue	CNA-protein cis effect
7q36.2	Basal	6/36	2/66	0.0217
7p11.2	Basal	14/36	9/66	0.00582
5q31.1	Basal	14/36	12/66	0.0318	CDKN2AIPNL,CAMLG
3q29	Basal	16/36	15/66	0.0266
2q14.3	Basal	12/36	9/66	0.0233	BIN1
2p22.3	Basal	13/36	9/66	0.0118	DPY30
21q22.12	Basal	15/36	14/66	0.0389
16p13.12	Basal	9/36	5/66	0.0314	MRTFB
10p14	Basal	11/36	7/66	0.0155
10p13	Basal	11/36	6/66	0.0105
9q34.11	Basal	22/36	26/66	0.0405	ST6GALNAC4
11p15.4	Basal	7/36	4/66	0.0488	NUP98
5q31.1	Mesenchymal	4/33	1/69	0.0367	SAR1B,CAMLG
5q21.1	Mesenchymal	5/33	2/69	0.0345
5q14.3	Mesenchymal	4/33	1/69	0.0367
5q13.2	Mesenchymal	4/33	1/69	0.0367
5q13.3	Mesenchymal	4/33	1/69	0.0367
5q14.1	Mesenchymal	4/33	1/69	0.0367
5q15	Mesenchymal	4/33	1/69	0.0367
9q32	Metabolic	15/33	6/69	4.27e-05
9q31.2	Metabolic	13/33	4/69	5.64e-05
3q26.33	Metabolic	12/33	4/69	0.000179	MRPL47,FXR1
3q25.33	Metabolic	12/33	3/69	5.73e-05
3p21.1	Metabolic	9/33	1/69	0.000129	NISCH,GNL3
2q37.3	Metabolic	17/33	11/59	0.000306
20q11.21	Metabolic	12/33	4/69	0.000179
19q13.31	Metabolic	12/33	4/69	0.000179
15q15.1	Metabolic	17/33	10/69	0.000198
11q13.2	Metabolic	20/33	16/69	0.000348	RIN1
16q23.1	Metabolic	10/33	3/69	0.00057
19p13.11	Metabolic	10/33	3/69	0.00057
3q23	Metabolic	10/33	3/69	0.00057
3q24	Metabolic	10/33	3/69	0.00057
3q25.2	Metabolic	10/33	3/69	0.00057	DHX36
3q25.31	Metabolic	10/33	3/69	0.00057
3q25.32	Metabolic	10/33	3/69	0.00057
3q26.1	Metabolic	10/33	3/69	0.00057
3q26.2	Metabolic	10/33	3/69	0.00057
3q26.31	Metabolic	10/33	3/69	0.00057
3q26.32	Metabolic	10/33	3/69	0.00057
3q27.3	Metabolic	10/33	3/69	0.00057	DNAJB11,ADIPOQ
8p23.1	Metabolic	10/33	3/69	0.00057
9q33.1	Metabolic	10/33	3/69	0.00057
9q33.2	Metabolic	10/33	3/69	0.00057
13q12.2	Metabolic	10/33	4/69	0.00153
15q22.31	Metabolic	10/33	4/69	0.00153
17q12	Metabolic	10/33	4/69	0.00153
19q13.32	Metabolic	10/33	4/69	0.00153	APOC1,QPCTL,STRN4
22q13.33	Metabolic	10/33	4/69	0.00153
3q25.1	Metabolic	10/33	4/69	0.00153
9q21.13	Metabolic	10/33	4/69	0.00153
9q22.1	Metabolic	10/33	4/69	0.00153
11q12.1	Metabolic	10/33	5/69	0.00514
11q23.3	Metabolic	10/33	5/69	0.00514
12p13.2	Metabolic	10/33	5/69	0.00514
13q21.33	Metabolic	10/33	5/69	0.00514
14q32.11	Metabolic	10/33	5/69	0.00514
14q32.2	Metabolic	10/33	5/69	0.00514
17q21.31	Metabolic	10/33	5/69	0.00514
20q11.22	Metabolic	10/33	5/69	0.00514
20q13.12	Metabolic	10/33	5/69	0.00514
2q36.3	Metabolic	10/33	5/69	0.00514
2q37.1	Metabolic	10/33	5/69	0.00514	INPP5D
3p22.2	Metabolic	10/33	5/69	0.00514
3p22.3	Metabolic	10/33	5/69	0.00514
3q27.1	Metabolic	10/33	5/69	0.00514
8p23.3	Metabolic	10/33	5/69	0.00514
9q22.2	Metabolic	10/33	5/69	0.00514
9q22.33	Metabolic	10/33	5/69	0.00514
10q11.21	Metabolic	10/33	6/69	0.00818
12p13.1	Metabolic	10/33	6/69	0.00818
12p13.31	Metabolic	10/33	6/69	0.00818	VWF
12q13.3	Metabolic	10/33	6/69	0.00818
12q14.1	Metabolic	10/33	6/69	0.00818	METTL1
12q14.2	Metabolic	10/33	6/69	0.00818
12q14.3	Metabolic	10/33	6/69	0.00818
12q15	Metabolic	10/33	6/69	0.00818
12q21.1	Metabolic	10/33	6/69	0.00818
12q22	Metabolic	10/33	6/69	0.00818
12q23.1	Metabolic	10/33	6/69	0.00818
12q23.2	Metabolic	10/33	6/69	0.00818
13q21.31	Metabolic	10/33	6/69	0.00818
13q21.32	Metabolic	10/33	6/69	0.00818
14q24.2	Metabolic	10/33	6/69	0.00818
16q21	Metabolic	10/33	6/69	0.00818
17p13.1	Metabolic	10/33	6/69	0.00818	TRAPPC1
17q21.2	Metabolic	10/33	6/69	0.00818
17q23.3	Metabolic	10/33	6/69	0.00818
19p13.2	Metabolic	10/33	6/69	0.00818	MAP2K7,AP1M2,DOCK6
1p13.3	Metabolic	10/33	6/69	0.00818	SLC25A24
1p36.11	Metabolic	10/33	6/69	0.00818	MACO1
2q35	Metabolic	10/33	6/69	0.00818
7q32.1	Metabolic	10/33	6/69	0.00818
9p21.1	Metabolic	10/33	6/69	0.00818	B4GALT1
9p21.2	Metabolic	10/33	6/69	0.00818
9q21.11	Metabolic	10/33	6/69	0.00818
11q13.4	Metabolic	10/33	7/69	0.0205
12q13.13	Metabolic	10/33	7/69	0.0205
13q34	Metabolic	10/33	7/69	0.0205
15q13.3	Metabolic	10/33	7/69	0.0205
15q14	Metabolic	10/33	7/69	0.0205
15q24.2	Metabolic	10/33	7/69	0.0205
15q26.3	Metabolic	10/33	7/69	0.0205
16q11.2	Metabolic	10/33	7/69	0.0205
16q22.1	Metabolic	10/33	7/69	0.0205
16q24.1	Metabolic	10/33	7/69	0.0205
17p11.2	Metabolic	10/33	7/69	0.0205
17p12	Metabolic	10/33	7/69	0.0205	TTC19
17p13.3	Metabolic	10/33	7/69	0.0205
17q21.33	Metabolic	10/33	7/69	0.0205
17q22	Metabolic	10/33	7/69	0.0205
18q21.1	Metabolic	10/33	7/69	0.0205
19p13.12	Metabolic	10/33	7/69	0.0205	CC2D1A
19q13.11	Metabolic	10/33	7/69	0.0205
1p35.2	Metabolic	10/33	7/69	0.0205
22q11.23	Metabolic	10/33	7/69	0.0205
22q12.1	Metabolic	10/33	7/69	0.0205
2p23.3	Metabolic	10/33	7/69	0.0205
2q31.1	Metabolic	10/33	7/69	0.0205	SSB
2q31.2	Metabolic	10/33	7/69	0.0205	HNRNPA3
2q33.1	Metabolic	10/33	7/69	0.0205
2q34	Metabolic	10/33	7/69	0.0205
3p21.31	Metabolic	10/33	7/69	0.0205
6p22.1	Metabolic	10/33	7/69	0.0205	PPP1R11
7q11.21	Metabolic	10/33	7/69	0.0205
8p11.23	Metabolic	10/33	7/69	0.0205
9p21.3	Metabolic	10/33	7/69	0.0205
9q21.32	Metabolic	10/33	7/69	0.0205
11p11.2	Metabolic	10/33	8/69	0.0275
11q13.5	Metabolic	10/33	8/69	0.0275
12p11.21	Metabolic	10/33	8/69	0.0275
12p11.22	Metabolic	10/33	8/69	0.0275
12q12	Metabolic	10/33	8/69	0.0275	KIF21A
12q13.2	Metabolic	10/33	8/69	0.0275
14q24.3	Metabolic	10/33	8/69	0.0275
15q23	Metabolic	10/33	8/69	0.0275
15q24.1	Metabolic	10/33	8/69	0.0275
15q26.1	Metabolic	10/33	8/69	0.0275
17p13.2	Metabolic	10/33	8/69	0.0275
17q11.2	Metabolic	10/33	8/69	0.0275
17q25.1	Metabolic	10/33	8/69	0.0275
19q13.42	Metabolic	10/33	8/69	0.0275
1p35.3	Metabolic	10/33	8/69	0.0275
20p11.1	Metabolic	10/33	8/69	0.0275
20p13	Metabolic	10/33	8/69	0.0275	TGM3
22q12.3	Metabolic	10/33	8/69	0.0275	MCM5
22q13.1	Metabolic	10/33	8/69	0.0275	TOMM22
2q21.2	Metabolic	10/33	8/69	0.0275
3p25.1	Metabolic	10/33	8/69	0.0275
7p21.3	Metabolic	10/33	8/69	0.0275	NDUFA4
8p21.3	Metabolic	10/33	8/69	0.0275
8p22	Metabolic	10/33	8/69	0.0275
8p23.2	Metabolic	10/33	8/69	0.0275
9p23	Metabolic	10/33	8/69	0.0275
9q22.32	Metabolic	10/33	8/69	0.0275
10q24.32	Metabolic	11/33	10/69	0.037	NOLC1
12p11.1	Metabolic	11/33	10/69	0.037
15q11.2	Metabolic	11/33	10/69	0.037
15q22.2	Metabolic	11/33	10/69	0.037
16p12.3	Metabolic	11/33	10/69	0.037
17q24.2	Metabolic	11/33	10/69	0.037
1q21.3	Metabolic	11/33	10/69	0.037
1q32.1	Metabolic	11/33	10/69	0.037	SLC41A1
1q42.13	Metabolic	11/33	10/69	0.037
20q11.23	Metabolic	11/33	10/69	0.037
22q13.2	Metabolic	11/33	10/69	0.037
3p21.2	Metabolic	11/33	10/69	0.037
11q12.2	Metabolic	11/33	4/69	0.000537
9q31.1	Metabolic	11/33	5/69	0.00233
12q21.2	Metabolic	11/33	7/69	0.0104
12q21.31	Metabolic	11/33	7/69	0.0104
12q21.32	Metabolic	11/33	7/69	0.0104
12q21.33	Metabolic	11/33	7/69	0.0104
13q32.1	Metabolic	11/33	7/69	0.0104
15q24.3	Metabolic	11/33	7/69	0.0104
16q24.2	Metabolic	11/33	8/69	0.0135
2q36.1	Metabolic	11/33	8/69	0.0135
16p11.1	Metabolic	11/33	9/69	0.0306
16p13.11	Metabolic	11/33	9/69	0.0306
17q23.2	Metabolic	11/33	9/69	0.0306
19p13.13	Metabolic	11/33	9/69	0.0306
19q13.2	Metabolic	11/33	9/69	0.0306
21q22.3	Metabolic	11/33	9/69	0.0306	PFKL
2q24.3	Metabolic	11/33	9/69	0.0306
2q32.1	Metabolic	11/33	9/69	0.0306
2q32.2	Metabolic	11/33	9/69	0.0306
3p26.3	Metabolic	11/33	9/69	0.0306
9p22.2	Metabolic	11/33	9/69	0.0306
10q26.3	Metabolic	12/33	10/69	0.0194
11p15.4	Metabolic	12/33	10/69	0.0194	TMEM41B
11q13.3	Metabolic	12/33	10/69	0.0194	MRPL21
12q24.31	Metabolic	12/33	10/69	0.0194
18q12.2	Metabolic	12/33	10/69	0.0194	RPRD1A
19q12	Metabolic	12/33	10/69	0.0194
22q11.21	Metabolic	12/33	10/69	0.0194	BCL2L13
6p21.33	Metabolic	12/33	10/69	0.0194	GNL1
12q13.11	Metabolic	12/33	11/69	0.0407
12q13.12	Metabolic	12/33	11/69	0.0407
12q24.33	Metabolic	12/33	11/69	0.0407
14q11.2	Metabolic	12/33	11/69	0.0407
16q12.2	Metabolic	12/33	11/69	0.0407	AMFR
17q23.1	Metabolic	12/33	11/69	0.0407
17q25.3	Metabolic	12/33	11/69	0.0407
19q11	Metabolic	12/33	11/69	0.0407
19q13.43	Metabolic	12/33	11/69	0.0407
1p36.12	Metabolic	12/33	11/69	0.0407
9p13.1	Metabolic	12/33	11/69	0.0407
9q33.3	Metabolic	12/33	11/69	0.0407
11q12.3	Metabolic	12/33	12/69	0.0464	TTC9C
16p13.3	Metabolic	12/33	12/69	0.0464
16q24.3	Metabolic	12/33	12/69	0.0464
1p36.13	Metabolic	12/33	12/69	0.0464
1q21.1	Metabolic	12/33	12/69	0.0464
1q22	Metabolic	12/33	12/69	0.0464	SYT11
2q11.1	Metabolic	12/33	12/69	0.0464
5p15.33	Metabolic	12/33	12/69	0.0464
6p21.1	Metabolic	12/33	12/69	0.0464	FOXP4,KLC4,ENPP4
9q22.31	Metabolic	12/33	12/69	0.0464
9q31.3	Metabolic	12/33	3/69	5.73e-05	PTGR1
14q32.31	Metabolic	12/33	7/69	0.00254
13q14.3	Metabolic	13/33	12/69	0.0255	RNASEH2B
7q21.11	Metabolic	13/33	13/69	0.0314
7q11.23	Metabolic	14/33	13/69	0.0164
9p12	Metabolic	14/33	14/69	0.0315
1q21.2	Metabolic	14/33	15/69	0.0369
5q35.3	Metabolic	14/33	15/69	0.0369	HNRNPAB
9p11.2	Metabolic	15/33	14/69	0.0108
14q32.33	Metabolic	15/33	15/69	0.02
20q13.33	Metabolic	15/33	15/69	0.02
6p21.32	Metabolic	15/33	16/69	0.0371
19p12	Metabolic	15/33	17/69	0.0419
1p36.21	Metabolic	15/33	17/69	0.0419
1p36.22	Metabolic	15/33	17/69	0.0419	NMNAT1
1p36.23	Metabolic	15/33	17/69	0.0419
14q32.32	Metabolic	16/33	14/69	0.00519
11q13.1	Metabolic	16/33	15/69	0.0106	RTN3,DRAP1
9q12	Metabolic	17/33	18/69	0.0148
11p15.5	Metabolic	17/33	20/69	0.0306
3q29	Metabolic	17/33	20/69	0.0306	ATP13A3
9q13	Metabolic	18/33	19/69	0.0147
7p22.3	Metabolic	19/33	22/69	0.0177
1p36.31	Metabolic	19/33	23/69	0.0308
1p36.32	Metabolic	19/33	23/69	0.0308
1p36.33	Metabolic	26/33	38/69	0.0281
10p13	Metabolic	3/33	0/69	0.0318
10q26.13	Metabolic	3/33	0/69	0.0318
13q12.13	Metabolic	3/33	0/69	0.0318
4p15.2	Metabolic	3/33	0/69	0.0318
5p13.3	Metabolic	3/33	0/69	0.0318
14q32.13	Metabolic	4/33	0/69	0.00963
10q25.3	Metabolic	4/33	1/69	0.0367	CCDC186
13q12.12	Metabolic	4/33	1/69	0.0367
13q33.1	Metabolic	4/33	1/69	0.0367
13q33.2	Metabolic	4/33	1/69	0.0367
13q33.3	Metabolic	4/33	1/69	0.0367
2p25.1	Metabolic	4/33	1/69	0.0367
2p25.2	Metabolic	4/33	1/69	0.0367
4p13	Metabolic	4/33	1/69	0.0367
4p14	Metabolic	4/33	1/69	0.0367
4p15.31	Metabolic	4/33	1/69	0.0367
8p21.1	Metabolic	4/33	1/69	0.0367	CLU
8q12.3	Metabolic	4/33	1/69	0.0367
8q21.2	Metabolic	4/33	1/69	0.0367
8q21.3	Metabolic	4/33	1/69	0.0367
4p15.1	Metabolic	5/33	0/69	0.00285
13q14.2	Metabolic	5/33	1/69	0.013
4p15.32	Metabolic	5/33	1/69	0.013
10p14	Metabolic	5/33	2/69	0.0345
13q12.3	Metabolic	5/33	2/69	0.0345
13q14.13	Metabolic	5/33	2/69	0.0345
13q32.3	Metabolic	5/33	2/69	0.0345	TM9SF2
14q24.1	Metabolic	5/33	2/69	0.0345
18p11.21	Metabolic	5/33	2/69	0.0345
1q23.3	Metabolic	5/33	2/69	0.0345
20q12	Metabolic	5/33	2/69	0.0345
2p14	Metabolic	5/33	2/69	0.0345
2p15	Metabolic	5/33	2/69	0.0345
2p16.1	Metabolic	5/33	2/69	0.0345
2p16.3	Metabolic	5/33	2/69	0.0345
3p14.1	Metabolic	5/33	2/69	0.0345	EOGT
3p14.2	Metabolic	5/33	2/69	0.0345
4q22.1	Metabolic	5/33	2/69	0.0345
4q22.2	Metabolic	5/33	2/69	0.0345
4q22.3	Metabolic	5/33	2/69	0.0345
4q23	Metabolic	5/33	2/69	0.0345
5q34	Metabolic	5/33	2/69	0.0345
7q34	Metabolic	5/33	2/69	0.0345
8q24.11	Metabolic	5/33	2/69	0.0345	RAD21
9p13.2	Metabolic	6/33	1/69	0.00437
12p13.33	Metabolic	6/33	2/69	0.0133
15q26.2	Metabolic	6/33	2/69	0.0133
18q12.3	Metabolic	6/33	2/69	0.0133
2p13.3	Metabolic	6/33	2/69	0.0133
2p22.1	Metabolic	6/33	2/69	0.0133
2p22.2	Metabolic	6/33	2/69	0.0133
2p22.3	Metabolic	6/33	2/69	0.0133
3p13	Metabolic	6/33	2/69	0.0133
4p15.33	Metabolic	6/33	2/69	0.0133
8q23.3	Metabolic	6/33	2/69	0.0133
12p13.32	Metabolic	7/33	2/69	0.00481
15q13.1	Metabolic	7/33	2/69	0.00481
17q21.32	Metabolic	7/33	2/69	0.00481
2p25.3	Metabolic	7/33	2/69	0.00481
3p14.3	Metabolic	7/33	2/69	0.00481
13q22.3	Metabolic	7/33	3/69	0.0122
13q31.1	Metabolic	7/33	3/69	0.0122
13q31.2	Metabolic	7/33	3/69	0.0122
13q31.3	Metabolic	7/33	3/69	0.0122
15q12	Metabolic	7/33	3/69	0.0122
15q22.32	Metabolic	7/33	3/69	0.0122
15q22.33	Metabolic	7/33	3/69	0.0122
15q25.1	Metabolic	7/33	3/69	0.0122
17q11.1	Metabolic	7/33	3/69	0.0122
3p24.3	Metabolic	7/33	3/69	0.0122
3q22.1	Metabolic	7/33	3/69	0.0122	CDV3
10q23.2	Metabolic	7/33	4/69	0.0356
13q13.3	Metabolic	7/33	4/69	0.0356	DCLK1
14q31.1	Metabolic	7/33	4/69	0.0356
15q21.1	Metabolic	7/33	4/69	0.0356
16q22.2	Metabolic	7/33	4/69	0.0356
16q22.3	Metabolic	7/33	4/69	0.0356
19q13.12	Metabolic	7/33	4/69	0.0356
19q13.33	Metabolic	7/33	4/69	0.0356	CARD8
1p12	Metabolic	7/33	4/69	0.0356
1p13.2	Metabolic	7/33	4/69	0.0356	RHOC
1q23.1	Metabolic	7/33	4/69	0.0356
1q23.2	Metabolic	7/33	4/69	0.0356
1q24.2	Metabolic	7/33	4/69	0.0356
1q24.3	Metabolic	7/33	4/69	0.0356
1q25.1	Metabolic	7/33	4/69	0.0356
1q42.12	Metabolic	7/33	4/69	0.0356
22q13.31	Metabolic	7/33	4/69	0.0356
3p22.1	Metabolic	7/33	4/69	0.0356
3q13.13	Metabolic	7/33	4/69	0.0356
3q13.2	Metabolic	7/33	4/69	0.0356
4q26	Metabolic	7/33	4/69	0.0356	METTL14
7p14.3	Metabolic	7/33	4/69	0.0356
7p15.1	Metabolic	7/33	4/69	0.0356
13q22.1	Metabolic	8/33	3/69	0.00463
13q22.2	Metabolic	8/33	3/69	0.00463
2p21	Metabolic	8/33	3/69	0.00463
3p23	Metabolic	8/33	3/69	0.00463
3p24.1	Metabolic	8/33	3/69	0.00463
3p24.2	Metabolic	8/33	3/69	0.00463
14q32.12	Metabolic	8/33	4/69	0.0171
15q15.2	Metabolic	8/33	4/69	0.0171
16q13	Metabolic	8/33	4/69	0.0171
3p26.1	Metabolic	8/33	4/69	0.0171
3q28	Metabolic	8/33	4/69	0.0171
9q21.12	Metabolic	8/33	4/69	0.0171
13q21.2	Metabolic	8/33	5/69	0.025
15q25.3	Metabolic	8/33	5/69	0.025
16q23.3	Metabolic	8/33	5/69	0.025
1q32.2	Metabolic	8/33	5/69	0.025
4q31.3	Metabolic	8/33	5/69	0.025
5q33.1	Metabolic	8/33	5/69	0.025
3q27.2	Metabolic	9/33	3/69	0.00167
3p26.2	Metabolic	9/33	4/69	0.00413
9q21.2	Metabolic	9/33	4/69	0.00413	VPS13A
9q21.31	Metabolic	9/33	4/69	0.00413
10q11.22	Metabolic	9/33	5/69	0.0114
12q23.3	Metabolic	9/33	5/69	0.0114
19q13.41	Metabolic	9/33	5/69	0.0114
2q36.2	Metabolic	9/33	5/69	0.0114
9q21.33	Metabolic	9/33	5/69	0.0114	ISCA1
6q25.3	Metabolic	9/33	6/69	0.0184	ACAT2
11q14.1	Metabolic	9/33	7/69	0.04	INTS4
11q25	Metabolic	9/33	7/69	0.04	NTM
12p12.3	Metabolic	9/33	7/69	0.04
12q24.32	Metabolic	9/33	7/69	0.04
15q21.3	Metabolic	9/33	7/69	0.04
16q12.1	Metabolic	9/33	7/69	0.04
2q33.3	Metabolic	9/33	7/69	0.04
3p11.2	Metabolic	9/33	7/69	0.04
3p12.1	Metabolic	9/33	7/69	0.04
3p12.2	Metabolic	9/33	7/69	0.04
3p12.3	Metabolic	9/33	7/69	0.04
