# Supplementary material for: Integrated proteogenomic characterization of medullary thyroid carcinoma
Source: Cell Discov. 2022 Nov 8;8:120. doi: 10.1038/s41421-022-00479-y (PMC9640541; doi:10.1038/s41421-022-00479-y)
Supplement: Supplementary file 8 — Supplementary Table S7 [file 41421_2022_479_MOESM8_ESM.xlsx]

## Sheet: Sheet1
Table S7. Clinical characteristics across different MTC proteomic subtypes. Related to Figure 3.
Clinicopathologic factors			Total		Metabolic		Basal		Mesenchymal		P
			(n=102)		(n=33)		(n=36)		(n=33)
Age, year											0.97
	≤50		54 (52.9)		17 (51.5)		19 (52.8)		18 (54.5)
	>50		48 (47.1)		16 (48.5)		17 (47.2)		15 (45.5)
Gender											0.083
	Femal		50 (49.0)		13 (39.4)		23 (63.9)		14 (42.4)
	Male		52 (51.0)		20 (60.6)		13 (36.1)		19 (57.6)
Heredity											0.132
	Sporadic		77 (75.5)		23 (69.7)		25 (69.4)		29 (87.9)
	Hereditary		25 (24.5)		10 (30.3)		11 (30.6)		4 (12.1)
Multifocality											0.723
	Single		69 (67.6)		21 (63.6)		24 (66.7)		24 (72.7)
	Multiple		33 (32.4)		12 (36.4)		12 (33.3)		9 (27.3)
Concomitant Hashimoto's thyroiditis											0.882
	No		86 (84.3)		28 (84.8)		31 (86.1)		27 (81.8)
	Yes		16 (15.7)		5 (15.2)		5 (13.9)		6 (18.2)
Tumor size, cm											0.008
	≤2		47 (46.1)		20 (60.6)		9 (25.0)		18 (54.5)
	2.1-4		36 (35.3)		11 (33.3)		18 (50.0)		7 (21.2)
	>4		19 (18.6)		2 (6.1)		9 (25.0)		8 (24.2)
Extrathyroidal invasion											0.674
	No		76 (74.5)		25 (75.8)		30 (83.3)		25 (75.8)
	Yes		26 (25.5)		8 (24.2)		6 (16.7)		8 (24.2)
Metastatic LN extent											0.033
	None		36 (35.2)		15 (45.5)		14 (38.9)		7 (21.2)
	Central neck		16 (15.7)		4 (12.1)		9 (25.0)		3 (9.1)
	Lateral neck		50 (49.0)		14 (42.4)		13 (36.1)		23 (69.7)
Metastatic LN counts											0.196
	0		35 (34.3)		15 (45.5)		13 (36.1)		7 (21.2)
	1-5		16 (15.7)		5 (15.2)		7 (19.4)		4 (12.1)
	6-10		17 (16.7)		2 (6.1)		6 (16.7)		9 (27.3)
	>10		34 (33.3)		11 (33.3)		10 (27.8)		13 (39.4)
Distant metastasis at diagnosis											0.892
	No		94 (92.2)		31 (93.9)		33 (91.7)		30 (90.9)
	Yes		8 (7.8)		2 (6.1)		3 (8.3)		3 (9.1)
TNM staging											<0.001
	I		21 (20.6)		12 (36.4)		3 (8.3)		6 (18.2)
	II		15 (14.7)		3 (9.1)		11 (30.6)		1 (3.0)
	III		16 (15.7)		4 (12.1)		9 (25.0)		3 (9.1)
	IV		50 (49.0)		14 (42.4)		13 (36.1)		23 (69.7)
Abbreviations: LN: Lymph node; BcR/BcPD: Biochemical recurrence/Biochemical persistent disease; SR/SPD: Structural recurrence/structural persistent disease.
