# Supplementary material for: Integrated proteogenomic characterization of medullary thyroid carcinoma
Source: Cell Discov. 2022 Nov 8;8:120. doi: 10.1038/s41421-022-00479-y (PMC9640541; doi:10.1038/s41421-022-00479-y)
Supplement: Supplementary file 9 — Supplementary Table S8 [file 41421_2022_479_MOESM9_ESM.xlsx]

## Sheet: Sheet1
Table S8. HRD score and somatic copy number alteration status of common DDR genes in the Metabolic subtype. Related to Figure 4.
Sample	Proteomic Subtype	CHEK2	MUTYH	TP53	ATM	BRCA1	BRCA2	MLH1	PMS2	MGMT	LOH	NtAI	LST	HRD score
FUSCC-01	cluster1-Metabolic										5	14	20	39
FUSCC-02	cluster1-Metabolic										1	2	2	5
FUSCC-04	cluster1-Metabolic										12	18	9	39
FUSCC-06	cluster1-Metabolic										8	14	9	31
FUSCC-11	cluster1-Metabolic										1	7	10	18
FUSCC-12	cluster1-Metabolic										0	0	0	0
FUSCC-14	cluster1-Metabolic						loss		loss		2	5	3	10
FUSCC-15	cluster1-Metabolic										2	2	1	5
FUSCC-16	cluster1-Metabolic										6	7	5	18
FUSCC-17	cluster1-Metabolic										7	7	7	21
FUSCC-18	cluster1-Metabolic										1	1	2	4
FUSCC-26	cluster1-Metabolic										6	7	6	19
FUSCC-33	cluster1-Metabolic										2	9	11	22
FUSCC-34	cluster1-Metabolic										2	1	2	5
FUSCC-37	cluster1-Metabolic									loss	41	37	5	83
FUSCC-38	cluster1-Metabolic								loss		21	13	1	35
FUSCC-39	cluster1-Metabolic										11	13	7	31
FUSCC-42	cluster1-Metabolic						loss				9	13	1	23
FUSCC-46	cluster1-Metabolic										15	7	2	24
FUSCC-48	cluster1-Metabolic	loss			loss	loss					17	11	3	31
FUSCC-50	cluster1-Metabolic								loss		5	12	2	19
FUSCC-52	cluster1-Metabolic										2	3	3	8
FUSCC-54	cluster1-Metabolic										21	17	6	44
FUSCC-59	cluster1-Metabolic		loss								35	25	10	70
FUSCC-66	cluster1-Metabolic	deletion		loss	loss	deletion		loss			31	28	11	70
FUSCC-76	cluster1-Metabolic			loss							5	15	5	25
FUSCC-80	cluster1-Metabolic										0	1	2	3
FUSCC-81	cluster1-Metabolic										1	3	2	6
FUSCC-82	cluster1-Metabolic						loss				1	5	2	8
ZJCH-01	cluster1-Metabolic				loss			loss			8	17	13	38
ZJCH-02	cluster1-Metabolic					loss					41	29	15	85
ZJCH-03	cluster1-Metabolic				deletion						16	18	37	71
ZJCH-19	cluster1-Metabolic	loss									4	4	2	10
