# Supplementary material for: Integrated proteogenomic characterization of medullary thyroid carcinoma
Source: Cell Discov. 2022 Nov 8;8:120. doi: 10.1038/s41421-022-00479-y (PMC9640541; doi:10.1038/s41421-022-00479-y)
Supplement: Supplementary file 10 — Supplementary Table S9 [file 41421_2022_479_MOESM10_ESM.xlsx]

## Sheet: Sheet1
Table S9. Proteomic profiling and expression preference in the Basal subtype. Related to Figure 5.
Accession	ProteinDescriptions	Gene.Name	MW (KDa)	Cscore	FC	log2FC	p-value	q-value (FDR)	Preference in Basal tumors	CZSPH-01	FUSCC-01	FUSCC-02	FUSCC-03	FUSCC-04	FUSCC-05	FUSCC-06	FUSCC-07	FUSCC-08	FUSCC-09	FUSCC-10	FUSCC-11	FUSCC-12	FUSCC-13	FUSCC-14	FUSCC-15	FUSCC-16	FUSCC-17	FUSCC-18	FUSCC-19	FUSCC-20	FUSCC-21	FUSCC-22	FUSCC-23	FUSCC-24	FUSCC-25	FUSCC-26	FUSCC-27	FUSCC-29	FUSCC-30	FUSCC-32	FUSCC-33	FUSCC-34	FUSCC-35	FUSCC-37	FUSCC-38	FUSCC-39	FUSCC-40	FUSCC-41	FUSCC-42
A0A0B4J2D5	Glutamine amidotransferase-like class 1 domain-containing protein 3B, mitochondrial	GATD3B	28.1424	0.933124	1.07592	0.105573	0.39181	0.460013	Non-significant	0.219943	0.552794	0.640805	1.28138	0.830109	0.222202	-0.0671909	0.0553989	-0.378634	0.0318188	0.34346	0.372961	0.574219	-0.210883	0.965488	0.333803	1.25923	-1.18646	0.402779	0.936823	1.01222	-0.343297	0.432939	0.519173	-0.377254	0.98709	-0.113582	-0.0169279	0.58987	0.124806	-0.186776	0.450371	0.503689	0.655296	1.48893	0.420881	1.08845	-0.0558814	-0.381553	-0.258646
A0AV96	RNA-binding protein 47	RBM47	64.0991	0.918566	0.597646	-0.742637	2.88e-07	1.42426e-06	Down (<= 2 fold)	0.2055	-0.778082	-0.464435	-0.834269	1.26714	-0.391731	0.227281	-0.156181	-0.362075	0.214017	-0.785379	-1.02713	-0.100795	-1.38563	0.314196	0.418745	0.637157	0.934171	0.943815	0.582387	0.671786	0.825359	0.107439	0.548226	-0.126012	0.104715	0.090678	-0.143666	0.16393	-1.04499	-0.635825	0.533607	0.787922	0.0975582	0.732469	0.95741	0.265481	0.579151	-0.466229	0.184918
A0AVT1	Ubiquitin-like modifier-activating enzyme 6	UBA6	117.97	0.914636	0.661282	-0.596662	8.98e-08	5.04085e-07	Down (<= 2 fold)	0.522853	0.502549	1.44997	0.785924	1.26029	0.739513	1.41703	0.932487	0.881205	1.31943	0.423335	0.488127	1.0034	-0.517361	1.39586	0.437695	1.96409	1.28163	1.35286	0.432194	1.10006	0.72587	0.816638	0.921341	0.763375	0.170906	1.01487	0.940976	0.659387	-0.210891	0.243364	0.859113	1.17234	-0.0646508	1.09329	1.62579	1.10607	1.37726	0.348853	1.48622
A0FGR8	Extended synaptotagmin-2	ESYT2	102.357	0.914947	0.58362	-0.776898	1.54e-10	2.08928e-09	Down (<= 2 fold)	0.015215	0.740085	1.05059	-0.708559	0.55938	0.354017	0.49574	0.158464	0.486653	0.246887	-0.0634507	0.540635	0.133134	-1.30221	0.27103	0.3972	1.14739	-0.0263343	0.796408	0.105908	0.710339	0.379851	0.0759006	0.855075	0.590733	0.163003	0.125064	0.176617	-0.0744178	-0.674602	-0.426705	0.342875	0.738583	-0.0683431	1.24979	0.892645	0.199898	0.996825	0.694219	0.99099
A0MZ66	Shootin-1	SHTN1	71.6399	0.94004	1.25825	0.331417	0.00350504	0.00686767	Up (<= 2 fold)	-0.361833	-0.952259	-1.29532	-0.388656	0.223083	-0.983269	-0.801097	-1.59311	-0.22939	-0.631358	-0.238791	-0.309535	-0.763727	-0.663107	-0.462769	-1.10408	-1.76234	0.193945	-1.22702	-1.07209	-1.72549	-0.16513	0.0445035	-0.580021	-0.186067	-0.129911	-0.179307	-0.360496	-0.530635	-0.858143	-1.46426	-1.95608	-1.04793	-0.193724	-1.52178	-0.37687	-1.34407	-0.624341	0.283651	-0.370713
A1A5B4	Anoctamin-9	ANO9	90.3333	0.872861	2.36017	1.23889	6.07e-11	9.71053e-10	Up (> 2 fold)	1.1211	1.11872	0.263551	1.93057	1.15562	0.693013	-0.320441	1.01925	1.38354	0.493374	1.85376	1.19306	1.15891	2.28373	0.436812	0.908257	-0.474818	0.430053	0.957143	1.15514	0.482423	0.881004	1.03752	0.527413	0.531426	1.11965	0.955165	0.766564	1.18256	2.11706	1.97486	0.419195	0.395175	1.40448	0.772871	0.20458	1.19086	1.11217	-1.23469	0.0369996
A1L0T0	2-hydroxyacyl-CoA lyase 2	ILVBL	67.8677	0.923647	0.5832	-0.777937	1.43e-09	1.39146e-08	Down (<= 2 fold)	-0.267907	-0.00656955	-1.32175	-0.706778	-0.684145	-0.400103	0.37769	-0.438587	-0.688408	0.435783	-0.285855	-0.0148924	-0.16463	-1.2737	-0.00646182	0.216388	0.612141	-0.194271	0.355926	-0.50784	0.369672	-0.375617	-0.383959	-0.62928	-0.00514701	-0.131856	0.0716383	-0.0252597	-0.430162	-0.900825	-0.992117	0.614105	0.193484	-0.277811	0.567967	0.649619	0.270514	-0.103841	0.429406	0.206333
A1L390	Pleckstrin homology domain-containing family G member 3	PLEKHG3	134.412	0.86585	0.935588	-0.0960541	0.476014	0.543651	Non-significant	-2.25887	-2.21598	-2.59832	-3.03684	-0.675662	-2.70426	-3.63899	-2.52164	-2.37015	-2.60316	-2.26075	-2.10384	-2.6289	-2.48095	-1.89951	-1.62715	-2.25264	-1.19897	-0.972885	-2.46806	-1.41685	-1.40121	-1.40513	-1.53463	-1.76907	-1.88465	-1.8776	-2.3978	-2.18412	-2.42339	-2.89059	-3.13134	-2.49266	-1.79613	-2.96364	-2.96336	-2.66883	-2.25446	-1.96986	-2.47931
A1X283	SH3 and PX domain-containing protein 2B	SH3PXD2B	101.579	0.911876	0.636614	-0.651509	3.32e-07	1.62123e-06	Down (<= 2 fold)	0.74682	-1.06253	-0.758024	-1.1913	-1.29811	0.259069	-0.623051	-1.53545	-0.750627	-0.7035	-0.52735	-0.717951	-1.03663	-2.56585	-0.417092	-0.882437	-0.278858	-0.215954	-0.822184	-0.763363	-1.22126	-0.498841	-0.416129	-0.456769	-0.245871	-0.215486	-1.12868	-0.0958204	-0.744284	-2.74182	-2.52244	-0.911871	-0.506095	-0.534778	-0.0611859	-0.322694	-0.606971	-0.843149	-1.09091	0.205897
A1Z1Q3	ADP-ribose glycohydrolase MACROD2	MACROD2	47.4213	0.884394	1.27961	0.3557	0.00158711	0.00335339	Up (<= 2 fold)	-1.69851	-1.38227	-1.45166	-0.253843	-0.914093	-1.40657	-1.66678	-1.2844	-2.06382	-1.14325	-0.677765	-1.30819	-0.671199	-0.98947	-0.37135	-0.72763	-1.6765	-1.06276	-1.36717	-1.351	-1.6111	-1.16412	-1.71399	-1.27716	-1.14343	-2.20716	-0.834682	-1.45952	-1.38436	-0.907915	-0.956573	-1.48455	-1.55178	-0.335319	-1.49968	-1.54028	-1.56506	-0.741929	-1.1098	-1.60378
A2RRP1	Neuroblastoma-amplified sequence	NBAS	268.571	0.902434	0.605286	-0.724312	3.52e-08	2.21071e-07	Down (<= 2 fold)	-0.809951	-1.07575	-0.621019	-1.63669	-0.779311	-0.949292	-0.555587	-1.85959	-0.864017	-0.789029	-1.0223	-1.26536	-0.985332	-1.71349	-0.750274	-1.20208	-3.26358	-0.0892564	-0.757223	-1.00751	-0.0382116	-0.359906	-0.366026	-0.340156	-0.50512	-0.723284	-0.574923	-0.511939	-1.10735	-2.112	-1.87815	-1.75531	-1.01432	-1.51479	-0.277466	-0.158214	-0.918492	-0.269394	-1.12447	-0.292463
A2RTX5	Threonine--tRNA ligase 2, cytoplasmic	TARS3	92.6456	0.898368	0.819987	-0.286326	0.0523172	0.0779039	Non-significant	-0.966151	-0.263615	-0.320107	-0.996555	0.142667	-1.22459	0.320105	-0.635714	-0.576671	0.0990096	-0.987273	-0.551164	-0.0220038	-1.03556	-1.24786	-0.49349	0.226572	-0.251861	0.357764	-1.28782	-0.0737996	-1.3035	-1.29724	-0.951893	-0.608282	-1.09615	-0.503194	-0.632403	-0.34938	-1.24244	-0.461027	0.139858	-0.141345	-0.881801	-0.45334	-0.0622465	0.0590734	-0.320297	0.319236	-0.537188
A2RUC4	tRNA wybutosine-synthesizing protein 5	TYW5	36.5478	0.877724	0.670894	-0.575844	6.84e-12	1.64334e-10	Down (<= 2 fold)	-1.49046	-1.26851	-0.844987	-1.95403	-1.89232	-0.81346	-0.882326	-1.65555	-1.12993	-0.83606	-1.55156	-0.976534	-1.24419	-1.69363	-1.32762	-0.750805	-0.52608	-1.27078	-1.32957	-1.47186	-1.07895	-1.33812	-0.916469	-0.879533	-1.42691	-1.53695	-1.186	-1.23718	-1.34525	-1.66388	-1.81415	-1.31794	-0.846476	-1.42794	-1.01801	-1.84516	-1.4163	-1.66663	-1.46235	-1.2818
A3KMH1	von Willebrand factor A domain-containing protein 8	VWA8	214.824	0.936876	0.654247	-0.612093	0.000262478	0.000650729	Down (<= 2 fold)	0.299655	-0.852235	-0.551327	-0.933956	1.02782	-0.821603	1.02575	0.729904	0.260698	0.830462	-0.110955	-1.27651	-1.49522	-2.38921	0.55021	0.425928	0.352165	1.39154	1.34173	0.665616	0.224699	1.49111	0.550354	1.19256	-0.0282405	0.390607	0.554312	-0.114368	0.296335	-0.824563	-0.556	0.419722	-0.0162514	0.117726	0.219677	1.03239	0.479485	1.08941	-0.546674	0.848787
A3KN83	Protein strawberry notch homolog 1	SBNO1	154.312	0.836789	0.803242	-0.316093	0.0102223	0.0180778	Down (<= 2 fold)	-2.28743	-2.89597	-2.6197	-0.124353	-1.86677	-3.01598	-2.97576	-3.82278	-2.76801	-2.04577	-2.51288	-2.55287	-2.41501	-2.53228	-2.46238	-1.55103	-2.33191	-1.63962	-1.86038	-2.4981	-1.87921	-1.29571	-2.46946	-1.23779	-2.48693	-2.31958	-2.53578	-2.12263	-2.38273	-2.50016	-2.59841	-3.40553	-3.06489	-2.85429	-2.2487	-2.75793	-2.59612	-1.91085	-1.50897	-2.13022
A4D126	D-ribitol-5-phosphate cytidylyltransferase	CRPPA	49.8726	0.863597	1.05499	0.0772296	0.425238	0.493682	Non-significant	-1.45764	-1.68398	-1.24852	-1.5953	-1.17625	-1.72118	-0.830077	-1.23569	-1.45052	-0.825722	-1.25378	-1.11553	-1.12103	-1.44357	-0.539606	-1.33	-0.974144	-1.18593	-1.05668	-1.42073	-0.792315	-1.13525	-1.46238	0.253065	-1.3766	-1.13308	-1.00405	-2.33844	-1.48058	-1.413	-1.42624	-1.30568	-1.49889	-1.18718	-2.30865	-1.09928	-1.35903	-3.35678	-2.6204	-1.06913
A4D1E9	GTP-binding protein 10	GTPBP10	42.9329	0.886452	0.664559	-0.589531	2.11e-05	6.65748e-05	Down (<= 2 fold)	-2.42989	-2.19811	-1.20192	-1.90086	-1.51183	-2.05586	-1.71278	-2.04462	-2.53493	-1.5336	-2.14502	-1.86581	-1.35895	-2.35978	-1.54962	-1.21053	-0.884452	-1.12684	-0.740503	-2.6514	-2.58221	-0.870748	-1.98683	-2.03385	-1.99333	-1.51333	-1.38114	-1.31008	-1.87783	-2.23578	-2.61583	-1.39202	-2.19451	-1.61618	-2.6233	-1.98434	-2.93793	-1.7931	-2.80337	-1.75169
A4D1F6	Leucine-rich repeat and death domain-containing protein 1	LRRD1	98.0352	0.823181	0.885623	-0.175235	0.0570144	0.0841023	Non-significant	-0.82957	-1.00632	-1.93038	-0.347674	-0.00314119	-1.12864	-0.568569	-0.9388	-0.597528	-0.797759	-0.837212	-1.24627	-0.799043	-1.53401	-0.720361	-0.352134	-0.670774	-0.16339	-0.172302	-1.90387	-1.1214	-0.933317	-1.01082	-0.779711	-0.440468	-1.27609	-1.28905	-0.885808	-1.19351	-1.25632	-2.14562	-0.830097	-0.870581	-1.75686	-0.0653874	-0.12008	-0.558166	-0.679709	-0.294497	-0.70768
A4D1P6	WD repeat-containing protein 91	WDR91	83.3444	0.877131	0.695061	-0.524789	1.45e-07	7.64577e-07	Down (<= 2 fold)	-0.88824	-0.819197	-0.0362568	-1.2345	-0.65685	-0.773426	-1.55885	-1.90351	-0.558216	-0.864819	-0.4784	-1.433	-0.688055	-1.11642	-0.724366	-0.65506	0.0648102	-0.376582	-0.455097	-1.26257	-0.344703	-0.419366	-0.559427	-0.170746	-0.566921	-1.0931	-0.91119	-0.0654049	-0.993349	-0.925133	-1.07703	-1.44062	-0.783315	-0.877043	-0.807178	-0.48353	-1.02307	-0.482204	-0.55913	0.0867353
A4D2B0	Metallo-beta-lactamase domain-containing protein 1	MBLAC1	27.2023	0.885048	1.88697	0.916075	4.95e-12	1.28254e-10	Up (<= 2 fold)	-1.24041	-0.808923	-2.20294	-0.600619	-1.92224	-1.03867	-1.94832	-0.697867	-1.41477	-1.03913	-0.152044	-1.94179	0.132251	-0.316664	-2.30187	-1.00045	-1.74986	-1.44308	-1.5795	-1.0112	-1.80887	-1.5376	-2.06519	-1.59736	-1.79771	-0.929786	-1.47056	-1.98436	-1.43544	-0.371714	0.344907	-1.70596	-1.36308	-0.594809	-1.26416	-1.31103	-1.41219	-1.16126	-2.82974	-1.56059
A5A3E0	POTE ankyrin domain family member F	POTEF	121.445	0.83931	0.793934	-0.332909	0.0451078	0.0681984	Non-significant	3.9413	4.47134	4.85073	3.52111	3.75473	4.37432	3.41825	4.26994	5.27418	3.95947	3.02709	4.92094	4.17851	4.52873	3.79099	2.79737	4.92696	4.96344	5.67215	3.12102	3.58079	4.37217	4.03122	4.73199	3.36686	3.43203	5.33617	4.09353	4.09789	3.50089	3.5407	3.46659	4.77111	3.19032	4.62238	4.0332	4.25983	4.83505	3.98334	4.21664
A5D8V6	Vacuolar protein sorting-associated protein 37C	VPS37C	38.659	0.902251	1.56941	0.650222	7.52e-08	4.30543e-07	Up (<= 2 fold)	0.358431	0.591269	0.199863	1.60101	0.246871	0.276007	0.910299	1.11056	0.780141	0.500409	1.43858	0.753483	1.05768	1.58471	0.210731	0.943285	-0.0277417	-0.543651	-0.298102	0.797425	0.432839	0.295125	0.756901	-0.421912	0.527784	0.817443	-0.217245	0.195508	0.868528	0.917386	1.45395	1.25593	0.521078	1.55526	1.16328	1.65753	1.53505	0.683701	0.733964	0.642662
A5PLL7	Plasmanylethanolamine desaturase	PEDS1	31.135	0.847866	0.786217	-0.347001	0.000222748	0.000559368	Down (<= 2 fold)	-1.16532	-1.06504	-0.338113	-1.20711	-0.834558	-1.08947	-0.429183	-1.12014	-0.968008	-0.425352	-0.876177	-0.830202	-1.35962	-1.32346	-0.583591	-0.289473	-0.201014	-0.299523	-0.883637	-0.978035	-0.447252	-0.540633	-0.692733	-1.04962	-0.767417	-0.551949	-0.992949	-0.137318	-0.55699	-1.30428	-2.48284	-0.728582	-1.39694	-1.02245	-1.0527	-0.857989	-1.03075	-1.57599	-0.956452	-1.40424
A5PLN9	Trafficking protein particle complex subunit 13	TRAPPC13	46.5235	0.903884	0.779588	-0.359216	0.0575546	0.0847856	Non-significant	-1.69484	0.160047	-1.85676	-3.2808	-1.17129	-2.24296	-0.575543	-2.23718	-1.01017	-1.82638	-1.33614	-1.60474	0.403268	-3.17401	-1.51921	-0.323618	-1.69999	-1.2278	-1.25769	-1.82773	0.0562577	-1.24088	-0.661997	-0.850401	-1.86171	-1.27119	-1.4561	-1.96121	-1.80993	-2.38963	-3.33086	-2.12205	1.04339	-1.67768	-1.875	-1.44614	-2.71371	-1.72766	-1.31076	-2.21118
A5YKK6	CCR4-NOT transcription complex subunit 1	CNOT1	266.939	0.914775	0.489907	-1.02942	5.64e-09	4.49499e-08	Down (> 2 fold)	-2.90099	-1.64413	-0.372535	-2.75487	0.0400119	-1.36166	0.0237647	-1.11468	-0.756142	-0.516967	-1.53495	-1.67577	-0.637342	-2.68188	-0.528038	-0.761795	-0.409535	0.271139	-0.026283	-1.35785	-0.0841785	-0.368368	-1.2769	-0.233392	-0.598238	-1.00582	-0.943694	-0.578147	-1.05546	-2.52751	-1.20312	-0.825058	-0.654916	-1.28892	0.524774	0.146705	-0.24142	0.335596	-0.0767089	-0.0976321
A6NCE7	Microtubule-associated proteins 1A/1B light chain 3 beta 2	MAP1LC3B2	14.628	0.910661	1.4168	0.502636	0.000450665	0.00106952	Up (<= 2 fold)	3.69479	2.44054	2.55995	4.51751	3.74197	1.66812	2.88848	3.02339	3.20868	3.3385	3.49104	2.79	3.73871	2.77394	3.35477	4.08336	3.51619	3.3027	3.71031	2.52104	2.10227	3.31033	2.98636	2.2174	3.09713	2.78355	3.28135	1.77458	2.49271	4.05593	3.83786	2.74641	3.1578	2.83466	3.337	2.65528	2.91953	3.08624	2.0293	3.21351
A6NDG6	Glycerol-3-phosphate phosphatase	PGP	34.0061	0.920199	0.93138	-0.102558	0.346817	0.415037	Non-significant	0.802372	-0.201633	-0.298016	0.750197	0.950958	-0.145978	0.0494201	0.117828	0.257193	0.129477	0.0321597	-0.257752	0.564603	-0.862711	0.535996	0.956462	0.408765	0.429374	0.428413	-0.445	0.28097	-0.259898	-0.0366532	-0.570911	-0.651273	0.169026	0.212064	-0.395772	-0.404834	-0.491314	-0.684455	-0.523552	0.0122111	-0.450358	1.03148	0.915553	0.330444	0.389864	-0.270618	0.377793
A6NDU8	UPF0600 protein C5orf51	C5orf51	33.6204	0.793827	1.04187	0.0591761	0.472497	0.540851	Non-significant	-2.2017	-1.05638	-1.57692	-0.418358	-0.962254	-1.35322	-0.784966	-1.08569	-1.22772	-1.66352	-1.22267	-1.22747	-1.66871	-1.05171	-1.11418	-1.07813	-1.44322	-1.00226	-0.802146	-0.799276	-1.29643	-0.33678	-0.707166	-1.22702	-1.27848	-0.881948	-1.07876	-1.44341	-1.29777	-1.12266	-1.18684	-1.1603	-1.02833	-1.33143	-1.53042	-0.666412	-0.928071	-1.89612	-2.2358	-1.08054
A6NHL2	Tubulin alpha chain-like 3	TUBAL3	49.9087	0.884616	1.15461	0.207411	0.114201	0.156184	Non-significant	2.23909	1.79743	2.83666	2.32182	1.64861	1.81323	1.64384	2.05114	2.15327	2.51286	2.07336	2.29673	3.20647	1.16338	2.71998	1.24035	2.70665	0.897264	1.41524	0.837003	1.52008	1.00322	1.09337	1.26742	1.82635	1.99594	1.99263	0.909048	1.095	1.12752	1.94306	0.389427	0.816458	1.03981	2.90274	2.08646	2.98221	2.28155	1.21144	2.2059
A6NHQ2	rRNA/tRNA 2'-O-methyltransferase fibrillarin-like protein 1	FBLL1	34.8034	0.915148	0.526254	-0.926168	8.38e-10	8.8871e-09	Down (<= 2 fold)	-0.0549943	0.0734098	1.04482	-1.46057	1.44163	-0.147572	-0.611449	-0.375108	-0.10693	0.47793	-0.304088	-0.250835	0.452353	-1.33533	0.712094	0.940569	2.58696	1.91439	1.66828	0.38736	1.43267	1.2958	0.918504	1.07463	0.763763	0.195097	0.798593	0.716269	0.211804	-0.945223	-1.33866	0.722972	0.201616	0.434652	0.0146536	0.137792	-0.0463339	1.48063	0.727933	-0.0639929
A6NHR9	Structural maintenance of chromosomes flexible hinge domain-containing protein 1	SMCHD1	226.374	0.873791	0.708493	-0.497174	0.000379815	0.000914852	Down (<= 2 fold)	-1.75062	-2.26527	-1.9504	-3.54946	-1.24422	-2.62604	-1.77374	-1.89545	-1.94209	-2.11307	-2.15955	-3.16129	-2.08613	-2.34531	-2.88895	-0.882875	-1.91651	-1.9123	-1.53936	-2.27965	-1.00861	-2.32722	-0.657025	-1.72806	-1.37526	-2.26728	-1.59581	-2.03684	-3.59138	-1.00821	-2.12357	-1.97918	-2.00048	-2.6848	-0.848798	-1.55422	-1.24928	-1.04002	-1.1712	-2.05784
A6NHX0	Cytosolic arginine sensor for mTORC1 subunit 2	CASTOR2	36.0564	0.848305	0.643889	-0.635115	1.09e-07	5.96655e-07	Down (<= 2 fold)	-2.20909	-2.01343	-1.35055	-2.32447	-2.10328	-0.755593	-1.13095	-1.96416	-2.47849	-1.71913	-2.23896	-1.51166	-0.801525	-2.37405	-1.42681	-1.32089	-0.749348	-1.05496	-0.324406	-1.99773	-1.84521	-1.63616	-1.04365	-1.15542	-0.753006	-1.32125	-1.56603	-3.08607	-3.10252	-2.26221	-0.990093	-1.4455	-1.50884	-2.12551	-1.63644	-1.47911	-1.74273	-1.57317	-1.70351	-1.75413
A6NI72	Putative neutrophil cytosol factor 1B	NCF1B	44.817	0.872328	0.849044	-0.23609	0.102423	0.141987	Non-significant	-1.14655	-1.30474	-1.30914	-2.84436	-1.46758	-1.27174	-0.367771	-1.05222	-1.11019	-1.31699	-1.39668	-2.05542	-1.70849	-1.30788	-1.93277	-1.48048	-1.62393	-1.45228	-0.530138	-1.86671	-0.825978	-2.19203	-1.49529	-1.70334	-1.37411	-1.49355	-1.05528	-0.0150708	-1.4681	-1.57781	-1.03444	-0.85472	-0.51603	-1.45056	-0.829732	-0.432965	-0.788866	-1.19462	-1.01989	0.338675
A6NIH7	Protein unc-119 homolog B	UNC119B	28.1366	0.896281	1.32141	0.402082	0.000410814	0.000981645	Up (<= 2 fold)	0.716594	1.02629	0.49029	1.51724	0.677626	-0.412309	0.590397	0.211022	0.484898	0.913893	0.952808	0.116614	1.70955	0.381358	1.22652	1.48624	1.14225	0.225749	0.235432	0.515313	0.711137	1.91909	0.619665	0.838325	0.671801	0.867604	0.69197	-0.285922	0.332638	0.674326	1.49236	2.64573	0.896427	1.00862	0.28076	0.517739	0.528171	0.305619	0.233947	0.206945
A6NJ78	12S rRNA N4-methylcytidine (m4C) methyltransferase	METTL15	46.121	0.86597	0.682561	-0.550971	5.98e-05	0.000171409	Down (<= 2 fold)	-2.52413	-4.02801	-2.09256	-3.32787	-1.56194	-2.80865	-2.77888	-2.70016	-2.79989	-2.4774	-2.70307	-2.57879	-1.63427	-3.01387	-1.53271	-1.60976	-1.23675	-1.13102	-0.547625	-2.51769	-2.36353	-1.54655	-2.08327	-1.95932	-2.18757	-2.77224	-1.46264	-2.68271	-2.93088	-2.55992	-2.1271	-1.59752	-2.36494	-2.86731	-1.76291	-2.61116	-2.1915	-2.27215	-2.03225	-3.44605
A6NK44	Glyoxalase domain-containing protein 5	GLOD5	18.3224	0.863973	0.905883	-0.142603	0.122526	0.166432	Non-significant	-1.99893	-1.96528	-2.37278	-1.70408	-1.7983	-1.94962	-1.6381	-1.49749	-1.954	-2.04154	-2.05721	-2.05631	-2.04018	-2.09201	-1.65916	-1.97698	-2.25744	-1.41472	-1.70584	-1.8254	-2.00632	-2.15165	-2.0317	-2.09452	-1.93731	-2.43286	-2.12043	-1.95503	-1.90656	-1.49439	-2.16057	-1.76893	-2.0007	-2.20022	-1.67394	-1.1426	-1.49866	-2.05906	-2.04919	-1.63662
A6NKD9	Coiled-coil domain-containing protein 85C	CCDC85C	45.2095	0.898899	1.73465	0.794642	1.25e-05	4.20079e-05	Up (<= 2 fold)	-3.01747	-2.31852	-2.32779	-1.28571	-0.850075	-2.20954	-1.99399	-2.14919	-2.20597	-1.81414	-1.1127	0.327755	-1.37893	-2.10854	-0.923827	-0.193437	0.13907	-1.33684	-1.93977	-2.14143	-2.83554	-3.37632	-2.08449	-3.08454	-0.878974	-0.648768	-1.56795	-3.73663	-1.26589	-2.20871	-0.165465	-2.8781	-4.85839	-1.02118	-1.91611	-1.88279	-1.83548	-2.56061	-1.59774	-0.358136
A6ZKI3	Retrotransposon Gag-like protein 8C	RTL8C	13.1711	0.864321	1.23084	0.299648	0.00298563	0.0059273	Up (<= 2 fold)	-0.281302	0.487286	-0.123695	1.52341	-0.49787	0.294815	0.111224	0.592528	-0.0240209	0.176141	-0.133629	0.0341032	-0.208113	-0.23135	-0.378441	-1.39007	-0.260587	-0.634052	-0.537562	-1.14989	-0.38328	-0.36081	-0.0953909	-0.365324	-0.263085	-0.783887	-0.344486	-0.0505571	-0.149796	0.0796651	0.130044	-0.100223	-0.0742188	0.520117	-0.466816	-0.374516	-0.259496	-0.381678	-0.293592	-1.07195
A7E2V4	Zinc finger SWIM domain-containing protein 8	ZSWIM8	197.297	0.829154	0.690137	-0.535044	2.18e-06	8.75578e-06	Down (<= 2 fold)	-0.553689	-1.17793	-1.2686	-3.20772	-1.58575	-2.21391	-1.145	-0.76609	-1.35933	-1.08163	-2.16229	-1.29729	-0.9872	-2.21817	-1.53946	-1.74562	-2.57369	-1.07586	-2.38818	-1.89069	-1.13686	-1.16217	-1.00178	-0.921053	-1.68985	-1.95757	-1.46519	-0.789671	-1.33816	-2.25688	-2.16807	-1.56266	-2.02711	-1.76376	-2.56686	-1.60371	-2.19982	-1.2794	-1.27184	-1.29622
A7KAX9	Rho GTPase-activating protein 32	ARHGAP32	230.529	0.802964	0.946151	-0.079857	0.477731	0.545329	Non-significant	0.18635	-0.411442	-1.3392	-0.731791	-0.700952	-0.262318	0.0300365	-0.691775	0.352091	-0.415674	-0.839718	-0.617405	-0.412363	-1.93335	-0.786699	-1.51522	-1.17567	-0.105613	-0.574296	-0.347816	-0.756196	-0.755436	-0.30583	-0.424974	-0.863205	-0.679077	-0.818039	-0.127727	-1.09486	-0.900123	-0.918446	-0.688663	-0.421577	-0.0954052	-0.713159	-0.376003	-0.725587	-0.382061	-0.439405	-0.573424
A7MBM2	Protein dispatched homolog 2	DISP2	152.003	0.915168	1.86755	0.901144	3.1e-11	5.75329e-10	Up (<= 2 fold)	0.0233996	-1.02519	-2.76341	-0.469421	-0.937568	-0.919239	-1.26671	-1.3696	-0.934058	-0.559448	0.205236	-1.11365	-0.696382	-0.208172	-0.751115	-1.27006	-1.69331	-0.590527	-1.18325	-0.244824	-0.0744796	-0.757084	-0.976953	-1.51176	-0.766697	-0.196682	-0.815039	-1.58189	-0.514002	-0.319304	0.596263	-0.30929	-1.49045	-0.901763	-1.27322	-1.07406	-0.999035	-0.848901	-0.700274	-0.872067
A8CG34	Nuclear envelope pore membrane protein POM 121C	POM121C	125.092	0.812758	0.972469	-0.0402753	0.655866	0.711077	Non-significant	-1.11156	-0.905572	-0.347104	-2.69445	-0.475877	-1.03136	-1.92103	0.511915	-1.04007	-1.06281	-0.927099	-1.0015	-1.25046	-1.15069	-1.0571	-1.15478	-0.346114	-0.997978	-1.16408	-0.960814	-0.854769	-0.848371	-1.11166	-1.45548	-0.95719	-1.72658	-1.03614	-0.754001	-0.940648	-1.16378	-0.981094	-1.17559	-1.15308	-0.925493	-1.44859	-1.63237	-1.24416	-0.598896	-0.858616	-1.29087
A8MWD9	Putative small nuclear ribonucleoprotein G-like protein 15	SNRPGP15	8.54404	0.868037	0.778762	-0.360745	0.00284871	0.0056828	Down (<= 2 fold)	0.090952	0.144584	0.441568	0.115069	0.0514998	-0.339986	0.720289	0.153309	0.190781	0.286787	-0.0976861	0.129241	0.0739136	-0.263536	-0.0450808	-0.423895	0.896949	-0.28551	-0.85595	-0.755038	0.242202	-0.229373	-0.0577904	-0.619179	0.0168589	-0.0590586	0.376607	-0.469987	-0.237115	-0.202402	0.0756343	-0.143668	-0.382699	-0.16368	1.37496	0.192767	1.33629	-0.538677	0.5788	0.424502
A8MXV4	Nucleoside diphosphate-linked moiety X motif 19	NUDT19	42.2333	0.830879	0.664749	-0.589119	2.32e-08	1.52976e-07	Down (<= 2 fold)	-1.10501	-1.481	-0.625514	-1.4677	-0.142668	-1.26973	-1.24632	-0.97392	-0.969387	-1.09936	-1.32349	-0.963522	-1.76205	-1.43614	-0.860903	-0.703085	0.106848	0.346718	0.714254	-1.06556	-0.834008	0.320547	-0.808101	0.0379042	-1.45003	-1.18048	-0.719059	-1.82796	-1.11847	-1.44451	-1.32631	-0.33656	-0.392505	-1.42093	-0.812857	-0.231826	-0.234581	-0.596664	-0.779271	-0.911965
A9UHW6	MIF4G domain-containing protein	MIF4GD	25.4232	0.856491	0.976461	-0.0343652	0.691079	0.741468	Non-significant	-0.555962	-0.665818	-0.653775	-0.71712	-0.168662	-1.14596	-0.918411	-0.699648	-0.408885	-0.793424	-0.79637	-0.807467	-0.945267	-1.44892	-1.12462	-0.213038	-0.894816	-0.553638	-0.328664	-0.89352	-0.955771	-0.31335	-0.727261	-0.998864	-1.30916	-0.945691	-1.1002	-0.833923	-0.744621	-0.791465	-1.03863	-1.25298	-0.593452	-0.846839	-0.151755	-1.13333	-0.837776	-0.941925	-1.83405	-0.583672
B0I1T2	Unconventional myosin-Ig	MYO1G	116.442	0.901488	0.81181	-0.300786	0.0152304	0.0258417	Down (<= 2 fold)	-0.602995	-0.110449	-0.585795	-1.04088	1.56947	-0.482164	-0.873462	-1.56401	-0.764035	-1.15056	-0.946541	-1.49524	-0.499894	-0.946067	-0.560397	-1.08999	-0.888905	-0.662775	-0.480442	-1.40212	-1.01412	-1.67746	-1.11415	-0.974801	-1.50525	-0.9071	-0.614915	-0.484196	-1.62835	-0.819275	-0.973361	-1.66545	-1.29427	-1.76617	0.493554	-0.549744	-0.843571	-0.766613	-1.63033	0.0331005
B2RUZ4	Small integral membrane protein 1	SMIM1	8.74912	0.88289	1.47323	0.558979	0.0262094	0.0418375	Up (<= 2 fold)	0.315289	-2.835	-2.37418	-0.622629	1.1552	-2.61438	0.0532163	-1.66891	-1.17776	-1.50195	-1.98492	-3.94538	-1.48005	-1.12888	-0.744326	-1.38351	-1.94591	0.16969	-0.285477	-0.792808	-1.80463	-1.14828	-0.650163	-1.59523	-0.689234	-3.25602	-2.07358	-3.4005	-0.792461	-1.60955	-0.464274	-1.59139	-2.39672	-1.70092	1.0642	0.724798	0.839438	-0.675878	-0.175196	0.26247
B5ME19	Eukaryotic translation initiation factor 3 subunit C-like protein	EIF3CL	105.473	0.918249	1.01952	0.0278906	0.874791	0.899431	Non-significant	1.74714	1.70892	1.55722	1.27905	2.27516	2.01253	0.235365	0.844802	2.06499	1.82506	1.681	1.74451	2.1073	0.469907	2.36705	1.65666	3.01208	2.64815	0.617445	1.95574	2.22578	2.89864	2.25114	2.43778	2.08574	2.16959	2.50959	2.27623	1.92616	0.973845	0.422989	0.701676	0.907351	1.86147	-1.22768	0.206676	0.443443	2.7742	3.12858	1.5082
B7ZAP0	Rab GTPase-activating protein 1-like, isoform 10	RABGAP1L	29.0379	0.81211	0.919325	-0.121353	0.210286	0.266944	Non-significant	-2.14606	-1.67641	-1.52968	-2.00256	-1.09293	-1.52569	-1.94942	-1.93519	-1.52771	-2.41111	-1.65937	-1.71333	-1.33436	-1.65686	-1.81778	-1.98075	-1.35631	-1.35347	-2.41364	-1.68318	-1.9426	-1.75827	-1.53052	-1.86575	-1.72822	-1.07493	-1.59035	-1.85146	-1.73843	-1.887	-1.92673	-1.85953	-1.84478	-1.08062	-2.14289	-1.13391	-2.00435	-2.77137	-1.82384	-1.1713
B7ZAQ6	Golgi pH regulator A	GPR89A	52.917	0.84597	0.640722	-0.64223	7.23e-05	0.000202667	Down (<= 2 fold)	-2.49086	-1.6283	-1.32996	-2.44594	-0.613533	-1.7247	-0.474698	-1.17615	-2.27894	-2.5828	-3.13742	-1.7217	-3.16219	-2.26307	-1.70753	-2.11849	-1.11261	-1.73938	-1.26577	-1.8143	-1.67677	-1.67015	-2.32947	-1.52653	-2.34722	-1.70594	-2.58085	-1.92787	-1.87883	-3.21939	-2.34167	-1.93152	-1.49269	-2.28123	-1.37017	-0.835531	-2.56459	-2.2295	-2.27645	-2.4579
B9A064	Immunoglobulin lambda-like polypeptide 5	IGLL5	23.0632	0.894203	1.52299	0.606903	0.0117978	0.020594	Up (<= 2 fold)	3.66081	6.71725	6.92292	6.31061	1.76681	6.66776	5.29645	6.14813	5.1495	6.45734	6.29197	7.69969	5.53476	6.57328	4.37699	6.02902	4.77649	4.97231	3.93628	6.0124	5.72428	5.94776	4.78759	5.48374	6.08719	5.29838	6.62784	5.38731	6.46127	6.1854	5.86775	5.31168	6.00434	6.89745	4.65676	5.24182	5.59544	6.23267	3.23625	6.21812
C4AMC7	Putative WAS protein family homolog 3	WASH3P	49.9945	0.930839	1.50743	0.592095	9.16e-13	3.69025e-11	Up (<= 2 fold)	0.0409132	0.552767	-0.737391	0.828136	0.35973	0.521261	0.0165274	0.0562268	0.364793	0.088058	0.781782	-0.0381336	0.135961	0.728252	-0.0671647	0.0329598	0.139895	-0.621269	-0.146685	0.366682	0.100686	0.0531	0.349188	0.263593	0.0853782	0.634016	-0.112155	0.0269348	0.110057	0.449069	0.336776	-0.117042	0.164782	0.619509	-0.110451	0.249009	0.201381	-0.0628752	-1.89073	0.104627
C9J069	Apical junction component 1 homolog	AJM1	106.65	0.810333	1.15479	0.207634	0.116992	0.159572	Non-significant	-2.41098	-2.59534	-2.40085	-1.98921	-1.38017	-2.75992	-2.0168	-2.54573	-4.47799	-1.62171	-2.76803	-2.75472	-1.44893	-2.84389	-1.52526	-2.3339	-2.63363	-3.46154	-2.48597	-2.22185	-2.56447	-2.94362	-2.79958	-3.77019	-3.17294	-2.43182	-2.91821	-2.54084	-3.64964	-2.52619	-2.48716	-1.95717	-2.67808	-2.96109	-2.96573	-2.23339	-2.68364	-2.26519	-2.25944	-2.27308
C9J7I0	UBAP1-MVB12-associated (UMA)-domain containing protein 1	UMAD1	15.1998	0.912875	2.32843	1.21936	6.65e-16	1.83069e-13	Up (> 2 fold)	0.0575279	-0.393758	-1.45036	0.693473	-1.4029	-0.609163	-0.570655	0.229527	-0.190726	-0.514595	0.68361	-0.851692	-0.566623	0.503309	-1.38265	-0.598513	-1.88178	-1.00799	-0.893089	-0.454197	-0.722908	-0.901309	-0.846023	-1.86472	-0.995033	0.10209	-0.695088	-1.00941	-0.577086	0.371678	0.986255	-0.422683	-0.632442	0.621444	-0.741886	0.0883485	0.109812	-0.830353	-1.55939	-0.151058
C9JLW8	Mapk-regulated corepressor-interacting protein 1	MCRIP1	10.9202	0.893154	1.95578	0.967741	1.98e-14	1.95252e-12	Up (<= 2 fold)	0.871424	0.983011	0.0215125	1.9394	1.1178	0.754704	0.241366	1.1459	1.05432	0.674486	1.81425	0.627609	1.2946	1.90292	1.10996	1.09365	0.0860093	0.380028	0.85436	0.944865	-0.0848268	0.540385	0.770163	0.044732	0.630185	1.10019	0.922228	0.555575	0.725583	2.09085	2.38857	1.35548	1.30736	2.03175	0.500952	0.453026	0.965391	0.5043	0.50501	0.527477
E9PAV3	Nascent polypeptide-associated complex subunit alpha, muscle-specific form	NACA	205.422	0.902163	1.39729	0.482636	7.74e-06	2.74789e-05	Up (<= 2 fold)	3.18819	2.80424	2.16145	2.76494	3.79289	2.67712	1.52431	1.41423	2.55084	2.4845	2.86898	2.6691	3.18972	2.72474	3.16285	3.30111	2.7595	3.44656	2.81854	3.06237	3.17975	3.6789	3.14904	3.36129	3.13646	3.14199	3.51176	3.01578	3.1749	3.42348	3.19959	1.7729	1.75008	3.18952	1.71432	2.42057	2.50814	3.11449	2.35858	2.58476
E9PQ53	NADH dehydrogenase [ubiquinone] 1 subunit C2, isoform 2	NDUFC2-KCTD14	13.4076	0.881288	0.726678	-0.460612	7.92e-05	0.000220233	Down (<= 2 fold)	-0.817972	-0.993172	0.831935	-0.388602	0.546606	-0.729042	0.69981	-0.194315	-0.0552622	-0.640038	-0.536661	-0.318005	-0.995157	-1.30912	0.193704	0.544365	1.0864	0.388895	0.363285	0.125536	-0.229948	0.15783	-0.671226	-1.11499	0.636754	-0.670345	0.969757	-0.329912	-0.896584	-0.00968714	0.296107	0.279856	0.253984	0.270011	0.600119	0.506799	0.698468	-0.281492	0.390612	-0.122503
E9PRG8	Uncharacterized protein C11orf98	C11orf98	14.2337	0.921285	0.754768	-0.405895	6.44e-05	0.000183086	Down (<= 2 fold)	-1.31591	-0.623761	-0.785475	-1.56234	0.100841	-1.20706	-0.297216	-1.29125	-1.06219	-0.959064	-0.886498	-1.16328	-1.33044	-0.768	-0.383251	0.348017	0.578156	1.04806	0.195742	-0.0904636	-0.413671	-0.0602561	-0.803024	-0.164446	-0.350476	-0.449689	-0.362002	-0.180664	-0.681476	-1.00271	-1.30247	-0.360185	-0.966541	-0.508626	-0.363754	0.0229892	0.054157	-0.281895	0.0224905	-0.422567
G2XKQ0	Small ubiquitin-related modifier 5	SUMO1P1	11.526	0.885774	1.48034	0.565929	1.29e-07	6.88452e-07	Up (<= 2 fold)	1.60066	0.774719	0.677689	1.9441	2.37441	0.797905	0.847127	1.43625	1.05813	1.05602	1.76609	0.946405	1.69696	1.09047	1.41219	2.54829	0.733613	1.62122	2.33441	1.43256	1.39943	1.72439	1.55626	1.78921	1.19513	1.24647	1.80577	0.978635	1.23755	1.65048	2.39945	1.52798	1.35549	1.97201	1.09468	1.0734	1.2182	1.72994	2.06865	0.632794
G9CGD6	CNK3/IPCEF1 fusion protein	CNK3/IPCEF1	100.365	0.894582	1.01824	0.0260786	0.819369	0.852665	Non-significant	-0.435542	-0.911936	-1.56053	-1.60339	-1.62194	-1.27903	-1.67324	-1.70528	-2.5038	-1.49978	-1.66904	-1.48656	-0.228452	-1.90138	-0.498789	-0.529225	-1.33512	-0.635834	-1.04369	-2.37012	-1.45273	-1.14115	-1.16729	-1.24973	-0.741709	-1.05716	-0.834642	-1.28017	-1.62425	-1.64503	-1.44115	-0.103881	-2.66801	-0.977142	-0.430706	-1.3454	-1.08015	-1.43924	-2.08255	-1.94321
L0R6Q1	SLC35A4 upstream open reading frame protein	SLC35A4	11.1328	0.930155	1.06493	0.090757	0.668001	0.721275	Non-significant	-0.855553	-0.224763	-0.453236	0.533753	-0.302841	-0.398291	0.512023	-0.231365	-1.32482	-0.773753	-0.129573	-2.90285	-1.03136	-0.535081	-0.104616	0.707907	-1.46558	-0.708256	-0.614082	-0.605992	-1.02015	-0.806649	-1.47461	-2.01442	-0.579168	-0.347033	-0.886762	-0.338344	-1.35077	-0.615732	0.198193	-0.00223511	-0.371336	0.090276	-2.81096	-1.56464	-2.30659	-1.62783	-1.5098	-1.23983
L0R819	ASNSD1 upstream open reading frame protein	ASDURF	11.2498	0.902922	1.61417	0.690793	2.45e-07	1.23284e-06	Up (<= 2 fold)	-0.313938	-0.532957	-1.8736	-0.27652	-0.184934	-1.07579	-1.51144	-0.588812	-0.258636	-1.25457	0.208966	-0.666252	-0.0957948	0.170224	-0.546925	-1.00726	-2.29693	-0.766069	-0.781754	-0.654618	-0.438473	-0.523667	-1.03015	-0.504218	-0.989518	0.0257485	-0.476851	-0.50216	-0.420159	-0.0199598	0.958103	-0.569726	-0.760181	0.514862	-2.07507	-0.886871	-1.26325	-0.628166	-1.09491	-1.03768
O00115	Deoxyribonuclease-2-alpha	DNASE2	39.5808	0.907777	1.73748	0.796999	1.13e-06	4.84171e-06	Up (<= 2 fold)	1.98196	1.71485	-0.145599	2.08655	-0.0226529	1.9448	1.50939	1.86884	1.98058	1.29941	2.19059	0.521388	1.18406	2.43444	0.337841	0.267161	0.0634948	0.373802	0.791963	2.20062	0.390183	0.812198	2.03185	0.514417	1.37982	1.85612	1.03724	1.70752	1.44383	3.26378	3.23648	1.34092	1.8731	2.09038	0.549869	0.969265	0.543267	-0.158719	1.66326	1.129
O00116	Alkyldihydroxyacetonephosphate synthase, peroxisomal	AGPS	72.9118	0.938853	0.564073	-0.826045	1.28e-14	1.48368e-12	Down (<= 2 fold)	-0.419471	-0.195711	-0.54812	-1.43882	-0.398725	-0.0616589	-0.146259	-0.600462	-0.661189	-0.392774	-0.700766	-0.693054	-0.249102	-1.59154	-0.23003	0.131176	0.527206	0.142785	0.536785	-0.652824	0.346466	0.0858775	-0.350223	0.20156	-0.83254	-0.628304	-0.756599	-0.140229	-0.458426	-1.45621	-0.64988	-0.336005	0.106466	-1.07696	0.395905	0.0793838	-0.644983	-0.549177	-0.668644	-0.0764821
O00139	Kinesin-like protein KIF2A	KIF2A	79.9545	0.90737	0.658014	-0.603811	8.16e-11	1.23938e-09	Down (<= 2 fold)	-0.11608	-0.401811	0.325555	-0.971214	0.0203698	0.167153	0.320683	-0.382232	-0.257143	0.166734	-0.134693	-0.329483	0.196388	-1.6461	0.333961	0.0298733	0.976173	0.447352	-0.293937	-0.160198	0.801466	0.306376	0.0520559	0.075901	0.176456	0.0759503	0.239828	0.212056	-0.036316	-1.59768	-0.794358	-0.358239	-0.115605	-0.289717	-0.182188	0.201843	-0.196042	0.670555	-0.0833194	0.05948
O00142	Thymidine kinase 2, mitochondrial	TK2	31.0048	0.893872	0.801968	-0.318384	0.000517716	0.00121425	Down (<= 2 fold)	0.182812	-0.239272	0.0326256	-0.467836	0.00321069	0.23563	0.903402	-0.211128	-0.366629	0.201014	0.21146	0.1345	-0.0189434	-0.661094	-0.120216	-0.0715515	-0.0333026	-0.6099	0.163983	0.227704	0.208507	-0.0136512	-0.414941	-0.130065	0.314163	0.480195	-0.0873032	0.222811	-0.00675782	-0.545357	-0.413483	-0.455208	1.00365	0.473887	0.298783	0.42135	0.877922	-0.0884414	0.271404	1.00757
O00148	ATP-dependent RNA helicase DDX39A	DDX39A	49.1295	0.910696	0.506008	-0.982767	4.23e-11	7.33533e-10	Down (<= 2 fold)	-1.05011	-0.515279	0.821272	-2.40127	-0.785266	-0.937949	-0.910057	-1.23912	-0.945369	-0.0252674	-1.58702	-0.350965	-0.11959	-0.133121	-0.681365	0.0383949	0.934852	-0.200073	0.473342	0.126169	0.325792	-0.0741663	-0.523374	-0.0309172	-1.10232	-0.562831	-0.817932	-0.9553	0.401858	-1.25911	-0.488369	-0.333564	0.278077	-1.29622	-0.335282	-0.25058	-0.466245	-1.10331	-1.02895	-0.689905
O00151	PDZ and LIM domain protein 1	PDLIM1	36.0717	0.915791	1.47783	0.563483	6.77e-05	0.000191561	Up (<= 2 fold)	2.10401	1.90978	0.782829	2.61234	2.95593	2.45568	1.65005	1.78496	2.77685	1.53087	2.79096	1.06652	1.50297	1.62422	1.14949	2.72015	0.922568	1.45253	2.23771	2.34337	1.60908	2.10704	2.47931	2.1902	1.47263	2.17046	1.85201	2.66134	1.35819	1.06025	2.13528	0.294229	0.838592	2.89068	1.70822	1.57135	1.52691	2.53881	1.25254	2.4209
O00154	Cytosolic acyl coenzyme A thioester hydrolase	ACOT7	41.796	0.914341	0.581253	-0.782762	3.48e-06	1.33444e-05	Down (<= 2 fold)	1.70529	2.77562	4.04764	1.7803	2.21657	2.47939	3.71074	2.6356	2.64251	3.84367	1.52782	3.25361	2.34381	0.363048	1.83417	0.55747	3.98659	1.69757	1.72924	2.94143	2.61644	2.2219	3.14074	2.98318	2.27113	2.12884	1.89497	2.9889	2.81849	1.58988	1.92046	3.96339	3.39791	1.6239	2.18506	3.05098	2.8511	3.18469	3.77327	2.71786
O00159	Unconventional myosin-Ic	MYO1C	121.682	0.925555	0.400167	-1.32133	3.27e-15	6.17283e-13	Down (> 2 fold)	0.941019	1.17203	2.39564	-0.17237	1.6947	1.5318	1.7184	1.13707	1.84581	1.48288	0.226295	1.17321	0.606944	-0.484066	1.47764	1.10805	3.48114	1.61438	1.9959	0.508432	1.92019	2.13917	1.63819	2.41877	1.19775	1.40273	1.81666	1.96692	1.35962	-0.123958	-0.560489	1.04227	1.34688	1.04705	2.40652	1.76078	1.43419	2.11432	1.41852	2.08666
O00160	Unconventional myosin-If	MYO1F	124.844	0.896048	0.549987	-0.862532	8.18e-06	2.88549e-05	Down (<= 2 fold)	-1.60897	-1.30756	-0.795372	-2.13996	-2.24248	-0.291428	-0.503426	-1.68209	-1.32272	-1.59735	-1.55597	-0.670471	-1.69269	-1.71499	-1.19723	-2.08776	-0.577415	-1.23019	-0.51324	-0.88364	-1.3	-1.53272	-0.931399	-0.635316	-0.738167	0.812988	-1.18003	0.0660735	0.163753	-1.90399	-1.86628	-1.34977	-0.414452	-2.41691	-0.588425	-0.524537	-1.16177	-0.632755	-2.06868	0.50823
O00161	Synaptosomal-associated protein 23	SNAP23	23.354	0.913103	1.47703	0.562695	3.11e-07	1.52885e-06	Up (<= 2 fold)	0.708584	0.328921	-1.11137	0.578808	0.570131	0.854039	0.161412	0.161306	1.20927	-0.111634	0.76417	0.0604073	0.10914	0.514279	0.326983	0.579982	0.00844623	0.0247867	-0.0453886	0.432466	0.0230369	0.459748	0.955223	0.584303	-0.0584333	0.559267	0.332054	0.456478	0.182973	0.907697	0.367851	0.0578727	0.0367095	1.48085	0.922033	0.454966	0.431579	0.197547	-0.11169	0.679982
O00165	HCLS1-associated protein X-1	HAX1	31.6205	0.903689	1.86437	0.898692	1.72e-07	8.92698e-07	Up (<= 2 fold)	-0.294749	1.9971	-0.532111	1.03923	0.724495	-1.59093	-0.688043	-1.23627	0.0751942	0.0688683	-0.174588	-0.0752596	0.163385	0.715209	-0.471791	-0.222872	-0.219565	-0.144235	-0.615772	-0.304442	0.389512	-0.163029	0.0571362	-0.451271	-0.755013	0.921556	-0.158077	-0.451389	-0.200642	0.243051	0.732741	-1.19314	-0.486431	0.468572	-0.510392	-1.98568	0.105096	-0.175494	-0.0776616	-1.38907
O00170	AH receptor-interacting protein	AIP	37.636	0.906308	1.31718	0.397456	0.000582218	0.0013534	Up (<= 2 fold)	2.67282	1.59905	1.81496	2.99036	3.19674	1.92588	2.40827	2.34435	2.59734	2.53187	2.24899	1.61031	2.85854	1.23394	2.82922	2.94038	2.7264	1.99003	2.16217	2.24067	2.1626	1.94673	2.42598	2.64795	2.04204	2.20091	2.4495	2.30301	2.10863	1.79903	2.69714	2.06858	1.72294	2.03881	2.48781	2.77363	2.69016	2.26854	0.475472	2.25152
O00178	GTP-binding protein 1	GTPBP1	72.4538	0.931954	0.549097	-0.864866	2.14e-11	4.14633e-10	Down (<= 2 fold)	-0.146621	-1.04817	-1.05144	-1.84006	0.0217626	-1.01012	-0.158298	-1.286	-0.883556	-1.30516	-1.24	-1.34963	-0.928939	-2.84832	-0.231475	-0.696809	1.30567	-0.0151836	-0.354121	-0.672145	-0.194233	-0.30081	-0.602943	-0.441562	-0.51904	-0.634715	-0.718992	-0.284779	-0.697954	-1.5824	-2.54985	-0.536138	-0.619813	-1.1076	0.153547	0.132152	-0.218066	0.217422	-0.0118598	-0.119556
O00182	Galectin-9	LGALS9	39.5182	0.888194	0.722587	-0.468758	0.000240871	0.000599636	Down (<= 2 fold)	-0.575423	-0.767522	0.302596	-0.944835	-1.34733	-0.417204	0.442965	0.0436166	-0.435992	-0.9766	-0.799269	-0.622938	-0.824501	-0.89896	-0.987451	-0.894369	0.0135814	-0.988252	-1.17214	-0.741509	-0.547043	-1.34633	-0.632336	-0.427224	-0.637166	-0.944267	-0.646935	0.342327	-1.38795	-0.870764	-0.834016	0.197026	0.678016	-0.904826	0.434104	0.668076	-0.132064	-1.97236	-0.800975	1.21544
O00186	Syntaxin-binding protein 3	STXBP3	67.7643	0.926832	0.723156	-0.467622	1.4e-06	5.84321e-06	Down (<= 2 fold)	0.349119	-0.329021	0.0487543	-1.00929	-0.014534	0.327796	0.547946	-0.0328719	-0.00700924	0.193172	-0.409366	0.0963795	0.54048	-1.18382	0.117262	-0.399061	1.14609	0.186259	0.131896	-0.338918	-0.24499	0.063695	-0.069571	0.206213	0.0847361	0.0354355	0.266783	0.175216	-0.142102	-0.933815	-0.986664	0.0629088	-0.344026	-0.329533	0.983559	0.725652	0.597746	0.13734	0.265614	0.505828
O00187	Mannan-binding lectin serine protease 2	MASP2	75.7024	0.833847	0.946044	-0.0800201	0.598785	0.658484	Non-significant	-0.389438	0.244648	-0.384088	-0.726787	-2.32586	-0.564782	-0.476292	0.316871	-0.455971	-0.253726	-0.74865	0.000400969	-1.02349	-0.336043	-2.6715	-1.39449	-1.47942	-1.00985	-1.08892	-0.537542	-0.660495	-1.07156	-0.829836	-0.701407	-1.01321	-1.1824	-0.841185	-0.178524	-0.407277	-0.847364	-0.0217333	0.136985	0.308944	-0.889788	-1.57942	-1.21371	0.275921	-0.61933	-1.09037	0.451431
O00192	Armadillo repeat protein deleted in velo-cardio-facial syndrome	ARVCF	104.642	0.901787	0.972516	-0.040206	0.701606	0.750326	Non-significant	-0.38303	-0.889614	0.967108	-0.844687	-0.21265	-0.776373	-0.343709	-0.71345	-0.474578	-0.455108	-0.67693	-1.3738	0.0793284	0.97919	-0.0633844	-1.13098	-0.165036	-0.246681	-1.24429	-0.0603238	-0.977878	-0.821668	-0.319742	-0.658727	-0.0294101	-0.765879	-1.56336	-0.785414	-0.550709	-1.11705	-1.56633	-0.687016	-1.01425	-0.434994	-1.12735	-0.0853019	-0.446513	0.155935	-1.01033	-0.290348
O00193	Small acidic protein	SMAP	20.3325	0.914254	2.62329	1.39138	1.39e-09	1.35854e-08	Up (> 2 fold)	1.31503	0.858274	-0.918232	2.38418	1.4919	0.553192	-0.320702	0.0784591	1.2433	1.18937	1.68347	0.464847	2.09074	1.76419	1.35451	0.819065	-2.2678	0.23266	-0.937683	0.550024	0.513641	0.00195718	0.351475	0.100897	0.340086	1.2109	1.22466	0.223439	0.69474	1.86255	0.989608	-1.47004	-0.411956	1.55213	-0.0441651	0.324745	-0.0320588	1.49384	-1.39893	0.0171176
O00194	Ras-related protein Rab-27B	RAB27B	24.6078	0.894909	1.15221	0.204407	0.329718	0.398618	Non-significant	0.649481	1.21441	1.70439	1.67835	0.424795	0.738104	1.62176	0.9555	0.657109	1.24487	1.75455	-0.345842	1.1245	0.808814	2.87355	3.2469	1.03794	-0.84782	-1.90503	1.44562	0.091507	-1.07721	0.930924	-0.32079	1.7294	2.15668	1.61029	1.55003	1.22889	2.15382	1.04998	1.99318	0.674306	2.85798	0.444475	0.597573	0.0765311	-1.58647	0.880529	0.740034
O00203	AP-3 complex subunit beta-1	AP3B1	121.32	0.93232	0.699643	-0.515308	0.000602484	0.00139475	Down (<= 2 fold)	-0.202248	-0.369087	-0.124003	-1.59058	-0.00464938	0.159922	-0.735156	-0.973797	0.220636	-0.391034	-0.00571663	-0.481001	-0.287279	-1.87581	0.176138	0.413933	1.22567	0.756723	-0.184084	0.158991	0.919085	0.347307	0.803673	0.580465	0.80318	0.955719	0.606032	0.36271	0.13753	-0.613549	-1.52155	-1.20229	0.0454523	0.65694	-1.80624	-0.479291	-0.76149	0.514247	1.48491	0.751929
O00204	Sulfotransferase 2B1	SULT2B1	41.3077	0.882084	0.758001	-0.399729	0.0129649	0.0223187	Down (<= 2 fold)	-1.6399	-1.52518	-0.807074	-3.25835	-1.22818	-1.84622	-0.955196	-0.799187	-1.03431	-2.30665	-2.01876	-1.70353	-2.12746	-0.732293	-2.02328	-2.05688	-1.11015	-2.61433	-0.268994	-1.83971	-1.79729	-1.33535	-1.54047	-2.0201	-1.63199	-2.12724	-2.79293	-1.93158	-1.36572	-1.87818	-1.58485	-0.227388	-1.70962	-2.26593	-0.785355	-0.110338	-1.18021	-1.20954	0.202888	-0.698591
O00213	Amyloid-beta A4 precursor protein-binding family B member 1	APBB1	77.2442	0.880612	0.858184	-0.220641	0.041016	0.0626428	Non-significant	-0.871314	-1.29599	-1.6363	-1.33033	-0.528336	-2.38802	-0.324108	-1.81227	-1.7146	-0.886372	-0.243686	-1.50674	-0.597774	-1.79304	0.319493	-0.300916	0.0724769	-0.556866	-1.41359	-0.904017	-0.345294	-1.26457	-1.34436	-0.658099	0.102802	-0.895196	-0.715098	-1.45883	-1.07865	-1.83608	-1.12133	-0.929859	-1.04379	-0.459509	-0.756564	0.0964522	-0.741759	-0.267537	-0.204598	-0.807157
O00217	NADH dehydrogenase [ubiquinone] iron-sulfur protein 8, mitochondrial	NDUFS8	23.7051	0.900914	2.11847	1.08302	1.38e-14	1.56776e-12	Up (> 2 fold)	2.51531	2.74043	1.54045	4.21433	2.76018	1.72424	2.46811	2.67017	2.74445	2.88052	2.99089	2.08698	3.32434	2.90152	2.89611	2.89125	0.858331	2.19336	2.47157	2.81018	2.03032	2.09065	2.64594	2.32413	1.74892	2.57812	2.72689	1.9926	2.21496	2.99105	3.80826	2.31656	1.94871	3.20043	1.64952	1.87492	2.76502	2.1254	2.39074	1.85717
O00231	26S proteasome non-ATPase regulatory subunit 11	PSMD11	47.4638	0.902627	0.967359	-0.0478769	0.655404	0.710694	Non-significant	2.85206	3.0155	3.28491	3.23434	3.21764	2.74206	3.13865	3.53222	3.27535	3.13249	3.23412	2.14774	3.56075	2.06017	3.36245	3.11589	3.4748	3.00595	3.4855	2.73183	3.15378	3.32159	2.64376	2.98707	2.74914	2.96633	3.0366	2.50194	2.73447	2.13685	2.15961	3.29681	2.89571	2.92909	2.64546	3.23886	3.07915	2.64384	2.17727	3.02456
O00232	26S proteasome non-ATPase regulatory subunit 12	PSMD12	52.9044	0.920876	0.660497	-0.598376	6.75e-09	5.22828e-08	Down (<= 2 fold)	0.474989	1.06873	1.63444	0.502986	1.21271	0.944026	1.76027	1.26703	1.43853	1.50672	0.661165	1.21966	1.78718	0.15326	1.67948	1.63508	2.26335	1.49835	1.67426	1.11696	1.96465	1.54528	1.21034	1.71762	1.46474	1.23842	1.37272	1.17558	1.02663	0.334815	0.170259	1.71439	1.42378	0.918753	1.61071	1.88916	1.51701	1.31548	1.52377	1.52153
O00233	26S proteasome non-ATPase regulatory subunit 9	PSMD9	24.6818	0.910089	1.80204	0.849631	1.46e-14	1.59218e-12	Up (<= 2 fold)	2.39191	1.98108	0.787514	3.05383	1.41364	1.6626	1.91077	2.3007	2.28557	1.80926	2.52174	1.54768	2.40828	2.48639	1.65206	1.83851	0.616283	1.27295	1.71413	2.23954	1.95314	1.75095	1.72788	2.04235	1.23876	1.17826	1.45827	1.15492	2.1132	2.5969	3.0233	1.69597	2.11853	1.96767	1.96469	1.77764	2.11236	0.966889	0.456084	1.85087
O00244	Copper transport protein ATOX1	ATOX1	7.40162	0.910768	1.53914	0.622122	2.24e-07	1.13582e-06	Up (<= 2 fold)	4.03096	2.60785	3.19207	4.29561	3.82781	3.14563	3.17819	3.73294	3.33515	3.20881	3.99647	2.72081	3.99554	3.94638	3.60191	3.86761	1.5459	3.08007	3.81487	3.42562	3.52638	2.9537	3.18331	3.27484	2.64371	3.36467	3.14393	3.02514	3.05747	3.66506	4.32808	3.13378	2.81469	3.73851	4.19234	4.03805	3.64703	3.01213	2.82178	3.46632
O00255	Menin	MEN1	68.0234	0.848847	0.669928	-0.577922	8.76e-10	9.18688e-09	Down (<= 2 fold)	-1.73169	-0.899388	-1.03203	-1.93998	-1.60691	-0.706185	-0.12095	-1.20871	-1.29602	-1.08588	-1.74703	-1.34435	-1.47881	-2.00365	-1.41185	-1.43572	-0.823717	-1.43369	-1.35236	-1.41086	-1.19341	-1.93807	-1.33777	-0.74419	-1.26411	-1.46791	-1.39165	-1.22934	-1.42552	-1.92076	-2.09643	-0.423633	-1.34347	-1.24132	-1.29885	-1.10986	-1.70707	-2.13533	-1.50059	-1.33786
O00264	Membrane-associated progesterone receptor component 1	PGRMC1	21.6712	0.924222	2.029	1.02077	1.56e-11	3.20091e-10	Up (> 2 fold)	4.85605	3.76878	2.89875	5.02693	4.25656	3.52247	3.5831	3.86285	4.25157	4.12418	4.96844	3.51214	4.76022	4.30209	3.90359	4.07667	2.11116	3.19929	3.98673	4.07813	4.35335	4.1738	4.46305	4.56204	3.7632	3.77004	4.08942	3.90465	4.20713	4.75024	5.2739	3.96377	3.77353	4.42888	3.13757	3.42191	3.02177	3.95479	4.37464	3.24745
O00267	Transcription elongation factor SPT5	SUPT5H	121	0.90086	0.845574	-0.241997	0.0544255	0.0806434	Non-significant	-1.33542	-1.28124	-1.1449	-2.41851	-0.653092	-1.38625	-1.35055	-1.9463	-0.59796	-1.16175	-2.06705	-1.36343	-0.880594	-1.85181	-0.918388	-0.913703	-0.475218	-0.313677	-1.08871	-1.26192	-0.808873	-0.300497	-1.05549	-0.811681	-0.878383	-1.22947	-0.926554	-0.874977	-1.37724	-1.05479	-2.23076	-2.36023	-1.18414	-1.01008	-1.2733	-1.5865	-0.716335	-0.0681797	-0.646255	-1.79115
O00273	DNA fragmentation factor subunit alpha	DFFA	36.5219	0.911152	1.51321	0.597615	1.59e-06	6.56981e-06	Up (<= 2 fold)	0.315144	-0.186733	-1.68124	0.654495	0.387986	-0.394257	-0.805857	-0.0344386	0.299114	0.0497434	0.412922	-0.161292	0.434398	-0.31906	0.10724	-0.169751	-1.10632	-0.903285	-0.191407	-0.608115	-1.02539	-0.199781	0.160182	0.301104	-0.656273	-1.12022	-0.54495	0.0538047	-0.106292	-0.618627	0.291474	-0.234132	-0.590634	-0.4997	-0.294129	-0.176765	-0.043836	-0.0367738	-0.95876	-0.311177
O00287	Regulatory factor X-associated protein	RFXAP	28.2323	0.896369	1.8079	0.854312	4.19e-08	2.55617e-07	Up (<= 2 fold)	-2.05661	-2.36954	-3.34036	-1.81399	-1.95891	-1.91517	-2.75601	-2.97414	-3.45426	-2.94206	-2.16145	-2.73835	-2.03489	-2.25183	-3.22648	-3.14698	-4.2075	-3.0879	-3.26109	-3.10463	-2.19258	-2.93222	-3.2515	-3.74753	-2.48582	-2.9524	-4.69386	-2.45883	-2.25999	-2.3356	-1.97093	-2.957	-2.87024	-2.41253	-2.9617	-2.80616	-3.05517	-2.13398	-4.32096	-3.04659
O00291	Huntingtin-interacting protein 1	HIP1	116.221	0.854709	1.04298	0.0607117	0.651267	0.706671	Non-significant	-0.935805	-1.85401	-2.13371	-1.0173	-1.14565	-0.332348	-1.14554	-0.287484	-1.04452	-1.25937	-2.94377	-1.32268	-1.7802	-0.852997	-1.69374	-1.29029	-0.952756	-1.98188	-0.946738	-1.25424	-1.57308	-1.71946	-1.59764	-1.26555	-2.41871	-0.511866	-1.73798	-0.140227	-1.17261	0.216771	0.595284	-1.06772	-0.804713	-1.57512	-0.707797	-1.78856	-0.839198	-1.12962	-1.33302	-1.40771
O00299	Chloride intracellular channel protein 1	CLIC1	26.9227	0.898678	1.3246	0.405558	0.000178999	0.000458568	Up (<= 2 fold)	5.04072	4.02092	4.14718	4.88278	5.09613	4.12215	4.26083	4.78344	4.54947	4.21411	4.7171	3.88536	3.99828	4.17551	4.56556	5.51399	4.40584	3.94138	4.14427	4.48401	4.62724	4.28429	3.97903	4.47438	4.30821	4.94335	4.50515	3.56358	4.18723	4.18068	4.22819	3.98675	4.6955	5.24212	5.63633	5.19729	4.61499	4.6148	4.06125	5.0486
O00300	Tumor necrosis factor receptor superfamily member 11B	TNFRSF11B	46.026	0.886713	0.821475	-0.283711	0.129033	0.174054	Non-significant	-0.887337	-0.950362	0.0528491	-0.992678	-1.001	-0.687727	-0.319476	-0.288835	-0.625793	-1.4415	-1.48762	0.868456	-3.68285	-0.710794	-1.16033	-1.5182	-0.715336	0.659799	-0.853178	-1.57704	-3.89359	-3.14093	-1.13047	-0.708646	-0.159575	-1.39216	-1.01907	0.0925905	-0.123752	0.325549	-0.574883	-1.38492	-0.580205	-1.52086	-0.422837	-1.04763	-0.406859	-0.971316	1.6489	0.767522
O00303	Eukaryotic translation initiation factor 3 subunit F	EIF3F	37.5639	0.913534	0.985035	-0.0217534	0.857848	0.885271	Non-significant	1.10614	1.4391	1.441	1.87266	1.0174	1.23179	1.52569	1.30073	1.54967	0.815434	1.35547	0.79956	1.31185	0.912956	0.751717	0.757308	2.03289	0.36828	0.932884	1.19694	-0.134987	0.939894	0.433414	0.390745	0.173453	1.11535	-0.0128843	1.04567	0.230325	0.360671	0.304767	0.654792	0.658277	1.25585	1.66209	1.68907	1.51642	0.831766	1.89143	0.901919
O00330	Pyruvate dehydrogenase protein X component, mitochondrial	PDHX	54.1223	0.90254	1.03456	0.0490186	0.554252	0.617008	Non-significant	-0.00979299	0.00551487	-0.783693	0.291579	0.154294	-0.512332	-0.653286	-0.327896	0.0905055	-0.425158	-0.478862	-0.731295	0.0986151	-0.904119	0.144899	-0.152826	0.392494	-0.158548	0.0248438	0.290533	0.242385	-0.0461367	0.116618	0.307214	-0.0561498	-0.220336	0.235728	-0.0710906	-0.184688	-0.389448	-0.356664	-0.221043	-0.100335	-0.145454	0.0323322	-0.273317	-0.149847	-0.093206	0.0435292	-0.352042
O00339	Matrilin-2	MATN2	106.837	0.919808	0.903323	-0.146686	0.657854	0.712999	Non-significant	3.56552	1.42381	2.74379	1.85899	4.16832	1.43051	2.8398	2.54392	4.37939	3.04207	2.5096	1.73078	-1.15685	1.48133	-0.0710992	-0.182845	4.40707	3.74525	2.37342	4.95893	2.82277	4.66419	3.43505	4.33681	2.27608	0.935406	2.28155	2.47992	4.09558	1.05021	1.76954	2.35372	2.51299	0.682677	0.100648	2.04735	3.48289	4.27486	3.42233	2.80645
O00391	Sulfhydryl oxidase 1	QSOX1	82.5777	0.907082	0.888443	-0.170649	0.495724	0.562082	Non-significant	2.06199	1.97181	3.40227	-0.108281	1.46643	1.44113	2.53326	1.64542	2.75371	1.1834	2.99145	1.57872	0.035704	1.50114	2.28355	3.3698	1.9444	2.20032	1.62419	2.50401	2.39856	2.34828	3.13059	2.13379	3.2354	4.05211	3.19539	1.16222	2.38811	1.52666	1.33216	2.56217	1.31291	3.61952	0.269784	3.03244	2.90801	0.6033	4.77711	3.63348
O00399	Dynactin subunit 6	DCTN6	20.747	0.874726	1.09106	0.125729	0.539248	0.603048	Non-significant	0.678014	0.596085	0.945567	1.42243	1.61087	0.646339	0.90625	0.849239	0.891763	0.839138	1.01109	-0.624783	1.52211	-0.917345	2.11455	0.729291	1.12606	-0.965813	-1.19412	-0.0345269	-0.0978496	0.115661	0.953476	-0.0587651	-1.25959	1.21791	1.3453	0.601611	-1.71096	0.163823	-0.0240585	-0.823841	0.486394	0.932159	2.1522	0.00286711	1.11336	0.866941	0.964495	1.22862
O00400	Acetyl-coenzyme A transporter 1	SLC33A1	60.909	0.886153	0.800504	-0.32102	0.000593896	0.00137776	Down (<= 2 fold)	-0.67449	-2.53647	-1.28596	-0.790683	-0.308406	-0.622702	0.0699977	-0.441056	-0.414116	-0.725471	-0.563725	-0.716568	-0.100232	-0.779958	-0.320818	-0.176441	0.171918	-0.762369	-0.719869	-0.279677	-1.11797	-0.310893	-0.732788	-0.18522	-0.756415	-0.197229	-0.896205	-0.774494	-0.0499978	-0.984394	-0.629687	-0.121667	-0.375704	-0.348152	0.217567	0.202879	0.108453	-0.383351	0.335091	0.215682
O00401	Neural Wiskott-Aldrich syndrome protein	WASL	54.827	0.893015	0.965769	-0.0502503	0.707604	0.756373	Non-significant	-1.76616	-0.875083	-0.876381	-0.32602	-0.388113	-0.978227	-1.39042	-1.72831	-0.753911	-0.706787	-2.07234	-2.71906	-1.57092	-3.64393	-1.57671	-0.771088	-1.16803	-0.47465	-0.380016	-0.973332	-0.528718	-1.51544	-1.04674	-0.792872	-1.98755	-0.39776	-1.65685	-1.0525	-0.364673	-0.810247	-0.544324	-1.38628	-1.16078	-1.08541	-0.745073	-1.75021	-1.79752	-0.801019	-1.47432	-1.60797
O00410	Importin-5	IPO5	123.63	0.943585	0.909953	-0.136136	0.19168	0.246195	Non-significant	0.760559	-0.0265532	0.760001	0.669198	1.14733	0.621779	1.65589	0.999551	0.733636	0.649205	0.812711	-0.176777	0.053064	-0.694751	1.22793	1.2859	1.15977	1.43099	1.01413	0.443107	0.896879	0.662358	0.434128	0.576003	0.961868	1.29677	1.08364	0.80033	0.32041	-0.251059	0.190916	0.568937	0.916956	0.613074	0.937166	1.58243	0.750521	0.860223	1.2637	1.33619
O00422	Histone deacetylase complex subunit SAP18	SAP18	17.5611	0.85335	1.19375	0.255504	0.0354391	0.0548481	Non-significant	-0.536191	-1.11967	-1.84427	-0.52681	-0.168934	-1.63716	-2.04612	-1.89188	-1.79443	-0.9497	-1.3983	-1.91577	-0.817807	-1.31945	-0.732121	-0.329368	-0.435138	-0.138464	0.865765	0.211226	-0.152797	-0.936272	-1.41749	-0.886724	-1.13696	-2.35042	-0.988218	-0.411079	-0.991896	-0.995851	-0.594445	-0.521284	-1.08663	-0.494579	-0.332708	-1.00699	-0.646148	-0.738671	-0.683413	-1.25975
O00423	Echinoderm microtubule-associated protein-like 1	EML1	89.8609	0.865187	0.846212	-0.24091	0.186196	0.240133	Non-significant	0.0765778	-0.462716	-0.38066	-0.63979	-0.708251	0.0780036	0.155719	-1.82761	0.0815698	0.544583	-2.33348	-0.996991	0.202858	-1.14879	0.184827	-2.3031	-0.0556921	-1.6653	-2.09991	-0.0545458	-0.0372823	-0.223699	-0.141517	-0.347534	-1.03222	0.372928	-0.040152	-0.611232	0.430652	-2.40347	-2.59424	-2.79092	-1.01605	0.0887668	-1.15913	-1.16933	-1.09819	0.252934	0.131497	-0.139926
O00429	Dynamin-1-like protein	DNM1L	81.8772	0.927606	0.964285	-0.0524691	0.583123	0.643618	Non-significant	1.80276	1.6553	1.87515	1.83292	1.54385	0.996511	2.12946	1.52366	1.53825	1.95698	1.57469	1.50394	2.09219	0.69705	2.41885	2.34959	2.16265	1.77757	1.68318	1.28202	1.54018	1.68752	1.40179	1.42813	1.69593	2.02516	1.96001	1.22916	1.35449	0.906632	1.13835	1.62692	1.60873	0.992074	1.92317	1.83935	1.91997	1.97517	1.27984	1.75002
O00442	RNA 3'-terminal phosphate cyclase	RTCA	39.3367	0.910554	0.670932	-0.575761	1.39e-06	5.80881e-06	Down (<= 2 fold)	-0.129484	-0.830661	0.6151	-0.918117	0.42649	-0.396083	0.773207	-0.152606	0.150915	0.225107	-0.682921	-0.249123	-0.294976	-1.03643	0.297751	-0.370453	0.98367	0.554444	-0.238524	-0.239496	-0.507724	0.344155	-0.745088	-0.0468268	0.0582354	-0.744943	-0.147523	-0.313597	0.075771	-1.33226	-0.473745	0.340283	-0.542694	-0.468614	0.299193	0.613199	0.373057	0.593043	0.615853	0.56494
O00443	Phosphatidylinositol 4-phosphate 3-kinase C2 domain-containing subunit alpha	PIK3C2A	190.68	0.822606	0.667155	-0.583906	9.08e-07	4.00211e-06	Down (<= 2 fold)	-1.86698	-1.44971	-1.57542	-2.49775	-1.86207	-2.47338	-0.782874	-0.209661	-2.01963	-1.67478	-3.16714	-1.36179	-1.69645	-2.21615	-1.57716	-1.53519	-0.719817	-0.479935	-1.43738	-1.27843	-0.438084	-1.19994	-0.938259	-1.21205	-1.20621	-1.95247	-0.867621	-1.1638	-1.07443	-2.29963	-2.21696	-0.84856	-1.28376	-2.32948	-0.416831	-1.81998	-1.88792	-1.73906	-1.62705	-1.52019
O00445	Synaptotagmin-5	SYT5	42.9005	0.901759	0.72769	-0.458604	0.0643605	0.0937869	Non-significant	0.0800703	0.596234	-0.776725	0.554801	-0.147096	0.410108	1.86935	0.396699	1.94029	1.84864	0.170485	1.18549	0.452875	0.872271	1.54691	0.86013	2.86203	0.51177	-0.144651	1.73019	-1.00227	1.3079	0.361089	-0.848717	0.988535	0.883807	1.19303	0.371521	1.99254	0.129266	-1.20887	-0.427816	1.3792	-0.0679393	-1.52201	0.693132	-0.0432942	1.0688	0.97989	-1.17114
O00459	Phosphatidylinositol 3-kinase regulatory subunit beta	PIK3R2	81.5453	0.851379	1.14598	0.196585	0.0217412	0.0354589	Up (<= 2 fold)	-0.995912	-2.05101	-1.05127	-1.48336	-1.49006	-0.901346	-1.0417	-0.372488	-1.69545	-1.2475	-1.11877	-1.38715	-1.64307	-2.05093	-1.28819	-1.58331	-0.968198	-1.54448	-1.81498	-1.0553	-1.45343	-1.12683	-1.60864	-1.40774	-1.50336	-1.77536	-1.45043	-1.61653	-1.28742	-1.36001	-1.18975	-1.42328	-0.383513	-1.45022	-0.873472	-1.32032	-1.53081	-1.30053	-1.12867	-0.806044
O00461	Golgi integral membrane protein 4	GOLIM4	81.8803	0.891443	1.46233	0.548266	0.000177195	0.000454475	Up (<= 2 fold)	0.246494	-0.311487	-1.25062	0.444071	-0.335212	0.282758	-1.05924	-0.779455	-0.23483	-0.385897	0.139339	-0.743593	1.11978	-1.0835	-0.344397	-0.504966	-1.43557	0.0174542	0.439547	-0.158286	-0.925283	-0.29782	0.206158	0.254479	0.106168	0.122223	0.165876	0.173259	-0.480005	-0.344772	-0.859573	-2.02667	-0.299459	0.0381221	-1.01778	-2.46392	-0.10189	-0.610212	-0.897507	-0.903283
O00462	Beta-mannosidase	MANBA	100.895	0.892771	0.898559	-0.154314	0.351559	0.419572	Non-significant	-1.4435	-0.276045	-0.749822	-1.09908	-0.034805	-0.231191	1.6487	-1.64261	0.208628	-0.776277	1.07204	-0.419401	-0.644947	0.524949	0.255154	-1.07459	-0.898829	-0.273527	-1.07188	-0.0656906	-0.687272	0.602264	0.801559	0.209352	2.28835	-0.573296	0.0314143	0.337898	-0.314691	-0.862723	-0.390753	-1.31372	-0.692047	-1.41319	-2.16714	-0.516709	-1.1919	-0.804608	1.14284	0.563853
O00468	Agrin	AGRN	217.32	0.936502	1.40225	0.487746	0.0148792	0.0253172	Up (<= 2 fold)	1.25911	0.724679	1.38515	1.03478	0.570468	0.587283	0.425394	0.674706	2.13776	1.34239	1.9652	1.77232	1.38955	0.365142	1.30058	1.28764	2.27066	1.49388	0.00149616	1.94067	1.50376	1.74874	2.53646	1.58883	2.4253	2.3768	1.77106	1.282	1.73126	1.72538	-0.263761	0.505122	-0.15439	2.31013	-0.225794	0.55486	0.739973	1.2288	3.17074	0.280516
O00469	Procollagen-lysine,2-oxoglutarate 5-dioxygenase 2	PLOD2	84.6856	0.924048	1.01144	0.0164119	0.929213	0.944074	Non-significant	-3.04345	0.74033	-0.767103	-1.05108	-0.721194	0.280776	-2.53086	-1.79758	-0.907214	-1.76281	-0.614749	-1.47541	-1.6602	-2.59041	-1.13596	-1.18147	-0.0744024	-0.64205	-1.89684	-0.144949	-1.62551	-0.180513	0.000364594	-0.434022	-0.491838	-0.790127	-1.87092	-0.187349	-1.56655	-1.00199	-1.5541	-1.90278	-1.25629	-0.852381	-2.55592	-2.80842	-2.5582	-0.585436	-0.619711	-2.08329
O00470	Homeobox protein Meis1	MEIS1	43.0161	0.908289	1.86313	0.897728	4.51e-11	7.66004e-10	Up (<= 2 fold)	0.274681	-1.74662	-1.31661	0.64874	0.132009	-0.999185	-0.414944	-0.403805	-0.106041	0.133326	0.582509	-0.850425	0.353758	0.416666	0.255904	0.513051	-0.863724	-0.0516908	0.608699	-0.402802	-1.39516	0.0528887	-0.0998678	0.171966	-0.167298	0.158856	-0.193079	-1.04299	-0.0124521	-0.0970169	0.878261	-0.414133	-0.751991	0.296275	-0.852739	-0.192428	0.318357	0.162515	-0.11754	-0.433008
O00471	Exocyst complex component 5	EXOC5	81.8529	0.902437	0.800478	-0.321067	0.000140187	0.000368403	Down (<= 2 fold)	-0.082963	-0.68154	-0.129402	-1.0841	0.0138119	0.0031446	0.661298	0.126227	0.155459	0.15435	-0.0214915	-0.522064	0.49887	-1.41431	0.453111	0.249603	-0.30534	0.227264	-0.239323	-0.295261	0.115368	0.0636696	-0.244154	0.153984	-0.105053	0.247624	0.18937	-0.10292	-0.225588	-0.643371	-0.404714	-0.31031	0.0814437	0.00924895	0.34183	0.45421	0.10279	-0.0613849	0.0598844	0.276522
O00478	Butyrophilin subfamily 3 member A3	BTN3A3	65.002	0.840195	1.08436	0.116838	0.271572	0.335755	Non-significant	-3.1121	-1.37491	-1.21296	-1.7425	-0.300865	-0.898338	-0.893426	-1.66629	-1.5332	-1.64392	-0.860886	-1.37108	-1.35129	-0.85695	-2.02752	-1.72278	-1.4782	-1.36241	-1.2879	-1.86659	-2.64272	-0.399032	-1.37206	-1.26477	-1.81139	-1.5433	-1.28985	-1.10065	-2.67779	-1.197	-1.28301	-1.18948	-2.53127	-1.18806	-0.695132	-1.08037	-0.78977	-1.18216	-1.98779	-1.34156
O00479	High mobility group nucleosome-binding domain-containing protein 4	HMGN4	9.53891	0.902073	1.93101	0.949354	0.00233347	0.00475989	Up (<= 2 fold)	2.13005	1.47345	0.754869	-0.184977	3.50823	-1.68025	1.73116	-0.399977	1.14378	0.703387	1.0248	1.25679	0.629122	2.02941	0.992563	3.58553	-2.20154	2.60265	2.78141	2.32292	2.2453	-2.41379	1.02693	0.541715	2.05556	0.845911	0.929596	3.10795	2.33976	1.95082	1.11005	-2.20761	0.698702	2.43041	2.0855	2.55957	3.26288	3.68442	2.77152	2.15526
O00483	Cytochrome c oxidase subunit NDUFA4	NDUFA4	9.36986	0.900036	1.2103	0.275363	0.10014	0.139319	Non-significant	3.97841	2.14793	2.54693	3.61704	3.84	2.42505	3.97671	3.22439	2.94027	2.93722	3.05313	2.66958	2.46213	2.39265	2.02653	1.87772	1.36738	0.878956	2.10928	2.88182	2.08307	1.87731	2.79189	2.01997	1.35638	2.86754	2.30162	2.60222	2.74202	2.59386	2.83406	2.67504	2.31528	2.49274	5.06515	3.90949	4.58218	2.13689	2.2788	3.82972
O00487	26S proteasome non-ATPase regulatory subunit 14	PSMD14	34.577	0.896182	1.03773	0.0534357	0.717396	0.764613	Non-significant	0.566997	1.1311	1.8128	1.24686	0.623397	0.961527	1.32667	1.39494	1.2601	0.327763	0.805087	0.670462	1.45065	0.59258	0.840532	0.260186	0.995787	-0.54707	-0.612186	1.38389	1.19231	0.216243	-0.805779	0.230615	-0.214767	1.17379	-0.273461	-0.965074	0.632403	0.469439	0.170782	1.36848	1.37212	0.935463	1.77653	1.74884	1.27421	1.18353	1.84996	1.43672
O00488	Zinc finger protein 593	ZNF593	15.1991	0.813975	1.30017	0.378697	9.76e-07	4.24798e-06	Up (<= 2 fold)	-1.28979	-1.52468	-1.61802	-0.958459	-1.44667	-2.22478	-1.54059	-1.49455	-1.87028	-1.09253	-1.53325	-1.5693	-1.10406	-1.00349	-1.30156	-1.42415	-1.76826	-1.47731	-1.4466	-0.770482	-1.29638	-1.25869	-1.23912	-1.13187	-1.39068	-1.32794	-1.67673	-0.94207	-1.15248	-1.21656	-1.27724	-1.81811	-2.41276	-0.83895	-1.33823	-1.53692	-1.12378	-1.9599	-1.48917	-1.52929
O00499	Myc box-dependent-interacting protein 1	BIN1	64.6994	0.911758	1.61569	0.692147	9.71e-07	4.23459e-06	Up (<= 2 fold)	1.07035	-0.246635	-0.64821	2.23276	0.672412	0.707722	0.616044	0.922512	1.5251	0.506953	1.35128	0.172742	0.261945	0.984728	1.22649	0.64597	-0.671348	0.906139	0.749576	0.68867	0.180328	1.22007	0.708556	0.727786	0.325142	0.533156	0.421839	0.613269	0.817615	-0.135825	0.765949	0.0401441	0.686577	0.513249	0.15353	-0.489353	-0.656652	0.870104	-0.0126975	0.168735
O00505	Importin subunit alpha-4	KPNA3	57.8109	0.912452	1.10223	0.140427	0.236642	0.2965	Non-significant	-2.35214	-2.21565	-2.48126	-1.6424	-1.32852	-1.20984	-1.14195	-2.29948	-1.5769	-2.7373	-2.21162	-1.60099	-2.54985	-1.55729	-1.99664	-1.80057	-2.11925	-1.98134	-2.59582	-1.25357	-2.21594	-1.24337	-2.35373	-1.93014	-2.46201	-2.39464	-2.1487	-2.29294	-1.53762	-1.69637	-1.17981	-1.98533	-2.39637	-1.36931	-1.1144	-1.23442	-1.64609	-1.34974	-1.73753	-1.52447
O00506	Serine/threonine-protein kinase 25	STK25	48.1117	0.856209	1.08516	0.117914	0.426555	0.495125	Non-significant	-0.748025	-0.898769	-0.912184	-0.208217	-0.49224	-0.694163	-0.338334	-0.105409	-0.841777	0.180627	-0.723614	-0.523261	-1.26046	-1.07944	-1.51257	-0.941846	-0.621214	-1.13593	-2.77807	-0.954956	-0.234289	-0.465498	-1.08926	-1.03631	-0.668033	-0.865615	-0.241122	-0.494073	0.3552	-2.63258	-3.81537	-1.98584	0.523567	-0.866833	-0.509005	0.121523	-0.526529	-0.180015	-1.06086	-0.345657
O00512	B-cell CLL/lymphoma 9 protein	BCL9	149.29	0.876337	1.63542	0.70966	1.22e-09	1.21394e-08	Up (<= 2 fold)	-1.55299	-1.06673	-0.801133	-0.477879	-0.886925	-1.30094	-1.54761	-0.873272	-0.657443	-0.72553	-0.544145	-0.730353	-0.343091	-1.02992	-0.602845	-1.19317	-1.00686	-1.53224	-1.10859	-0.963221	-0.440956	-0.897774	-0.951372	-0.900796	-1.70389	-0.639954	-1.23612	-1.4802	-1.68793	0.264284	-0.116153	-1.38877	-1.19319	-0.20372	-0.781014	-1.56452	-0.688082	-0.881073	-1.1556	-1.62701
O00519	Fatty-acid amide hydrolase 1	FAAH	63.0658	0.905932	0.785417	-0.348469	0.00737256	0.0134448	Down (<= 2 fold)	-0.231342	-0.813609	-1.069	-0.865753	-0.193343	-0.859992	0.228162	-0.0808396	-0.205451	0.217172	-0.8546	-0.640338	-1.30497	-2.16432	-0.586613	-0.713068	-0.0886492	0.193987	-1.07302	-0.276453	-0.883281	0.258393	0.472137	0.0906843	-0.935064	0.060111	-1.05179	0.625299	-0.392474	-1.13016	-0.930669	-0.251131	-0.486597	-1.7806	0.773216	0.0140085	-0.184457	0.136836	0.236774	-0.50733
O00522	Krev interaction trapped protein 1	KRIT1	84.3481	0.853029	1.09948	0.136828	0.118487	0.161345	Non-significant	-0.96847	-1.53004	-0.839119	-0.906556	0.0167131	-1.99942	-1.29751	-1.51119	-1.46417	-1.39281	-1.05303	-1.4456	-1.21576	-1.17351	-2.57294	-0.99854	-1.32071	-1.10187	-0.973734	-1.4247	-1.4623	-1.10449	-1.20189	-1.03853	-1.13261	-1.07566	-1.26917	-1.27194	-1.53698	-1.10768	-1.68344	-1.4453	-1.28307	-1.31297	-0.60537	-0.853788	-1.43567	-1.12228	-0.209174	-0.499564
O00533	Neural cell adhesion molecule L1-like protein	CHL1	135.071	0.892408	1.03089	0.0438905	0.89717	0.918136	Non-significant	-0.410727	1.41528	0.80368	3.16798	2.91838	0.776008	-2.30338	-1.4682	3.09699	1.04145	-0.1419	-2.3702	2.10088	-0.223964	0.729578	-1.25348	-0.865327	1.0871	-1.38609	1.56234	2.09395	3.17407	3.48908	2.08546	1.74689	-0.215813	-2.12363	-0.132982	1.06787	-1.35556	-2.69961	-0.396032	-0.0507055	-1.14837	-0.638733	-0.607678	0.136084	1.79399	-0.529781	-0.95551
O00534	von Willebrand factor A domain-containing protein 5A	VWA5A	86.4893	0.917381	0.593943	-0.751604	9.11e-08	5.09651e-07	Down (<= 2 fold)	0.938598	0.0202793	0.895586	-0.28025	1.55867	-0.10825	1.45148	-0.0711356	0.576763	0.388508	0.734318	0.324889	0.495958	-0.970874	0.347651	-0.228339	1.38727	1.35806	0.963343	0.594224	0.561744	0.206159	0.883975	0.908	0.976692	0.829005	0.872952	-0.0482812	0.219598	-0.731625	-0.499842	0.656821	0.428711	-1.0544	0.803794	1.70945	1.22435	0.891809	1.6064	1.32065
O00541	Pescadillo homolog	PES1	68.0026	0.889164	0.758849	-0.398116	0.00264536	0.00531404	Down (<= 2 fold)	-0.64593	-0.415355	0.308703	-1.63384	0.23165	-0.710819	-0.179564	-1.98135	-0.338993	-0.223818	-0.666335	-0.454342	-0.390605	-1.01987	-0.788833	-0.740547	0.604742	0.579234	-0.285013	-1.05422	0.0097027	0.385525	-0.141425	0.0930012	-0.899621	-0.465648	-0.0025611	-0.0983341	-0.196051	-1.66381	-0.96085	-1.44605	-1.73116	-0.555791	-0.882164	-0.957863	-1.50868	0.23743	-0.0296245	-0.344424
O00559	Receptor-binding cancer antigen expressed on SiSo cells	EBAG9	24.3775	0.856158	2.08855	1.0625	1.07e-08	7.78578e-08	Up (> 2 fold)	-3.0599	-1.31787	-1.05661	-0.129944	0.0350104	-1.51789	-1.14311	-1.02929	-1.18905	-1.3199	-0.591425	-1.05463	-2.36272	-0.810317	-0.610671	-1.45366	-1.86329	-0.641678	-0.865114	-0.955268	-1.44345	-1.47747	-0.760473	-0.946349	-2.13291	-0.125436	-1.58128	-1.11979	-3.21151	0.923715	-0.31845	-0.174614	-1.0769	-2.86535	-1.53025	-0.806399	-0.662258	-1.39677	-0.737609	-0.313785
O00560	Syntenin-1	SDCBP	32.4444	0.924434	0.62878	-0.669373	0.000870579	0.00194848	Down (<= 2 fold)	0.336182	0.940002	3.45158	-0.162413	0.543234	0.966378	1.78532	1.80807	1.00588	0.34682	0.733715	1.88048	-0.416712	0.970197	3.08426	1.07655	2.6695	2.41806	-0.415495	1.40936	0.609283	0.353005	0.846446	0.66173	2.69794	0.342876	0.544752	0.90623	1.98081	0.355261	0.0526045	2.53828	0.882299	0.926038	0.714036	3.29095	2.63271	0.13499	1.03436	2.36255
O00562	Membrane-associated phosphatidylinositol transfer protein 1	PITPNM1	134.848	0.788199	0.7869	-0.345747	0.149823	0.198691	Non-significant	-0.257251	-1.69423	-0.469962	-0.793944	0.332247	0.0198676	-0.156603	1.1974	-0.456103	-0.532695	-0.496334	-0.261766	-0.0936723	-0.139614	-3.50922	0.591343	-0.0440431	0.535194	-0.746709	-1.1889	-0.184251	-0.58364	-0.161257	0.346368	-0.405984	-0.553472	0.772281	-0.286382	0.0550085	0.193094	0.525329	1.08984	-0.425137	-1.16751	-0.854634	-0.635479	-1.57967	0.605298	1.81138	-0.777171
O00566	U3 small nucleolar ribonucleoprotein protein MPP10	MPHOSPH10	78.8638	0.895154	1.55507	0.636983	0.0315976	0.0494705	Up (<= 2 fold)	2.07946	-0.710636	2.67774	0.311245	-0.168791	-0.344439	1.48832	3.87377	-0.464336	1.61237	2.13545	4.03639	-0.535462	1.98173	0.752547	0.789921	-1.82475	-0.674243	-1.54669	0.498872	-0.172987	-0.337879	-0.424992	-0.396057	3.34999	-0.00773652	0.499232	-0.657399	2.38579	1.85473	4.5271	3.20728	3.26281	-0.032432	0.780056	1.9609	2.5976	0.484133	2.2753	1.78537
O00567	Nucleolar protein 56	NOP56	66.0499	0.915211	0.811185	-0.301897	0.0231328	0.0374696	Down (<= 2 fold)	-0.154738	0.211926	1.30403	0.00856807	1.37166	0.243189	-0.115522	-0.0736281	0.617784	0.533098	0.0655164	0.078433	0.698384	-0.683902	0.83762	0.630356	1.59607	1.11953	0.64991	1.08711	1.31676	0.827185	0.526758	0.445466	0.858727	0.839504	0.902348	1.07916	0.827542	-0.637059	-0.773722	0.0313464	0.14676	0.610549	-0.405726	0.303102	0.43368	1.83263	1.15249	0.749252
O00571	ATP-dependent RNA helicase DDX3X	DDX3X	73.2434	0.91728	1.03165	0.0449583	0.761621	0.804224	Non-significant	0.72487	1.29352	1.80947	1.05705	1.46605	1.53428	0.211057	0.446112	1.43924	1.95774	1.07824	0.978532	1.6346	0.310286	1.72162	1.99889	2.67377	1.90221	0.715606	1.82862	2.43372	2.12707	1.38266	1.78133	1.88548	1.83603	1.54666	1.827	2.14305	0.935951	0.617426	0.579769	0.825514	1.86095	-0.308266	0.364878	1.05551	2.37174	2.34975	1.65585
O00584	Ribonuclease T2	RNASET2	29.4808	0.941515	1.65189	0.724117	1.77e-05	5.7018e-05	Up (<= 2 fold)	1.63756	-0.0641407	-0.847417	1.15778	0.632767	0.746208	0.568573	1.18313	1.66093	0.946449	0.743831	1.09129	-0.76593	2.40777	0.677082	1.44428	1.09642	2.17796	1.7115	0.663328	1.12732	1.53426	2.20014	1.19085	1.22145	1.7702	1.71441	-0.579393	1.02182	3.03952	2.74193	0.602821	0.852793	1.31646	1.2829	0.433725	1.52279	0.989364	2.2294	0.763855
O00592	Podocalyxin	PODXL	58.6352	0.908971	2.36086	1.23931	3.76e-08	2.32824e-07	Up (> 2 fold)	1.46165	1.6769	-0.182975	2.26842	0.263978	1.2151	-1.37328	1.06103	1.47763	1.82824	2.01352	1.16313	2.0478	2.65638	0.386872	-0.0644754	-0.969003	-0.665962	-0.996752	1.17935	0.925816	1.42672	0.938123	1.22964	0.717978	2.11664	1.07931	0.378058	1.19711	1.74435	0.455804	0.00106814	-0.620093	2.55064	-0.942854	-1.20234	-1.32452	0.186848	0.779178	0.937395
O00622	CCN family member 1	CCN1	42.0266	0.87759	0.634454	-0.656413	0.000200366	0.000509357	Down (<= 2 fold)	-0.757169	1.06641	-0.0286932	-0.579558	0.191046	-0.457185	1.59962	-1.7235	0.93443	-0.466403	-0.584862	0.767717	0.199661	-0.835319	0.154325	0.320452	2.00575	1.2234	1.35249	-0.171755	1.53049	0.137023	1.46167	0.168859	-0.9234	1.38592	0.270739	0.00496393	-0.842409	-1.08852	-1.66023	-1.09131	-0.404338	-0.247646	1.55209	-0.236643	-0.779791	-0.925681	0.705148	0.399963
O00625	Pirin	PIR	32.1134	0.908801	1.1299	0.176195	0.203747	0.259725	Non-significant	-1.4416	-0.465058	0.32327	0.758404	0.131839	-0.609232	-0.372213	-0.551411	0.459188	-0.219644	0.634821	-0.892102	1.1257	-0.51609	-0.654763	0.286426	0.112005	-0.581043	-0.15704	0.478708	-0.167168	-0.260417	-0.39309	-0.000564301	-1.23091	0.420088	-0.331393	-1.3783	0.206982	0.498643	-0.840821	-0.498817	-1.25468	-0.0362713	0.255461	0.10345	-0.248627	-0.919113	-1.55216	-0.764915
O00629	Importin subunit alpha-3	KPNA4	57.8867	0.90157	0.935336	-0.0964439	0.257744	0.320157	Non-significant	0.536312	-0.155939	0.815419	0.00972465	0.139857	0.713128	0.684393	0.251975	0.540544	0.426769	0.292584	0.0190668	0.323141	-0.0910803	0.647431	-0.176315	0.510559	-0.352618	-1.05085	0.143266	-0.0540926	0.0866468	-0.145149	1.07681	0.634022	0.382039	0.0289174	0.328971	0.0208336	-0.696398	-0.392954	0.170877	0.231984	0.0553316	0.966424	0.914155	0.848835	0.269126	0.718522	0.708725
O00635	E3 ubiquitin-protein ligase TRIM38	TRIM38	53.4158	0.823013	0.603131	-0.729456	9.41e-06	3.27911e-05	Down (<= 2 fold)	-2.7367	-2.20232	-1.25867	-2.82612	-0.987924	-2.20545	-3.10944	-2.31058	-1.95807	-2.13398	-2.6204	-2.43277	-2.34983	-3.21217	-3.14529	-1.64931	-1.27304	-2.08453	-2.00574	-2.34422	-1.52529	-2.22328	-2.33467	-2.33629	-2.75744	-1.8386	-3.50726	-2.91481	-3.26805	-2.75112	-3.01695	-2.70544	-2.53737	-1.19762	-1.58418	-4.41041	-1.9531	-0.590852	-3.16753	-2.03774
O00712	Nuclear factor 1 B-type	NFIB	47.4419	0.863583	0.880473	-0.183649	0.0756694	0.108214	Non-significant	-0.514335	-0.341833	-0.222675	-1.06998	-1.37641	0.141521	-0.955616	-0.592799	0.0942984	-0.917272	-0.182155	-0.374788	-0.933745	-0.552276	-1.72974	-0.826467	-0.321209	-0.942973	-0.313802	-0.551344	-1.5247	-0.263879	-0.604802	0.153846	-0.676628	-0.592691	-0.482036	0.300384	-1.47733	-0.64179	-0.609132	-0.840159	-0.255069	-0.737526	0.857012	-1.07456	-0.310938	-0.609153	0.349018	-1.00297
O00743	Serine/threonine-protein phosphatase 6 catalytic subunit	PPP6C	35.1443	0.90844	0.480719	-1.05673	1.87e-18	4.11836e-15	Down (> 2 fold)	-0.134189	0.124479	0.50504	-0.966764	0.154599	-0.0468223	0.680923	0.0847529	0.108514	0.0552623	-0.5203	0.128331	0.0201625	-2.20501	0.128626	0.242488	1.40253	0.710365	0.723427	0.427711	0.575294	0.381399	0.0857207	0.375278	0.337458	-0.208354	-0.0994962	0.392329	0.090685	-0.729218	-0.714195	0.434976	0.88529	-0.02573	1.16804	0.95971	0.433716	0.704626	0.751257	0.749597
O00746	Nucleoside diphosphate kinase, mitochondrial	NME4	20.6586	0.852675	0.615042	-0.701242	1.66e-10	2.22017e-09	Down (<= 2 fold)	-2.0632	-2.45185	-1.71791	-2.70445	-1.16161	-2.04672	-1.84315	-2.92682	-2.9277	-1.97223	-2.45242	-2.19299	-2.58148	-2.70008	-2.03958	-2.42557	-1.11705	-1.53069	-1.66615	-1.62396	-0.725463	-1.29374	-1.8119	-1.10054	-1.7969	-2.10525	-3.36117	-1.88556	-1.50968	-2.63833	-3.57342	-1.48435	-1.32613	-2.08265	-2.22716	-1.07331	-1.31027	-1.73596	-1.32135	-1.36361
O00754	Lysosomal alpha-mannosidase	MAN2B1	113.744	0.909835	1.55232	0.634428	2.82e-07	1.39668e-06	Up (<= 2 fold)	1.97407	0.417861	0.0920098	1.51897	2.61598	0.509297	0.433848	0.972993	1.21681	0.127009	1.18519	0.474451	0.95272	1.05006	0.769648	1.33257	0.393403	1.41883	0.802268	1.47022	0.816066	1.98682	1.40987	0.918208	0.562062	0.963899	1.05454	0.64111	1.48957	1.78944	1.21309	0.636004	0.919803	1.34753	1.77515	1.29132	1.89753	0.740711	-0.146303	1.27689
O00757	Fructose-1,6-bisphosphatase isozyme 2	FBP2	36.7431	0.902301	0.753794	-0.407759	0.0495059	0.0740851	Non-significant	0.833909	0.151116	2.78456	1.02057	0.0973732	1.89071	2.11278	1.52841	1.2545	1.66777	1.02308	0.377716	2.67996	0.594064	-0.298472	-1.56587	1.88181	-1.32926	0.262807	0.34968	1.14695	-0.717568	1.31636	1.34353	-1.10159	1.07266	1.0461	1.55463	1.10532	-0.696995	0.379106	2.55514	0.701495	0.934768	1.25949	2.87903	1.50479	-1.44124	1.39898	2.31575
O00764	Pyridoxal kinase	PDXK	35.1023	0.904404	0.667811	-0.582489	2.53e-06	9.99743e-06	Down (<= 2 fold)	1.46834	2.14594	2.89746	2.17771	1.43023	2.50735	2.20748	2.15852	1.99619	2.19886	1.78962	2.60256	2.0251	0.795595	2.39089	2.37664	2.42081	1.90006	2.10505	2.03737	2.5837	1.68423	1.81875	1.71618	1.9877	2.36859	2.39537	2.15002	1.83327	1.72741	0.577559	2.99749	3.15048	2.09475	2.36936	2.5671	2.04142	1.80034	1.46682	2.60864
O14495	Phospholipid phosphatase 3	PLPP3	35.116	0.911643	0.744545	-0.425569	0.00120484	0.00260141	Down (<= 2 fold)	-0.357489	-0.300848	-1.07907	-0.921057	-0.147649	0.548419	-0.727552	-0.240884	-0.277431	-0.156938	-0.580708	-0.557532	-0.388128	-0.927212	-0.957495	-0.436056	0.723235	-0.862929	-0.0954238	-0.785219	-0.630392	-0.541113	-0.095562	-0.0633439	-0.991332	-0.382063	-0.0942329	0.565473	-0.0237549	-1.15813	-1.72474	-0.257276	-1.20445	-0.0706483	0.316803	0.413909	0.114151	-0.187726	0.311748	0.437908
O14497	AT-rich interactive domain-containing protein 1A	ARID1A	242.045	0.896756	0.854411	-0.226997	0.0441613	0.0669052	Non-significant	-0.97699	-1.29025	-1.69984	-0.745811	-0.75495	-1.04427	-0.837275	-1.40525	-1.11102	-0.878519	-1.19413	-1.17466	-0.116759	-0.826384	-0.300245	-0.661661	0.234754	-1.03982	-0.810593	-0.219472	-0.514163	-0.480637	-0.858269	-0.407311	-1.29802	-1.2308	-0.845908	-0.623292	-1.05038	-0.78313	-0.854241	-0.976554	-1.19381	-0.637981	-0.912111	-0.642215	-0.87793	-1.58962	-1.62117	-1.41676
O14498	Immunoglobulin superfamily containing leucine-rich repeat protein	ISLR	45.9973	0.896843	1.35663	0.440031	0.157745	0.207945	Non-significant	1.1709	2.46037	-0.33533	0.574554	-0.76052	2.814	0.940401	0.104092	1.04812	1.72786	0.749198	0.485515	-4.49832	0.521794	-0.688075	-1.89152	-0.530115	-0.405446	0.0184117	-0.0895171	-1.29549	0.0569139	0.0194602	-0.372056	-0.0677595	-0.737674	-0.270019	3.16399	-0.21448	2.7637	-1.67365	0.36415	-0.103349	-0.525569	0.239185	0.0364466	-0.734582	-1.68551	2.50437	-1.04266
O14519	Cyclin-dependent kinase 2-associated protein 1	CDK2AP1	12.365	0.893213	1.00387	0.00557724	0.966476	0.974143	Non-significant	-0.850921	-0.486004	-3.62045	-1.23343	-1.44031	-1.48407	-1.60376	-2.68525	-2.67573	-1.87367	-1.67821	-2.10981	-0.664352	-2.45975	-1.97024	-1.10331	-2.37581	-1.43747	-0.440738	-2.46878	-2.42125	-1.53169	-1.18697	-1.38356	-1.66414	-2.03703	-1.63637	-1.83104	-1.82576	-1.55287	-0.683544	-1.56134	-1.03641	-1.51504	-1.07205	-0.917867	-0.746891	-1.82613	-1.78865	-2.58179
O14522	Receptor-type tyrosine-protein phosphatase T	PTPRT	162.134	0.87984	0.99154	-0.0122565	0.953916	0.964573	Non-significant	0.242943	0.941663	-1.66842	0.363144	-0.843738	1.79512	0.572958	-0.91476	-0.634952	-0.75725	-1.02319	0.336631	-0.912161	-1.86391	-1.11979	-2.18522	-0.34398	-2.19008	-1.21232	-0.8385	-1.05796	-1.23813	-1.90615	-0.538823	-1.18576	-1.73027	-1.42824	-0.16312	-1.23524	-1.15108	-1.00443	-0.119747	-0.330017	-0.741189	-0.579895	-1.5845	-1.43812	-1.23713	-1.17967	-1.7383
O14523	Phospholipid transfer protein C2CD2L	C2CD2L	76.1813	0.889049	1.16974	0.226187	0.00285221	0.00568805	Up (<= 2 fold)	-0.361386	-0.104843	-0.6382	-0.0491333	0.0986353	-0.26028	-1.0955	-0.483202	-0.294012	-0.393807	-0.329184	-0.497909	0.0538383	0.358555	0.0588462	-0.062007	-0.453653	-0.0332583	-1.1223	0.0110443	-0.123829	-0.0389937	0.13583	-0.322264	-0.304728	-0.238442	0.33499	6.96e-05	-0.669228	0.187084	-0.251568	-0.808949	-0.511375	-0.100963	-0.771327	-0.975437	-0.68827	-0.455946	-1.73994	-0.571427
O14530	Thioredoxin domain-containing protein 9	TXNDC9	26.534	0.904008	1.38998	0.475069	8.73e-05	0.00023983	Up (<= 2 fold)	-1.67776	-1.16945	-2.40118	-0.720246	-0.415035	-1.41915	-3.90703	-2.40922	-1.2122	-1.62301	-1.04533	-1.31644	-1.1866	-1.14644	-0.767741	-0.013543	-1.68694	-0.789975	-0.295384	-0.942405	-0.734094	-0.67011	-1.11545	-0.598138	-0.956611	-1.0165	-0.588134	-1.71605	-1.31262	-0.998839	-0.680031	-2.13821	-1.91818	-0.379937	-1.87324	-1.02169	-1.84252	-1.14717	-1.32852	-1.3682
O14531	Dihydropyrimidinase-related protein 4	DPYSL4	61.8776	0.896223	0.562104	-0.83109	0.00652293	0.0120585	Down (<= 2 fold)	1.47289	3.67928	4.777	2.33697	0.0699564	2.51523	3.09313	2.15131	3.04361	2.96208	2.38739	3.5306	4.01892	3.68168	1.83628	2.81112	2.5503	2.83918	2.56414	2.06722	3.24321	2.02193	3.10349	2.60413	1.14735	1.35071	2.00404	2.85842	3.98872	1.54983	1.6619	3.92711	2.96312	3.00896	0.23777	-0.337695	-0.209316	0.620303	2.4615	1.63908
O14545	TRAF-type zinc finger domain-containing protein 1	TRAFD1	64.841	0.841628	1.06216	0.0869993	0.363798	0.431669	Non-significant	-1.74234	-1.63634	-2.73166	-1.47891	-0.59379	-1.38877	-1.60809	-1.64428	-0.878439	-1.4305	-1.16893	-1.5872	-1.80203	-1.53369	-1.3164	-1.66633	-1.28446	-0.852673	-1.07893	-1.58914	-1.67096	-1.02565	-1.18419	-1.23429	-1.00781	-1.6513	-1.35029	-1.60908	-1.85352	-1.34433	-1.30427	-1.6342	-4.11306	-1.61012	-0.358582	-0.925115	-1.24076	-0.681688	-2.96379	-1.10404
O14548	Cytochrome c oxidase subunit 7A-related protein, mitochondrial	COX7A2L	12.6147	0.849796	0.926948	-0.10944	0.37454	0.442206	Non-significant	-1.08825	-0.970423	-0.517271	-0.78673	-1.9748	-1.54718	-0.644573	-0.893386	-1.76957	-1.32081	-1.0807	-1.23577	-1.2265	-1.80797	-1.38992	-2.15097	-0.834713	-1.5261	-1.75656	-0.767347	-1.10183	-1.42115	-1.1278	-1.13142	-1.2598	-0.722575	-1.92736	-1.49301	-0.874871	-0.853387	-1.02353	-1.01936	-1.16536	-1.50216	-0.990817	-1.15408	-1.7456	-1.46318	-0.766666	-1.55808
O14558	Heat shock protein beta-6	HSPB6	17.1356	0.907758	1.12339	0.167859	0.415019	0.483774	Non-significant	0.612619	0.121503	-0.818991	0.113922	-1.01348	-0.0610261	-0.0869636	0.120809	0.961258	-0.900383	-0.04851	1.10493	-1.27569	1.0191	-1.29472	-2.00803	-1.41011	-1.50311	0.113842	-1.58429	-2.19193	-1.02326	0.157368	-0.287046	-0.638322	-1.36826	0.141657	-0.137826	-1.30462	0.222788	-0.83916	-1.99637	-0.227417	-0.582603	2.38871	0.315378	-0.177931	-1.89314	-1.97381	-0.27769
O14561	Acyl carrier protein, mitochondrial	NDUFAB1	17.4173	0.919874	2.30576	1.20524	1.79e-11	3.59469e-10	Up (> 2 fold)	4.67642	2.8049	1.70265	4.94464	4.41771	2.14595	2.74491	3.58606	3.73647	3.1429	4.19229	2.63525	3.69215	3.97053	3.5169	3.73153	1.93408	2.8008	3.31739	3.67433	2.62759	3.2333	3.35118	3.17535	2.81151	3.53884	3.68796	2.02449	3.11833	4.0716	4.81202	2.90057	2.60825	3.87923	3.07673	3.81086	3.77325	3.31118	3.44861	3.58376
O14562	Ubiquitin domain-containing protein UBFD1	UBFD1	33.3819	0.891523	1.35803	0.441516	9.54e-05	0.000260458	Up (<= 2 fold)	1.74189	0.904506	1.3845	3.13092	1.92152	1.51154	1.03773	1.37746	1.5747	1.7538	1.14479	1.27528	2.29742	1.73881	2.00877	1.80362	1.45339	1.45427	1.68996	1.28092	0.686736	1.50426	1.78826	1.74975	1.39263	1.45753	1.63198	0.717431	1.44724	2.00511	1.95636	1.47768	1.11612	1.86595	1.4945	2.0561	1.75788	1.62481	0.880093	1.57472
O14576	Cytoplasmic dynein 1 intermediate chain 1	DYNC1I1	72.9554	0.89572	1.18788	0.248393	0.165828	0.217128	Non-significant	-1.27877	-2.17624	-0.237337	0.0394955	-0.128938	-1.41368	-0.70457	0.0942141	-0.174794	0.530537	0.461533	-0.192922	0.280282	-0.701599	0.0214341	-3.43153	0.536558	0.264757	-0.76449	1.0369	1.03738	0.385779	0.647374	0.42761	0.617279	-0.493227	0.152053	-1.91497	0.523787	0.660696	-0.0729432	-0.675394	-0.437956	-2.61528	-1.51085	-0.710478	-0.374892	0.560845	-0.928923	0.0330339
O14579	Coatomer subunit epsilon	COPE	34.482	0.920353	0.776595	-0.364765	0.00026738	0.000662136	Down (<= 2 fold)	0.749036	0.821231	1.23663	0.478609	1.96002	0.756265	0.853112	0.945357	1.3819	0.997085	1.03312	1.04647	0.883518	-0.0883038	1.71371	2.09204	1.77805	1.92563	1.9936	1.06911	1.26016	1.38182	1.49191	1.25212	1.30726	1.482	1.72357	1.33658	0.763094	0.773993	0.451239	1.21788	1.41982	1.31401	1.70041	1.66629	1.07077	0.983433	1.29822	1.40853
O14593	DNA-binding protein RFXANK	RFXANK	28.1023	0.844083	1.15083	0.202669	0.172233	0.224358	Non-significant	-3.13204	-3.27284	-4.35221	-3.14497	-2.25511	-2.87492	-4.0202	-3.97557	-3.55158	-3.29673	-3.82134	-3.26316	-2.63798	-3.1342	-2.60151	-2.1602	-4.26462	-2.68437	-2.79239	-3.22487	-3.48607	-3.1008	-3.20887	-3.3368	-3.2266	-3.55077	-2.65568	-3.41382	-3.39905	-2.98425	-2.63042	-2.95389	-3.59975	-2.44435	-3.41359	-4.06692	-3.5113	-2.30181	-3.57144	-3.78105
O14617	AP-3 complex subunit delta-1	AP3D1	130.158	0.918947	0.644867	-0.632927	1.33e-05	4.44252e-05	Down (<= 2 fold)	1.05678	-0.847026	-0.75029	-1.17135	1.14998	0.0981739	-0.0269501	-0.689963	0.171748	0.145591	-0.130496	-0.0883799	-0.0700379	-0.970359	0.660766	0.301627	1.03894	1.4148	0.627492	-0.0993775	1.03384	0.603369	0.604103	0.660602	0.535298	1.0571	0.73851	0.273984	0.160716	-0.498895	-1.39552	-0.61611	-0.19757	-0.482161	-0.231704	0.507756	-0.0554327	1.13235	0.947354	1.08753
O14618	Copper chaperone for superoxide dismutase	CCS	29.0406	0.875926	1.49177	0.577023	5.41e-05	0.000156565	Up (<= 2 fold)	0.449999	0.00236808	0.0391097	0.415015	-0.107792	-0.0764944	0.283741	-0.205191	0.0980429	-0.242562	0.548124	-1.90878	-0.269831	0.621388	-0.227617	-1.44207	-1.0289	-1.57161	-1.39088	-0.0165667	-0.52926	-0.529073	-1.03807	-1.02998	-0.381066	-0.697802	0.0198044	-1.86353	-0.0961866	-0.529664	0.211362	-0.617747	-0.374313	-0.162974	-0.751398	-0.09773	-0.82701	-0.74062	-2.83322	-0.51852
O14638	Ectonucleotide pyrophosphatase/phosphodiesterase family member 3	ENPP3	100.124	0.91135	1.16301	0.217863	0.474488	0.542609	Non-significant	-3.61702	-1.72525	-2.72165	-1.44385	1.55764	-0.61674	-0.589748	-2.40323	-5.83368	-1.40437	-2.2116	-2.20789	-1.73115	-0.907123	-4.5361	-5.2173	0.258383	-4.96729	-2.17289	0.472744	2.70982	2.19301	-1.42422	-2.32212	-1.44656	-2.02714	-2.58521	0.0510594	-1.55083	-2.76194	-2.71389	-1.71169	-1.51191	-0.0846492	-1.10735	-3.59782	-1.63512	0.4366	-1.89755	-1.57369
O14639	Actin-binding LIM protein 1	ABLIM1	87.6875	0.907822	1.07841	0.1089	0.334909	0.403232	Non-significant	0.339701	-0.455434	-0.909124	-0.273652	1.60184	-0.0915275	0.232695	-0.766661	0.342491	0.0305388	0.577977	-0.654059	0.801444	0.318068	-0.244901	0.412298	0.546324	0.289202	0.212141	0.324592	0.0285384	0.367497	0.346284	0.268034	-0.171156	0.464338	-0.234854	0.472402	-0.171224	0.298863	-1.05821	-0.207679	0.191471	0.0684003	0.558546	0.428904	0.633919	0.383324	-1.44966	0.347862
O14641	Segment polarity protein dishevelled homolog DVL-2	DVL2	78.9479	0.783126	1.20085	0.264052	0.0222877	0.0362786	Up (<= 2 fold)	-1.68962	-1.78866	-2.23569	-1.33965	-1.96805	-1.77776	-2.00303	-2.04004	-1.5315	-1.83333	-1.95492	-2.38381	-1.86322	-1.55207	-1.6292	-2.12716	-1.55779	-1.74658	-1.27468	-3.06563	-2.01678	-1.26609	-2.55017	-1.14699	-3.16566	-1.8587	-1.76028	-0.992599	-1.5262	-1.54143	-1.36585	-2.8416	-1.70662	-2.12383	-2.5827	-2.13547	-1.93494	-0.83197	-1.87996	-2.10025
O14645	Axonemal dynein light intermediate polypeptide 1	DNALI1	29.662	0.850266	1.31573	0.395863	0.0190731	0.0316146	Up (<= 2 fold)	-2.68862	-2.48089	-3.08861	-1.22223	-2.90522	-0.0544496	-2.54603	-4.36253	-2.78051	-2.23051	-2.8421	-2.38138	-1.22056	-2.41153	-0.979618	-2.25639	-2.70406	-2.14453	-2.24782	-2.36979	-3.13018	-2.34208	-3.22171	-0.661033	-1.85037	-2.64982	-2.3979	-2.35442	-3.00107	-1.88207	-0.632903	-2.42884	-1.21261	-2.85283	-3.28417	-2.55113	-2.59695	-2.11379	-2.9424	-3.42974
O14647	Chromodomain-helicase-DNA-binding protein 2	CHD2	211.344	0.875625	0.783038	-0.352846	0.0748189	0.107237	Non-significant	-0.200128	0.62655	0.576797	-4.62857	-0.353538	-0.685562	-1.81011	-0.131442	-0.835749	-0.332935	1.98874	2.3971	-0.678884	-0.410672	-0.140342	-0.364552	3.09652	0.118057	0.464526	-0.142204	-0.414153	2.73573	-0.259181	-0.259621	-0.0695192	-0.36982	0.0632238	0.0310492	-0.475518	1.12097	0.0120234	-1.02531	2.85756	-0.787364	-0.728768	-0.926844	-1.02815	-0.185191	-0.0856475	-0.211187
O14653	Golgi SNAP receptor complex member 2	GOSR2	24.7754	0.88135	1.18704	0.247374	0.0081649	0.0147553	Up (<= 2 fold)	0.962909	0.769758	0.404351	1.16472	1.59673	0.566441	0.982286	1.18535	0.741298	0.411935	1.39233	-0.360197	-0.0744667	-0.869442	0.097162	1.27396	0.716543	1.02384	1.9316	0.193501	0.955793	0.679285	0.622983	0.624597	0.532468	0.752584	0.483127	0.630628	0.435718	0.620446	0.334123	-0.171453	0.286469	0.69125	1.08778	1.05299	1.10865	0.685095	1.52687	0.777235
O14656	Torsin-1A	TOR1A	37.8087	0.912388	0.844012	-0.244664	0.0106618	0.0187797	Down (<= 2 fold)	0.0606584	-0.0148953	-0.040124	-0.250156	-0.0603518	-0.358498	0.0265331	-0.271478	0.443804	0.208949	0.141607	-0.0506948	0.232572	-1.15402	0.313154	0.618914	0.570591	-0.145991	-0.530488	-0.398358	0.155132	0.832179	0.138573	0.793139	1.35948	0.0132772	0.097855	-0.0951187	0.112919	-0.464772	0.423562	-0.156409	-0.510506	0.451513	-0.110024	0.293215	-0.284844	-0.179496	-0.110895	0.555039
O14657	Torsin-1B	TOR1B	37.9789	0.915579	0.92506	-0.112382	0.434867	0.503358	Non-significant	0.216235	0.102134	0.950192	-0.512006	-0.923968	-0.114781	0.442196	0.0454158	-0.290768	-0.587778	-0.00742889	-0.474328	-1.24656	-0.206352	-0.997221	-0.460041	-0.111665	-1.36616	-0.779546	0.056933	-0.0223723	-0.769272	-0.604283	-0.815059	0.561913	-0.31805	-0.879486	-1.99946	0.189125	0.120054	0.223594	0.177037	-0.156098	-0.557984	-0.737225	-0.184698	0.187227	-1.10095	0.26574	0.646904
O14662	Syntaxin-16	STX16	37.0312	0.919443	2.06299	1.04474	1.22e-09	1.21394e-08	Up (> 2 fold)	0.383776	-0.759816	-1.33864	0.292157	0.137973	-0.741334	-1.06758	-0.600053	-0.567228	-0.728978	-0.463942	-2.633	-1.3403	-0.609201	-0.378964	0.0586153	-1.34788	-0.622357	-0.674044	-1.80772	-1.44314	-0.693515	-0.787896	-0.965963	-1.29384	-0.677901	-0.425165	-1.83586	-1.15889	-0.363141	-0.369728	-0.779796	-1.34614	-0.319271	-0.185493	0.222956	0.618577	-0.435151	-0.268993	0.243073
O14672	Disintegrin and metalloproteinase domain-containing protein 10	ADAM10	84.1421	0.912491	1.17188	0.22882	0.134996	0.181508	Non-significant	0.390329	0.232911	1.22712	0.384961	1.79721	0.472564	-0.802761	-0.215382	0.605034	0.772078	0.854441	0.499721	1.17673	0.233997	0.997624	1.10474	0.38995	0.883245	-0.256466	1.27713	0.800981	1.24797	1.10327	0.407911	2.17611	1.82543	0.989366	0.258267	0.910629	0.572395	-0.350316	0.715738	-0.444137	1.35019	-1.56076	0.62951	1.27272	0.962746	2.06067	0.901962
O14683	Tumor protein p53-inducible protein 11	TP53I11	21.0539	0.847728	0.714634	-0.484724	6.8e-05	0.000192245	Down (<= 2 fold)	0.687993	1.6444	0.937738	0.603505	-0.345099	1.47513	1.5271	1.24948	1.29679	1.63763	1.25596	1.49469	1.09485	0.802591	0.84638	0.555605	2.10166	0.731662	0.644746	0.740245	1.20963	1.16606	0.866953	0.848879	0.72637	1.03888	1.12909	0.843538	0.785856	0.746439	0.548204	0.352205	1.42992	1.27207	0.921835	0.40731	0.581747	0.354777	0.934664	0.891988
O14686	Histone-lysine N-methyltransferase 2D	KMT2D	593.389	0.780893	1.61373	0.690398	0.0040023	0.00776371	Up (<= 2 fold)	2.77417	2.22953	1.20494	3.44535	3.6255	2.27944	3.30963	3.73696	3.03675	1.42647	2.83045	2.01889	1.12723	3.1127	1.51124	1.49181	-0.763444	-0.211748	0.490039	2.29708	1.74461	0.543954	1.48705	1.55264	2.31861	1.94628	1.28112	1.92636	2.11943	2.90437	2.66921	1.87251	2.22997	2.33587	0.601655	2.18789	1.29054	2.68988	2.08714	2.58328
O14730	Serine/threonine-protein kinase RIO3	RIOK3	59.093	0.783629	1.22497	0.292743	0.0571743	0.0842629	Non-significant	-1.69148	-0.866731	-2.04733	-1.84835	-1.37189	-1.72068	-2.10091	-2.28931	-1.56593	-1.27051	-1.73915	-2.43661	-1.95585	-1.70205	-2.01483	-2.17428	-2.63257	-1.66659	-3.88446	-2.20388	-1.41069	-2.01032	-2.16587	-3.1396	-2.00007	-1.9708	-2.01455	-1.83633	-1.87631	-1.72911	-1.62217	-2.29466	-1.49134	-1.59802	-1.78236	-2.15885	-1.89715	-1.79018	-1.57159	-1.66193
O14733	Dual specificity mitogen-activated protein kinase kinase 7	MAP2K7	47.4849	0.838451	1.12416	0.168841	0.175682	0.22849	Non-significant	0.0463768	-0.596567	-1.47211	-0.699011	-1.13088	-0.958725	-0.186844	-0.424081	-0.993046	-0.190027	-0.504128	-0.922968	-0.725711	-0.646496	-1.17519	-1.37709	-1.68862	-1.27807	-1.22253	1.16491	-0.965926	-0.875972	-1.16122	-1.30609	-1.30032	-0.645873	-1.48188	-0.681207	-0.685336	-0.915585	-1.36933	-0.565482	1.13986	-0.890915	-0.565409	0.976668	-0.68786	-0.861502	-1.02747	-1.18341
O14735	CDP-diacylglycerol--inositol 3-phosphatidyltransferase	CDIPT	23.5388	0.910057	0.587334	-0.767748	3.61e-07	1.75377e-06	Down (<= 2 fold)	-1.17786	0.223768	0.133239	-1.08339	-1.4702	-0.759135	0.537836	-0.176432	-0.889576	-1.06555	-0.586089	-0.309261	0.0779285	-1.28928	-0.996808	-2.03467	0.518385	-1.37446	-1.3218	-0.19497	-0.830004	-0.262163	-0.612116	-0.239345	-1.07201	-0.965146	-0.784106	-0.386044	-0.681121	-0.918638	-1.46853	-0.196601	-0.451118	-0.646094	-0.294748	-0.550105	0.108425	-1.17826	-0.367334	-0.65059
O14737	Programmed cell death protein 5	PDCD5	14.2851	0.905729	1.87081	0.903667	5.17e-10	5.83901e-09	Up (<= 2 fold)	2.83057	2.86785	1.27964	4.04133	2.99465	2.19291	1.74236	3.2852	2.98776	2.59523	3.97009	2.35504	3.49955	4.03781	3.48408	3.69579	1.83371	3.04234	3.05521	2.5673	2.77677	2.8585	2.95933	3.02509	2.77682	3.26056	3.1986	2.16653	2.8382	3.68793	4.27033	2.74162	2.7148	3.84891	2.32324	2.26023	1.76931	1.98557	1.0435	2.29963
O14744	Protein arginine N-methyltransferase 5	PRMT5	72.6839	0.899536	0.555421	-0.848346	4.76e-13	2.26998e-11	Down (<= 2 fold)	0.102177	0.172629	0.677762	-0.804514	0.681342	0.429561	0.847245	0.240835	0.208904	0.372372	-0.17026	0.242454	0.665175	-0.704704	0.807407	0.101655	1.17514	0.447792	0.270336	-0.430566	-0.0216763	-0.279462	-0.205763	0.210933	-0.26433	-0.0164763	0.123761	0.2857	-0.0299621	-0.611416	-0.72415	0.416579	0.257574	-1.00245	1.39599	1.37784	0.904396	0.673192	0.761535	0.728281
O14745	Na(+)/H(+) exchange regulatory cofactor NHE-RF1	SLC9A3R1	38.8684	0.908801	1.3996	0.485013	0.00830322	0.0149807	Up (<= 2 fold)	1.55498	1.0368	0.930845	2.40061	2.61405	1.34219	0.257946	1.51727	2.38244	0.879343	0.71578	0.426902	0.661576	1.49743	-0.665955	0.513124	-0.928207	0.394972	0.684203	2.60521	2.10141	1.53884	2.23347	0.962939	0.609145	1.61254	1.12159	1.65872	0.182053	-0.335496	0.843715	-0.183044	0.143408	1.89582	2.17389	-0.099254	0.634127	1.11572	-0.399134	0.0993839
O14770	Homeobox protein Meis2	MEIS2	51.79	0.888394	1.56225	0.643622	4.4e-06	1.65363e-05	Up (<= 2 fold)	0.486761	-0.712273	-1.19891	0.385258	1.53949	-0.151245	0.356884	0.114052	0.496102	0.107415	-0.326447	-0.498746	0.412591	0.622741	0.204312	0.128815	-0.374119	0.902747	0.69635	-0.27585	-0.835972	0.266742	-0.95509	0.900683	-0.533357	-0.302875	0.112705	-0.132746	0.657141	-0.352589	1.31489	0.0147283	-0.861042	-0.44951	0.226766	0.473979	1.01894	0.321212	-0.778679	0.189915
O14772	Fucose-1-phosphate guanylyltransferase	FPGT	68.0095	0.901827	0.735478	-0.443247	3.82e-06	1.45301e-05	Down (<= 2 fold)	0.0180689	-0.0912523	0.160195	-0.431629	0.45223	-0.151064	0.387112	-0.28334	-0.299488	0.125905	-0.360421	0.0642867	0.277662	-0.0917233	0.187722	0.140627	1.28734	-0.446532	-0.394646	0.63324	-0.478193	0.203305	-0.051927	-0.0685739	0.0426239	-0.386656	-0.126271	0.224751	0.171301	0.390426	0.465588	0.698962	0.0247545	-0.673927	0.637713	0.734392	0.330473	0.221264	0.138949	0.55641
O14773	Tripeptidyl-peptidase 1	TPP1	61.2479	0.924794	1.52692	0.610625	7.71e-06	2.74018e-05	Up (<= 2 fold)	4.18104	3.31905	3.58916	4.28859	3.96783	3.11851	3.47416	3.81112	3.97904	3.70194	4.43679	3.25049	3.65647	4.54365	4.39021	5.04288	2.4972	3.74434	4.19196	4.08079	4.04133	3.99033	4.10905	4.04305	3.89809	5.1717	5.14374	2.80016	3.80681	5.0614	4.2293	3.47721	3.27362	4.88032	4.25941	3.70846	4.30302	3.34071	5.17736	4.32386
O14775	Guanine nucleotide-binding protein subunit beta-5	GNB5	43.5663	0.848232	0.814783	-0.295512	0.00293343	0.00583595	Down (<= 2 fold)	-2.58506	-2.96137	-2.03326	-2.61771	-1.94056	-2.74325	-2.47838	-2.69883	-2.94902	-2.26615	-3.66311	-2.7973	-1.82034	-3.07627	-2.27204	-2.19094	-1.44861	-1.47921	-2.0284	-2.50317	-1.65155	-2.37323	-2.51441	-2.32218	-1.92132	-3.11481	-1.99212	-3.27672	-2.60289	-2.74066	-2.66167	-2.47819	-2.65054	-2.66173	-2.46974	-2.48228	-2.35063	-1.89323	-2.18538	-2.54853
O14776	Transcription elongation regulator 1	TCERG1	123.901	0.911661	1.12275	0.167041	0.17856	0.231641	Non-significant	-0.243895	-0.345622	-1.36959	0.171317	0.837177	-0.451672	-1.65042	-1.04344	-0.475714	-0.486481	-0.815464	-0.441994	0.118587	-0.868587	0.3411	0.300495	0.353353	0.769726	0.582178	-0.0145284	0.0869382	0.535217	-0.186941	0.223108	-0.247283	-0.219812	0.201907	0.0512848	-0.0671113	-0.559739	-0.478852	-1.3864	-0.921391	0.0689024	-1.32161	0.0303195	-0.19723	0.541463	-0.0364324	-0.609521
O14786	Neuropilin-1	NRP1	103.134	0.915911	1.14644	0.19716	0.16923	0.220968	Non-significant	-1.52291	0.180475	-0.26922	0.143636	-0.917952	0.769654	-1.36051	-0.205569	0.801569	-0.128989	-0.326276	-0.0212524	-0.754574	0.14435	-0.712964	-1.43455	-0.444629	-0.118381	-0.65936	-0.46856	-0.260158	-0.434948	-0.295644	-0.106979	0.412506	-0.989897	0.00403321	1.00947	0.358932	-0.315251	-1.31474	-1.62613	-0.402667	-0.0839692	-1.29931	-2.33437	-1.45248	0.649246	-0.243418	-0.523839
O14787	Transportin-2	TNPO2	101.388	0.893646	1.00482	0.00693132	0.95284	0.963633	Non-significant	-0.0921808	-0.480543	0.575925	0.031071	-0.334262	0.0821393	0.336996	0.114875	-0.467679	-0.00639969	-0.288117	-0.139371	0.232067	-0.18071	-0.0014936	0.128281	-0.0186025	-0.474031	-0.169292	-0.473016	-0.155089	-0.432119	-3.48724	-0.326297	-0.270235	-0.118274	-0.310085	-0.845504	-0.241976	-0.165099	-0.176783	0.0326687	-0.167839	-0.262334	0.791206	0.548124	0.250642	0.264491	-0.722002	-0.0932838
O14791	Apolipoprotein L1	APOL1	43.9742	0.899791	1.08845	0.122282	0.482628	0.549495	Non-significant	1.31598	0.42435	1.65781	0.222614	-2.5676	0.345956	0.943118	0.853148	0.484384	0.203464	0.0306711	1.17411	-0.208032	0.0555387	0.324569	-0.348057	0.455902	-1.00957	-0.696608	0.0213519	0.106613	0.604589	-0.240127	-0.152008	0.412006	-0.030775	-0.476503	-0.251816	1.04261	0.807169	1.37234	1.48505	1.15643	0.84152	1.00126	1.17313	1.60717	0.905841	-1.37994	0.520513
O14792	Heparan sulfate glucosamine 3-O-sulfotransferase 1	HS3ST1	35.773	0.918935	1.15746	0.210964	0.198497	0.253621	Non-significant	0.161397	-1.04013	-0.838807	-1.43962	-1.1658	-1.87382	-0.369805	0.911023	-1.12311	-0.526234	-0.121822	-1.90696	-2.05197	-1.19934	-0.151726	0.288051	1.44537	-0.571531	0.255324	-0.981485	-1.28195	-0.295977	-1.33473	-0.107073	0.591564	-0.820653	-0.0349295	-0.883123	0.182033	-0.144805	0.729148	0.952805	-0.766783	-0.234525	-1.89098	0.110268	1.19099	-1.331	0.785391	0.473558
O14795	Protein unc-13 homolog B	UNC13B	180.679	0.933137	0.850696	-0.233284	0.0179609	0.0299062	Down (<= 2 fold)	-1.04064	-1.80987	-0.734855	-1.53055	-0.512563	-1.21557	-1.05416	-1.37045	-1.45103	-0.679738	-1.23857	-1.72344	-1.39432	-1.78451	-0.542189	-0.863641	-1.09966	-0.311798	-1.22324	-0.89198	-1.15865	-0.77683	-0.87695	-1.3032	-0.817082	-0.829312	-0.861738	-1.22712	-1.11736	-1.80783	-1.18644	-2.19387	-1.51221	-1.35888	-1.77662	-1.30873	-1.94685	-0.37873	-0.759449	-0.945256
O14802	DNA-directed RNA polymerase III subunit RPC1	POLR3A	155.641	0.907615	0.685196	-0.545411	2.47e-06	9.77788e-06	Down (<= 2 fold)	-3.88235	-2.30263	-1.61667	-2.40917	-1.26768	-2.32588	-1.38782	-2.72647	-2.12044	-1.49309	-2.48698	-3.03446	-2.07957	-2.62707	-2.23551	-1.97295	-1.22853	-0.635929	-1.2391	-2.2996	-1.53098	-1.75268	-2.34672	-2.24983	-1.76097	-2.16536	-1.76558	-1.52168	-2.04584	-2.4802	-3.46577	-2.48034	-1.97566	-2.27857	-1.85892	-1.65582	-2.0628	-1.99565	-1.71738	-1.60596
O14818	Proteasome subunit alpha type-7	PSMA7	27.8868	0.915105	0.830358	-0.268194	0.0091433	0.0163446	Down (<= 2 fold)	2.22734	3.2784	3.43726	2.75219	2.08892	3.1294	3.28049	3.00048	2.87633	2.99271	2.6638	2.35551	2.71491	2.05862	2.01338	2.30408	3.01395	1.77789	1.79858	2.94649	2.9643	2.31905	2.57644	3.03545	2.37898	2.39106	2.20797	2.994	2.7248	2.31022	2.09484	3.47777	3.11588	3.02021	3.05703	3.28554	2.9573	2.60026	3.02737	3.10141
O14828	Secretory carrier-associated membrane protein 3	SCAMP3	38.287	0.932581	0.798318	-0.324965	0.0158446	0.0267806	Down (<= 2 fold)	0.334946	-0.105262	0.210435	-0.173146	0.0365792	0.0894029	0.570221	0.332329	0.416226	-0.561625	0.827099	0.172137	-0.126685	-0.134718	0.640676	0.653573	0.359997	-0.257392	0.239572	0.329841	0.979611	0.650831	0.261178	0.150337	-0.280879	0.951909	0.46918	-0.072178	0.234826	-0.39753	0.143051	0.909006	0.673112	0.744654	0.855286	1.40022	0.892239	-0.456526	-0.915895	1.15886
O14841	5-oxoprolinase	OPLAH	137.457	0.868776	0.677168	-0.562414	0.00131088	0.00280836	Down (<= 2 fold)	-0.798976	1.15781	-0.48911	-1.35399	1.06815	1.25599	-0.753644	-2.21244	-0.495268	-0.759935	1.31702	-0.212838	-1.85379	-1.13596	0.0416358	-0.58137	-0.26399	-0.0823534	-0.244783	-0.990833	-0.355266	-0.60294	0.514272	0.270832	-0.682832	-1.3772	-0.421117	1.11584	-1.09107	-1.10148	-1.17574	-1.09722	-0.266972	-1.65474	-0.904874	-1.463	-1.70855	-0.96817	-1.38911	-0.998241
O14874	[3-methyl-2-oxobutanoate dehydrogenase [lipoamide]] kinase, mitochondrial	BCKDK	46.3605	0.873207	0.818312	-0.289276	0.00292572	0.00582411	Down (<= 2 fold)	-0.671344	-0.54048	-0.655811	-1.21623	-1.03041	-0.470381	-0.234113	-0.257883	-0.51889	-0.279429	-0.772225	-1.54629	-0.419568	-2.58282	-0.684169	-0.713707	0.461531	-0.571066	-0.444448	-0.409377	-0.543005	-0.278886	-0.401153	0.089642	-0.785954	-0.630766	-0.627147	-0.531567	-0.284119	-0.451578	-1.05213	-0.872055	0.188167	-0.874174	-0.0929171	-0.396869	-0.905085	-0.778751	-0.444376	-0.361948
O14879	Interferon-induced protein with tetratricopeptide repeats 3	IFIT3	55.9848	0.887395	1.18381	0.243433	0.0470683	0.0707921	Non-significant	-0.357333	-0.804935	-1.16994	-1.48119	-0.981366	-0.781911	-0.671318	-0.960542	-0.96125	-1.14945	-0.706692	-0.740403	-1.55109	-0.95617	-0.930186	-1.62772	-1.12852	-1.42825	-0.91472	-1.12813	-1.54832	-0.472498	-0.33332	-0.459401	-1.24772	-1.65615	-0.402331	-0.259722	-0.733737	-0.970217	-0.699898	-1.84911	-0.31945	-0.840622	-0.572037	-1.19034	-0.35452	-1.54086	-3.85794	-1.05419
O14880	Microsomal glutathione S-transferase 3	MGST3	16.5163	0.909771	0.577973	-0.790927	2.44e-06	9.66492e-06	Down (<= 2 fold)	-0.938238	0.146965	0.282562	-0.772332	-2.25812	0.672362	0.104525	-0.183219	0.125716	0.520988	-0.450073	-0.501358	-0.0759669	-1.81196	-0.451281	-0.334675	1.18582	0.258674	0.847621	-1.01024	-0.782468	-0.653772	-0.766756	-1.27299	-0.291511	0.0198755	-0.678423	-0.106702	-0.497539	-1.15825	-1.4446	0.360123	-0.420863	-0.478237	-0.313613	-0.877287	-0.321695	-0.743745	0.680721	-0.00292175
O14896	Interferon regulatory factor 6	IRF6	53.1298	0.878265	1.0673	0.0939616	0.422731	0.491463	Non-significant	-1.36415	-2.01226	-2.59329	-1.06692	-0.802569	-1.61086	-1.61722	-1.33999	-1.99293	-1.36694	-1.448	-2.53332	-2.32393	-2.48004	-0.840033	-0.640372	-1.98935	-1.39075	-1.07499	-0.896034	-1.84936	-1.3479	-1.63511	-1.57845	-1.29865	-1.12881	-1.08916	-1.57604	-2.15394	-1.44046	-1.58167	-2.00853	-1.58077	-1.0837	-0.332462	-1.14239	-1.23013	-1.50094	-2.28451	-0.723248
O14907	Tax1-binding protein 3	TAX1BP3	13.7347	0.915016	0.806011	-0.311128	0.0583426	0.0858507	Non-significant	-0.0711963	2.05158	1.24759	1.80192	-0.205136	2.4697	1.45824	0.206493	0.53816	-0.0825496	1.25223	1.14323	0.981524	1.1413	0.239685	0.242281	0.636099	-0.241191	-0.234499	0.856944	0.526875	0.10053	0.602046	0.544344	-0.0224377	0.95037	-0.158437	1.45744	0.9445	1.0279	0.0774728	1.16839	1.09709	1.67382	0.520564	-1.16832	0.416978	-0.468401	-0.178639	-0.116409
O14908	PDZ domain-containing protein GIPC1	GIPC1	36.0492	0.895721	1.09558	0.1317	0.0684972	0.0990071	Non-significant	0.433072	-0.131657	-0.332549	0.275674	1.03522	0.115423	0.0505025	0.13363	0.307523	0.0659553	0.207702	0.0258263	0.310264	-0.0528645	0.145243	0.814071	0.189316	0.0863725	0.0957865	0.112536	0.201116	-0.0839035	0.118116	-0.166015	-0.00724066	0.428906	0.178341	-0.193022	0.178215	0.0560648	-0.136435	-0.0130101	0.203516	0.530195	0.0607698	0.571111	0.170511	0.0411152	-0.519476	0.370678
O14920	Inhibitor of nuclear factor kappa-B kinase subunit beta	IKBKB	86.5639	0.813178	0.76564	-0.385263	0.000167407	0.000432223	Down (<= 2 fold)	-1.39997	-1.27069	-0.639812	-1.54977	-0.768302	-1.73162	-1.3563	-1.34079	-1.29492	-1.29284	-1.10107	-1.28652	-1.52304	-1.66742	-1.53158	-1.69868	-0.555202	-1.18577	-1.12973	-1.45197	-1.24102	-1.48621	-1.44251	-1.64237	-1.72991	-2.25183	-1.54055	-0.927898	-1.13625	-1.57993	-1.61072	-1.09905	-1.25312	-1.46046	-0.627732	-0.762593	-1.36057	-0.836983	-1.66891	-0.859185
O14925	Mitochondrial import inner membrane translocase subunit Tim23	TIMM23	21.9431	0.912199	0.632757	-0.660278	2.4e-06	9.54079e-06	Down (<= 2 fold)	0.394034	2.03288	1.64909	1.46208	-0.136629	1.63888	0.888736	1.44397	1.05379	0.723027	0.559569	1.57355	0.708264	1.77277	1.12422	0.967089	2.78044	1.04073	1.28795	1.44811	0.753876	1.43954	1.1272	1.47611	0.866016	0.520652	1.0662	0.600704	1.10021	1.02117	0.758923	1.66056	1.31731	0.843486	1.69064	1.46937	1.37998	0.450996	-0.192947	1.06782
O14929	Histone acetyltransferase type B catalytic subunit	HAT1	49.5126	0.885907	0.693058	-0.528952	4.42e-06	1.6602e-05	Down (<= 2 fold)	-0.212902	-0.711921	0.341928	-0.852275	0.0604715	-0.227503	0.0297485	-0.523543	-1.27177	-0.00801467	-0.46359	-0.764893	0.0535892	-0.255625	0.0721625	0.350071	1.59564	1.69547	1.99179	0.351008	-0.253024	1.73539	0.219676	0.149199	-0.330915	-0.15745	0.561524	0.166784	0.155822	0.173678	-0.0978884	1.19701	0.871803	0.588049	0.390565	0.106729	-0.305625	0.349482	-0.322364	-0.011389
O14933	Ubiquitin/ISG15-conjugating enzyme E2 L6	UBE2L6	17.7687	0.86276	1.00707	0.0101698	0.930781	0.945085	Non-significant	-1.54922	-0.424644	-1.73957	-0.171869	-1.20745	-0.279903	-0.158483	-0.553588	-0.484814	-0.253792	0.0505082	-0.764437	-0.902334	-1.0623	-0.612971	-0.303267	-2.2453	-0.691934	-0.417465	-0.534263	-0.56863	-0.784028	-0.113853	-0.448838	-1.00252	-1.17308	-0.7897	0.499477	-0.432313	-1.02745	-0.226528	-0.181472	-2.20065	-0.597798	-0.727302	-1.29226	-1.1121	-0.889751	-0.508277	-0.694274
O14936	Peripheral plasma membrane protein CASK	CASK	105.123	0.916409	0.703068	-0.508264	3.61e-05	0.000108514	Down (<= 2 fold)	0.841694	0.0978207	1.36624	0.183906	1.63715	0.741204	1.7276	0.930677	1.12243	1.08254	0.639238	0.550057	1.2325	-0.566067	1.53028	1.36707	1.74121	1.60126	1.02841	0.97862	1.52574	1.54299	1.10911	1.40339	1.68336	0.784849	1.18922	1.16973	0.667736	-0.53707	-0.0898191	1.36749	0.849714	0.475911	1.68774	1.79697	1.50271	1.62725	1.61808	1.33773
O14949	Cytochrome b-c1 complex subunit 8	UQCRQ	9.90637	0.836278	0.887301	-0.172505	0.113866	0.155761	Non-significant	-0.105902	-0.0779481	0.289562	-0.0428309	0.236649	-0.569947	-0.0187174	0.226821	-0.571829	-0.169187	-0.385486	-0.164829	-0.290256	0.0513766	0.584425	1.32694	1.04751	1.45899	1.64922	0.553865	0.495926	0.981679	0.221696	-0.0710119	0.748783	0.150771	0.729552	-0.0305852	0.42417	0.561753	1.13488	0.995397	0.349557	0.210977	0.968577	0.748091	1.03395	0.0780776	0.514429	0.0929553
O14950	Myosin regulatory light chain 12B	MYL12B	19.7792	0.918911	2.15891	1.1103	3.04e-09	2.63933e-08	Up (> 2 fold)	6.51293	6.86886	4.9183	7.48644	4.81627	6.99415	6.54913	6.86087	6.73378	5.91128	6.87133	5.72427	6.26175	7.98579	5.1447	4.62804	2.74975	3.18123	3.46297	6.54989	5.687	5.28356	5.96903	6.04024	4.67965	6.27856	5.32694	6.41835	6.10017	6.51932	6.88882	5.27276	6.29817	7.25893	4.86563	4.68272	5.52206	5.2636	5.66627	6.10935
O14964	Hepatocyte growth factor-regulated tyrosine kinase substrate	HGS	86.192	0.898209	1.81801	0.86236	1.02e-16	5.18395e-14	Up (<= 2 fold)	1.85868	0.977599	0.403622	2.09149	1.88538	1.21822	1.08464	1.15797	1.18111	0.935751	1.99072	0.793566	1.73282	1.73925	1.41828	1.49323	0.717265	0.804481	0.948732	1.43821	1.08421	0.896994	1.03216	1.05918	1.2692	1.65229	1.137	0.959523	1.09257	1.94773	2.20839	1.07923	1.18237	1.65808	1.94729	1.5786	2.58472	0.98832	0.948294	1.54058
O14967	Calmegin	CLGN	70.0386	0.863577	1.83281	0.874056	0.00117221	0.00253678	Up (<= 2 fold)	-1.615	2.37753	2.30903	2.68579	3.14509	2.51091	0.0124686	1.74443	2.63222	2.03989	2.20044	2.71156	1.42448	2.42113	0.90032	1.25256	1.79167	2.2802	1.00412	2.01047	1.59477	2.27858	2.51724	2.13154	-1.37205	3.13713	1.25227	2.14339	2.43138	2.07407	1.75892	1.0094	1.47154	2.56855	0.308385	0.264995	0.807526	2.8481	1.20918	-2.15087
O14972	Vacuolar protein sorting-associated protein 26C	VPS26C	33.0104	0.905515	0.565617	-0.822103	1.06e-09	1.07745e-08	Down (<= 2 fold)	-2.4288	-1.63659	-1.55363	-3.28713	-1.94387	-1.97338	-1.25664	-2.02415	-1.83237	-2.01365	-1.94701	-1.55055	-2.15718	-3.09884	-1.88152	-1.68749	-1.21065	-2.0227	-1.91375	-2.70414	-1.90856	-2.02346	-2.25199	-2.10467	-1.74831	-1.49027	-1.56153	-1.60081	-1.97502	-3.00451	-3.29284	-1.51837	-1.13072	-2.45465	-1.48122	-1.8934	-1.48258	-1.78913	-1.3984	-1.61408
O14974	Protein phosphatase 1 regulatory subunit 12A	PPP1R12A	115.281	0.921177	1.7767	0.829199	1.82e-09	1.71293e-08	Up (<= 2 fold)	0.0548217	-1.02354	-0.854621	0.245449	0.22403	-0.547773	-1.52637	-0.670911	0.1773	-0.387175	-0.290568	-0.662216	-0.219289	0.00554075	-0.0157316	-0.249628	-0.880111	0.408654	-0.240483	-0.214031	-0.334574	-0.291021	0.00958321	0.11883	-0.278343	0.251535	0.16228	-0.747451	0.196135	0.0843084	-0.36123	-1.36366	-0.753236	0.29401	-1.89336	-1.52019	-0.553691	0.80103	-1.33731	-0.618243
O14975	Very long-chain acyl-CoA synthetase	SLC27A2	70.3123	0.891378	0.730969	-0.452118	0.00116011	0.00251306	Down (<= 2 fold)	-0.453208	-0.100897	-0.426557	-0.804029	-1.3868	-0.716603	-0.523798	-1.76938	-1.43045	-0.970287	-1.99114	-0.651563	-0.498119	-1.17065	-1.04444	-0.218705	-0.0962812	-0.980426	-0.253868	-0.0937357	1.61474	0.434815	-0.302236	0.0685288	-0.832265	-1.3408	-1.43378	-0.539	-0.416216	-1.11086	-1.05813	-0.797218	-0.448502	-0.781085	-0.967296	-0.257532	-0.287083	-0.227338	-1.23921	-0.653047
O14976	Cyclin-G-associated kinase	GAK	143.191	0.871768	0.755507	-0.404482	0.000141049	0.000369953	Down (<= 2 fold)	-0.0106963	-0.977588	-0.275777	-1.48894	-0.0628826	-0.451629	-0.646487	-1.46996	-0.704857	-0.89072	-0.609276	-0.600412	-0.411324	-0.857489	-0.512851	-0.832062	-0.205796	-1.11877	-1.12728	-0.758601	-0.114893	-0.226711	-0.745469	0.0236189	-0.763863	-0.152112	-0.366784	-0.468694	-0.694978	0.0404439	-1.49543	-1.55869	-0.691891	-0.400106	0.171001	0.372086	-0.452699	0.103366	-0.368155	0.471087
O14979	Heterogeneous nuclear ribonucleoprotein D-like	HNRNPDL	46.4375	0.913837	2.52246	1.33483	1.38e-12	4.92846e-11	Up (> 2 fold)	1.98846	2.35326	1.3019	3.50896	2.91303	2.04387	0.0197292	1.44446	2.39577	2.6543	2.62255	2.19607	2.97016	2.96322	2.13461	2.02461	0.869537	2.15809	1.37751	2.30745	1.97604	1.76486	1.82421	2.01589	1.92111	2.44142	2.03402	1.89169	2.12378	2.53236	2.56922	0.421017	0.800644	2.42889	-1.06643	0.0129406	0.896604	2.45556	0.204989	0.638594
O14980	Exportin-1	XPO1	123.386	0.923529	0.517055	-0.951611	1.77e-09	1.68023e-08	Down (<= 2 fold)	-0.28719	-0.550618	0.942012	-0.62395	1.35348	0.115612	1.4984	0.184586	-0.15049	0.549126	-0.752118	-0.293816	0.998106	-1.68748	0.53396	1.41192	2.00943	1.23648	0.795745	0.369321	1.01854	0.565239	0.0440237	0.576988	0.726853	0.454045	0.539168	0.493093	-0.0963321	-0.951462	-0.746144	0.202523	0.49435	0.178273	1.31536	1.56697	0.992465	1.67952	0.593295	0.71043
O14981	TATA-binding protein-associated factor 172	BTAF1	206.887	0.861742	0.804385	-0.314043	0.0203855	0.0334792	Down (<= 2 fold)	-2.23056	-2.74734	-2.46477	-2.42611	-1.99713	-3.63347	-2.31167	-3.13563	-2.84865	-2.69541	-2.7631	-2.22821	-2.53655	-2.26033	-1.63681	-2.83889	-1.92305	-2.81504	-2.71907	0.512956	-2.15467	-1.13324	-2.80967	-3.16945	-3.08104	-2.42874	-2.90924	-2.50442	-2.67057	-2.33869	0.515969	-3.40901	-2.09951	-2.87215	-1.34902	-1.76345	-1.42996	-1.46857	-1.87196	-2.23728
O15013	Rho guanine nucleotide exchange factor 10	ARHGEF10	151.612	0.867271	0.755009	-0.405434	0.00404907	0.00784407	Down (<= 2 fold)	-2.72389	-3.14229	-3.11646	-2.83442	-1.78554	-1.90522	-3.12122	-4.84023	-2.4485	-2.84765	-3.60819	-3.74304	-2.84708	-3.3047	-3.43208	-3.17268	-2.72752	-1.44746	-2.21337	-2.98581	-2.09153	-1.9954	-2.06474	-2.07291	-3.35749	-2.34054	-2.11992	-1.87464	-2.82309	-3.05197	-3.25939	-3.15644	-3.35972	-2.81308	-3.20349	-3.53423	-2.71381	-1.51937	-2.25693	-2.5529
O15018	PDZ domain-containing protein 2	PDZD2	301.641	0.909961	1.00892	0.0128148	0.922216	0.938553	Non-significant	-1.1332	-1.63492	-1.3336	-0.436578	-1.15298	-1.19998	-0.699224	-0.911693	-1.64309	-1.40763	-1.04355	-1.38452	-0.86993	-0.994765	-0.745356	0.77088	-0.709732	-0.070707	-0.59724	-2.52833	-1.5417	-1.18164	-1.50144	-1.3594	-1.34595	-1.45052	-1.13061	-1.77885	-1.75361	0.14126	-0.819701	-0.478659	0.0519967	-0.0907782	-1.37591	-0.866665	-0.693709	-0.919848	-0.630608	-0.0403993
O15020	Spectrin beta chain, non-erythrocytic 2	SPTBN2	271.325	0.922846	0.884066	-0.177775	0.251644	0.313286	Non-significant	0.351644	-0.827992	-0.722152	-1.44179	-0.17288	-1.80112	-1.77742	-1.23648	-1.40329	-0.564354	-0.806729	-1.45917	-0.199468	-0.866086	-0.0446822	-0.259283	-0.126105	0.588708	-0.7374	-1.04777	-0.157141	-0.447067	-1.26732	-1.11368	-0.0494412	-0.0289121	-0.380741	-1.94358	-1.33603	-1.68682	-2.20118	-1.99044	-1.50656	-0.619807	-2.25165	-0.311874	-0.710959	0.394672	0.0695537	-0.696416
O15021	Microtubule-associated serine/threonine-protein kinase 4	MAST4	284.097	0.842133	1.02445	0.0348504	0.750946	0.794475	Non-significant	-1.29896	-1.83402	-1.74794	-2.61189	-0.979665	-1.62292	-0.813405	-2.87178	-1.66594	-1.4415	-0.979987	-4.05408	-1.51527	-1.67844	-1.44723	-2.41366	-2.14776	-1.72363	-2.48904	-2.21249	-1.47522	-2.41791	-1.3075	-2.39543	-1.30091	-2.46056	-2.03616	-0.73904	-2.01106	-1.55609	-1.73919	-1.66198	-1.76684	-1.67501	-2.39676	-1.67224	-1.30863	-1.48373	-1.64898	-1.16273
O15027	Protein transport protein Sec16A	SEC16A	251.894	0.937541	1.1641	0.219209	0.102946	0.142502	Non-significant	1.54097	-0.274434	-0.260575	0.808921	2.05809	0.564482	0.72698	0.475951	0.708181	1.22128	1.68325	0.692846	1.50977	0.716446	1.70523	1.5375	0.87204	1.35849	-0.73777	1.3125	1.35397	1.10483	1.12465	0.902457	1.42549	1.54049	0.612621	1.42198	1.02337	0.997537	0.333353	-0.496238	0.760476	1.94695	0.106796	0.469112	0.117946	1.92931	0.43953	1.28759
O15031	Plexin-B2	PLXNB2	205.127	0.918711	0.748306	-0.4183	4.71e-05	0.00013843	Down (<= 2 fold)	-0.761371	-0.738304	-0.203224	-0.656512	-0.590481	-0.322163	-0.632415	-1.04926	-0.40648	-0.973037	-0.759385	-1.19481	-0.408191	-1.5659	-0.697736	-0.348805	-0.545607	-0.930483	-0.174671	0.27746	-0.0260561	-0.399044	-0.493395	-0.737429	-0.446757	-0.58581	-0.167035	-0.162386	-0.687238	-1.2997	-1.74938	-0.792672	-0.880713	-0.327625	0.67819	-0.683378	-0.276502	-0.613788	-0.990891	-1.06084
O15040	Tectonin beta-propeller repeat-containing protein 2	TECPR2	153.848	0.837581	0.879033	-0.186012	0.00675043	0.0124234	Down (<= 2 fold)	-0.726226	-0.930263	-0.707745	-1.06009	-0.845781	-0.80757	-0.981185	-0.930488	-1.29074	-0.684267	-0.8312	-0.992999	-0.960003	-0.992286	-1.17461	-0.61471	-1.41056	-0.295341	-0.580818	-1.14424	-0.788043	-0.535312	-0.319307	-1.00042	-0.276834	-0.941378	-0.473156	-0.499754	-1.16211	-1.40385	-1.01846	-1.19849	-0.62777	-1.14939	-0.853166	-1.19192	-1.36851	-0.153622	-0.177794	-0.614551
O15041	Semaphorin-3E	SEMA3E	89.2275	0.929585	0.92926	-0.105846	0.710362	0.758462	Non-significant	0.888249	-1.24699	4.15033	-0.634907	0.572633	0.166962	0.715181	1.30663	0.981547	0.660782	1.21331	2.41106	0.314304	-0.4871	2.72209	0.636202	2.9559	1.78504	0.0993992	1.54369	1.52526	1.62301	1.99577	0.461644	4.03072	1.42634	2.35018	-1.98246	3.32741	2.41646	1.40435	1.79775	0.161855	1.03963	-0.591529	2.60229	3.00614	1.35896	3.45537	1.9398
O15042	U2 snRNP-associated SURP motif-containing protein	U2SURP	118.292	0.892035	1.18223	0.241512	0.0567289	0.0837185	Non-significant	-2.61685	-0.792916	-0.27042	-1.00863	-1.01425	-1.01644	-0.433481	-0.732029	-0.817575	-1.13571	-0.643767	-0.702547	-1.00796	-0.891864	-1.04173	-1.19898	-2.00179	-0.9282	-1.40143	-0.772542	-0.721842	-1.17052	-1.08873	-1.19154	-1.21042	-0.784087	-1.26149	-1.24236	-0.936356	-0.549279	-0.240952	0.30956	-1.42761	-1.20969	-1.59577	-1.30221	-0.978357	-0.568471	-0.63959	-1.7772
O15047	Histone-lysine N-methyltransferase SETD1A	SETD1A	186.034	0.847289	0.937972	-0.0923825	0.278775	0.343568	Non-significant	-1.49569	-1.55241	-1.10941	-1.44755	-1.05475	-1.90139	-2.02771	-1.70341	-1.41787	-1.69964	-1.59512	-1.49333	-1.52711	-1.57787	-1.70801	-1.85331	-1.36396	-1.71363	-1.49043	-1.52677	-1.2462	-1.23733	-2.24173	-1.29172	-1.88626	-1.61742	-1.66187	-1.99008	-1.74125	-1.51661	-1.51734	-1.68286	-1.44782	-1.6915	-1.53263	-1.62158	-3.05466	-0.567438	-1.36989	-1.74711
O15056	Synaptojanin-2	SYNJ2	165.538	0.871624	1.05864	0.0822186	0.545017	0.608162	Non-significant	-0.494561	0.709712	-1.37065	0.747919	-0.840724	-0.519733	-0.400811	-1.83151	-0.990595	-0.220845	-0.342885	-0.741558	0.627572	-0.637936	-0.631352	-1.02428	-2.52248	-1.303	-0.88496	-1.20894	-0.740605	-0.827561	-0.390526	-0.866632	-0.776852	-0.954782	-1.35197	-1.06181	-1.67699	-0.339938	-0.303977	-0.33602	-1.66275	-0.806605	-0.778571	-1.09149	-1.66064	-1.03779	-1.26312	-1.16174
O15061	Synemin	SYNM	172.768	0.83914	0.931394	-0.102537	0.62774	0.685874	Non-significant	-1.45817	1.13333	-0.946583	-0.235032	-1.36133	-1.27272	1.86861	-0.616537	-0.774387	-1.28971	-0.168113	-1.36789	1.34559	-0.125418	-2.65044	-1.00398	-1.18515	-1.04481	-0.957694	0.789367	-0.609359	-1.245	0.785063	-1.40613	-1.63037	-0.380191	0.70128	-0.160554	-1.56851	-0.482597	-2.08258	-0.71352	-0.536632	-1.2791	-1.14786	-1.07185	-0.994388	-1.04853	-1.61063	0.0660738
O15066	Kinesin-like protein KIF3B	KIF3B	85.1252	0.88754	0.882158	-0.18089	0.144579	0.192587	Non-significant	-1.7612	-1.52366	-1.59611	-1.39668	-0.523819	-1.85137	-2.74459	-2.56132	-1.52681	-1.24103	-1.40774	-1.94345	-1.78304	-1.9864	-0.95648	-0.984951	-0.718461	-0.433441	-1.03317	-0.882454	-0.906246	-0.645738	-0.86852	-0.878899	-0.808486	-1.27862	-0.803211	-1.44391	-1.35607	-1.45687	-2.73161	-1.6254	-1.67145	-0.841702	-2.93135	-2.05392	-2.45331	-1.41415	-1.08546	-1.98512
O15067	Phosphoribosylformylglycinamidine synthase	PFAS	144.734	0.900054	0.587755	-0.766714	1.67e-12	5.62943e-11	Down (<= 2 fold)	1.01641	0.621175	1.23347	-0.324843	0.946145	0.458954	0.744018	0.226218	0.412875	0.723545	0.074226	0.474618	0.263749	-0.559505	0.815606	0.945906	0.703315	1.84207	1.13073	0.557343	1.34195	1.20571	0.282087	0.747717	0.670463	0.0530254	0.721062	0.907436	0.908558	-0.709388	-0.327856	0.900075	0.775215	-0.305869	0.774883	1.16613	0.371287	1.26355	0.852637	0.828393
O15068	Guanine nucleotide exchange factor DBS	MCF2L	128.109	0.871451	0.91807	-0.123323	0.321796	0.390183	Non-significant	-1.51428	-1.71071	-1.95246	-1.77308	-0.920865	-1.96719	-2.19742	-2.21411	-1.26163	-1.31734	-1.57909	-1.67986	-1.41496	-1.87775	-1.14186	-0.945722	-1.80974	-0.914259	-1.59534	-1.21027	-2.06995	-1.03888	-1.49863	-1.19885	-1.18598	-0.836564	-1.28892	-2.02221	-1.61685	-2.76627	-1.7903	-1.96484	-2.82491	-1.23714	-2.88112	-2.01396	-2.50004	-0.868995	-1.11568	-1.84877
O15069	NAC-alpha domain-containing protein 1	NACAD	161.101	0.900964	1.28228	0.358711	0.113868	0.155761	Non-significant	-1.19363	-2.20738	-3.44866	-1.0242	-0.14904	-2.54476	-1.24133	-1.19579	-1.83583	-0.982788	-1.5181	-3.47001	-0.683854	-1.70147	-0.412719	-1.01141	-2.78427	-0.905085	-1.21546	-0.0714983	-1.17545	-1.04018	-0.858993	-0.97728	0.502772	-1.5295	-1.36084	-2.04624	-2.30733	-1.78453	-1.4868	-0.944089	-0.511459	-1.32175	-1.17945	-1.3416	-0.907339	-1.78405	-3.05619	-1.05886
O15075	Serine/threonine-protein kinase DCLK1	DCLK1	82.224	0.926808	0.764717	-0.387002	0.0426164	0.0648174	Non-significant	-0.268898	-0.359106	0.345571	-0.434751	0.556756	-0.302793	0.335519	-0.365865	-0.160124	0.888451	-0.993834	-1.58067	-1.11001	-1.02761	0.181729	-0.754325	0.825494	1.29788	0.871271	0.394955	0.415117	0.426785	-0.842139	0.427767	-0.45177	-1.09062	-1.11198	-0.242518	0.893225	-1.50088	-0.788246	-0.0716864	1.42331	-0.645228	-0.724943	0.547173	0.00313592	1.90162	-0.21882	-0.224793
O15079	Syntaphilin	SNPH	53.5367	0.831103	1.27408	0.349454	0.0283048	0.0448465	Up (<= 2 fold)	-2.73012	-1.97935	-2.16507	-2.42434	-2.93263	-2.17827	-2.05829	-3.1315	-1.90979	-1.6689	-2.64252	-2.08083	-2.03429	-2.2281	-1.9132	-1.67495	-1.70964	-1.51987	-2.26541	-1.69012	-1.49229	-1.69092	0.0479706	-2.9685	-1.77201	-2.06902	-1.63526	-2.17779	-1.84416	-2.15977	-2.23273	-2.54049	-2.75533	-1.83843	-3.17776	-2.85821	-2.8164	-1.62655	-4.35388	-3.79891
O15084	Serine/threonine-protein phosphatase 6 regulatory ankyrin repeat subunit A	ANKRD28	112.966	0.859217	0.74558	-0.423564	1.67e-05	5.40867e-05	Down (<= 2 fold)	-1.4143	-1.84711	-1.0491	-1.71743	-1.00743	-4.13024	-1.21841	-1.92226	-1.19636	-1.38485	-1.72084	-1.54713	-1.058	-1.64393	-1.54863	-1.07087	-0.598512	-0.742888	-1.43653	-1.72434	-0.747001	-1.14617	-1.7958	-0.645253	-1.79398	-1.42647	-1.38574	-1.44051	-1.12492	-1.59625	-1.70999	-1.38875	-1.48973	-1.6219	-0.745119	-0.744165	-1.2384	-1.19401	-1.45889	-0.999748
O15085	Rho guanine nucleotide exchange factor 11	ARHGEF11	167.704	0.910674	0.891599	-0.165533	0.281713	0.346607	Non-significant	-2.95134	-1.59745	-2.7639	-1.82865	0.546718	-1.13733	-1.65651	-1.88182	-1.90047	-1.15653	-2.17163	-1.47724	-1.41901	-2.29292	-0.834338	-0.857415	-2.25377	0.907	-0.621808	-3.0282	-1.62657	-0.878762	-1.0573	-1.26438	-1.28176	-1.39677	-1.10542	-1.27853	-2.62049	-2.1079	-1.99034	-1.58472	-1.53462	-2.37868	-2.49341	-1.75302	-1.93025	-1.13636	-1.3094	-1.31664
O15091	Mitochondrial ribonuclease P catalytic subunit	PRORP	67.3153	0.898554	0.645239	-0.632095	1.82e-11	3.64386e-10	Down (<= 2 fold)	-1.82939	-1.89293	-1.26083	-2.74667	-1.21091	-1.50688	-1.57986	-2.05775	-1.59354	-1.45595	-2.82547	-1.8555	-1.48008	-2.57893	-1.44043	-1.18791	-2.84304	-0.953301	-0.912004	-2.10724	-1.60226	-1.30505	-1.92869	-1.14178	-1.74297	-1.70948	-1.05551	-1.39504	-1.5637	-2.34671	-2.31602	-1.7413	-2.1677	-2.19408	-1.26033	-1.25853	-1.51777	-1.819	-1.29208	-1.67259
O15111	Inhibitor of nuclear factor kappa-B kinase subunit alpha	CHUK	84.6396	0.918299	0.704345	-0.505646	0.000204322	0.00051782	Down (<= 2 fold)	-1.11247	-2.29298	-0.965345	-2.49121	-0.413847	-1.84112	-0.600711	-1.54197	-1.22042	-0.760635	-1.67784	-1.65088	-1.5233	-2.98139	-1.21315	-1.13824	-0.668449	-0.725453	-1.09889	-1.49151	-1.4724	-1.90055	-1.8887	-1.47032	-0.966179	-1.15992	-1.15686	-1.7791	-1.82701	-1.80036	-2.18989	-1.70227	-1.46139	-1.57149	0.120185	0.192921	-0.280473	-0.365141	-0.327046	-0.331273
O15116	U6 snRNA-associated Sm-like protein LSm1	LSM1	15.1794	0.884106	1.39079	0.475909	1.95e-05	6.21198e-05	Up (<= 2 fold)	0.769871	-0.242299	-0.0612323	0.39187	0.537136	0.343805	0.541592	0.433412	0.457224	-0.161999	0.669744	-0.439055	0.523233	0.458183	-0.396071	0.972938	-0.331877	-0.235221	0.0811884	0.128901	-0.24444	-0.491424	-0.830954	-0.949327	-0.294891	0.150042	-0.319709	-0.123998	-0.051739	0.522015	0.782864	-1.22345	-0.108408	1.02262	1.15264	0.676587	0.736801	0.140916	-0.00367008	0.211293
O15117	FYN-binding protein 1	FYB1	85.3871	0.838718	0.89569	-0.158929	0.115018	0.157074	Non-significant	-2.19676	-3.53038	-2.35385	-2.19286	-1.91958	-3.11427	-2.09566	-2.333	-2.21155	-2.11487	-2.23842	-2.10927	-2.02723	-2.17358	-2.02954	-2.28757	-1.72693	-1.48012	-1.29779	-2.16528	-2.04398	-1.853	-1.90212	-2.10217	-2.00444	-2.33999	-2.19543	-1.11849	-1.85511	-2.39257	-2.21394	-2.08973	-2.01859	-2.32649	-1.92013	-1.67317	-1.78235	-2.07887	-2.14592	-1.57523
O15118	NPC intracellular cholesterol transporter 1	NPC1	142.167	0.846357	0.916649	-0.125558	0.19596	0.250912	Non-significant	-0.895427	-1.32206	-1.70187	-1.19939	-2.59137	-0.763334	-1.42693	-1.3892	-1.31679	-1.13991	-1.1872	-1.01682	-1.39651	-1.16958	-1.34251	-1.1428	-1.09936	-0.61922	-1.5127	-0.781171	-0.805353	-0.733607	-0.644552	-0.885822	-0.778264	-1.83147	-0.693585	-1.05296	-1.06632	-1.09347	-1.0761	-1.48358	-1.75871	-1.19295	-1.71735	-1.4098	-1.28306	-1.10629	-0.346972	-0.703192
O15119	T-box transcription factor TBX3	TBX3	79.3888	0.883026	0.967186	-0.0481352	0.695953	0.745849	Non-significant	-1.17669	-2.15808	-1.56334	-1.7278	-0.564903	-1.62898	-1.28629	-1.53073	-1.34249	-1.42847	-0.724243	-1.47928	-0.267542	-2.05684	-2.14859	-0.393471	-0.021208	-0.325288	-0.0792191	-0.78689	-1.14384	-0.593787	-1.79285	-1.39708	-1.37313	-1.71851	-1.64826	-0.983208	-1.22337	-2.48369	-1.17167	-1.07868	-0.888498	-0.340256	-1.62216	-1.14505	-0.996795	-0.0613742	0.579062	-0.756107
O15121	Sphingolipid delta(4)-desaturase DES1	DEGS1	37.866	0.902717	1.06299	0.0881254	0.657391	0.712614	Non-significant	-0.673017	1.60451	0.643479	0.152032	-1.7914	1.34743	-1.58523	0.747165	0.777637	0.936144	0.635103	1.10968	0.75433	-0.0944613	0.298099	0.358484	1.26205	0.702822	-0.141094	0.922736	0.373288	0.897186	0.958741	1.53746	1.31212	0.440894	1.09124	0.223489	0.940577	0.479669	0.273486	1.4767	0.661509	1.00252	-0.929905	-1.2627	-0.951506	-0.568667	-2.19324	-1.63523
O15126	Secretory carrier-associated membrane protein 1	SCAMP1	37.9204	0.905714	0.891809	-0.165194	0.184565	0.238261	Non-significant	1.53349	-0.242094	1.99044	0.659569	1.49452	0.229901	1.81125	1.5759	0.648374	0.818122	1.29511	-0.241115	0.173649	0.527291	1.96581	1.7385	1.66061	1.6136	1.72647	1.64469	1.28117	1.07026	0.798281	0.185082	1.54242	1.20906	1.2926	0.625319	1.10868	0.268568	0.459868	2.1311	1.0565	1.49687	1.43302	2.60775	2.02398	1.65552	1.84273	1.64912
O15127	Secretory carrier-associated membrane protein 2	SCAMP2	36.6489	0.882487	0.733589	-0.446955	0.00359684	0.00702463	Down (<= 2 fold)	0.831968	-0.00753845	1.17906	0.57958	1.32125	0.547574	1.22399	1.00276	0.644302	0.239858	0.975431	0.0910212	0.273086	-0.406896	2.04203	2.07535	0.423652	1.54609	1.80001	0.70954	-0.0878926	0.545691	0.609011	-0.0608791	0.897487	1.18484	1.35073	0.344701	0.547019	0.212495	0.282225	1.03208	0.807736	0.863459	1.74647	1.62265	1.61245	0.151132	-1.15677	1.42277
O15143	Actin-related protein 2/3 complex subunit 1B	ARPC1B	40.9498	0.913075	0.483123	-1.04954	1.11e-11	2.39666e-10	Down (> 2 fold)	0.443356	0.826834	1.69266	-0.678213	0.867845	1.63367	0.901988	0.759401	1.60373	1.02152	0.215525	1.28578	-0.353739	-1.01813	0.769735	0.633298	2.07085	0.762945	1.01325	-0.0226934	0.503817	1.08609	1.13932	1.0074	0.636486	0.0516397	0.208882	1.81456	0.553782	-0.731994	-0.0191264	1.22894	1.22781	0.217235	1.83744	1.63122	0.956834	1.80632	1.50693	2.54486
O15144	Actin-related protein 2/3 complex subunit 2	ARPC2	34.333	0.910432	0.504872	-0.986012	2.74e-13	1.42545e-11	Down (<= 2 fold)	1.94333	2.86854	3.7218	1.35702	2.91967	3.14244	3.37229	2.51664	3.08707	2.89536	2.0208	3.07588	2.78395	1.30162	3.03945	2.94207	4.0913	3.27074	3.80161	2.24043	2.81746	2.73058	2.63928	2.94203	2.4648	2.35772	2.60782	3.14084	2.11728	1.73193	1.21296	2.7027	3.54834	2.40986	3.74577	3.51481	2.85953	3.14321	2.94478	3.66086
O15145	Actin-related protein 2/3 complex subunit 3	ARPC3	20.5467	0.929303	1.07254	0.101034	0.429329	0.497907	Non-significant	2.69768	2.25227	2.46252	2.21177	2.48937	2.46361	2.3428	2.60698	2.74194	2.08453	2.10151	2.08683	2.12005	1.90307	2.06003	2.41965	1.15176	1.73547	2.57208	2.15258	1.52374	1.43952	1.11969	0.874272	1.90811	1.70078	1.75014	1.83812	1.77437	1.59158	2.03504	1.96805	2.98131	1.63551	3.43531	3.31507	2.78713	2.86854	2.5706	3.54917
O15155	BET1 homolog	BET1	13.2894	0.873375	1.02101	0.0300019	0.815439	0.850048	Non-significant	0.103772	-0.480354	-0.319706	-0.0759703	0.59717	-0.758762	-0.377282	-0.893697	-0.139078	0.0671508	0.178675	-0.41228	0.0524835	-1.02122	0.558468	0.933174	-1.74773	0.0521478	0.0368292	-0.812488	-0.55227	-0.0551407	-0.353114	-0.0785779	0.561177	0.209019	-0.0997305	-0.799278	-0.249628	0.753853	0.613957	0.0597136	-0.546237	-0.248495	1.11054	0.227672	0.615806	-0.650662	-0.0803586	-0.341037
O15160	DNA-directed RNA polymerases I and III subunit RPAC1	POLR1C	39.2497	0.919315	1.09612	0.132401	0.124236	0.168444	Non-significant	-0.248464	0.453279	0.445979	0.43888	-0.12066	0.0813866	0.337058	0.45704	0.061991	-0.0166473	0.145514	-0.575269	-0.568876	-0.580831	-0.41042	0.705696	0.606973	-0.347375	-0.0563114	0.254782	0.138372	0.0381756	-0.606688	0.286137	-0.352797	0.0952529	-0.144177	-0.349183	0.358863	-0.23728	0.0107833	-0.0558739	0.342102	0.788513	0.661412	0.51651	0.223389	-0.159578	-0.242206	0.134139
O15164	Transcription intermediary factor 1-alpha	TRIM24	116.831	0.887209	0.981135	-0.0274759	0.818898	0.852444	Non-significant	-2.29703	-2.83058	-2.43006	-2.19996	-0.994781	-2.58394	-2.2724	-2.97787	-3.01599	-2.91202	-4.16402	-2.53812	-2.12561	-2.61481	-2.10096	-1.85601	-1.44553	-1.88427	-2.3273	-3.88957	-2.42967	-2.96055	-2.58995	-2.86219	-2.22796	-2.75372	-2.43915	-3.26188	-2.73947	-2.49063	-2.53323	-2.35449	-2.64547	-2.13648	-1.65656	-2.08351	-2.40817	-1.3771	-2.68269	-2.9096
O15173	Membrane-associated progesterone receptor component 2	PGRMC2	23.8184	0.920125	1.80852	0.854808	2.57e-11	4.86533e-10	Up (<= 2 fold)	3.26133	2.92039	1.72777	4.5327	3.96512	2.48329	2.6088	3.30261	3.31171	2.88963	3.77693	2.46636	3.53709	3.44035	3.50842	3.18235	2.10415	2.64632	2.35218	2.90381	2.89721	2.79608	3.38277	3.30458	3.29342	2.77981	3.43533	2.72654	2.9851	3.86962	4.14058	2.94073	2.3211	3.00845	2.2465	2.50155	1.73823	2.69892	2.74748	2.12607
O15182	Centrin-3	CETN3	19.55	0.864068	1.59369	0.672369	4.84e-08	2.90708e-07	Up (<= 2 fold)	-0.0203519	0.00719218	-1.01287	0.17954	-0.878587	-0.336464	-0.77874	-0.00782574	-0.275785	-0.526786	0.574379	-0.39713	0.497558	0.872507	0.639879	0.145496	-1.24949	-0.666431	0.0407505	-0.549413	-0.50179	-0.851272	-0.83153	-0.55438	-0.719398	-0.0415023	0.25102	-0.778783	-0.474704	0.257069	0.475521	-0.66731	-0.579208	-0.0297027	-1.23329	-0.794068	-0.0146351	-1.01482	-0.158435	-1.33241
O15204	ADAM DEC1	ADAMDEC1	52.7754	0.896337	0.933311	-0.0995699	0.720492	0.767358	Non-significant	-0.418639	-2.18196	0.152837	-3.93067	-1.67598	-1.26557	0.472855	-0.608656	-1.68799	-1.52914	-1.35399	-0.741162	-1.57946	-2.33368	-0.976393	-1.33144	-1.50476	0.0508739	-0.775543	-1.50516	-1.39544	-1.87516	-1.91636	-2.59337	0.271717	-1.25972	-1.54195	-3.14311	0.0170309	-1.24408	-0.147359	-0.281521	-0.102685	-1.10073	-2.44359	0.271049	-0.285848	-2.0887	-0.535753	1.30221
O15211	Ral guanine nucleotide dissociation stimulator-like 2	RGL2	83.549	0.893065	0.897637	-0.155795	0.0893361	0.125932	Non-significant	-1.13575	-1.51634	-1.23474	-0.558695	-1.13374	-1.16701	-1.54687	-0.886128	-1.01798	-1.19467	-1.51427	-1.45917	-1.10683	-2.18053	-0.71593	-0.639304	-1.09208	-0.338912	-0.637431	-1.0452	-0.456809	-0.327743	-1.22632	-0.472357	-1.19677	-1.55717	-0.582371	-1.08041	-1.22685	-1.30413	-2.43996	-1.81452	-0.935366	-0.971988	-0.926989	-0.728128	-1.14014	-0.91281	-1.12126	-1.07794
O15212	Prefoldin subunit 6	PFDN6	14.5827	0.90357	1.79784	0.846265	1.27e-07	6.79424e-07	Up (<= 2 fold)	2.13003	1.41686	0.971406	2.6598	1.7812	0.97695	1.0077	1.97816	1.91368	0.768977	2.74879	1.51218	2.65078	2.35096	1.78435	2.11821	0.467576	0.238579	0.237351	1.23786	0.43026	0.449551	0.499301	0.645593	1.48702	1.73557	1.44505	0.595601	1.50776	2.56357	3.15747	1.3271	1.71578	2.59184	1.87547	1.54129	1.93218	1.04697	0.951909	1.13633
O15226	NF-kappa-B-repressing factor	NKRF	77.6729	0.824949	0.844732	-0.243434	0.00615487	0.0114421	Down (<= 2 fold)	-2.38002	-2.40076	-2.07622	-2.53105	-2.14226	-2.71272	-2.32853	-2.4836	-1.8117	-2.48172	-2.56968	-2.44129	-2.94091	-2.72868	-2.26335	-2.48914	-1.60861	-1.02577	-2.00753	-2.69194	-2.23334	-2.17383	-2.33364	-2.21037	-2.2843	-2.64048	-2.21275	-1.89346	-2.96437	-2.71989	-2.68414	-2.44322	-2.42862	-2.5162	-2.99144	-2.28133	-2.77658	-1.97662	-2.00674	-2.33969
O15230	Laminin subunit alpha-5	LAMA5	399.737	0.927123	1.0254	0.0361908	0.870643	0.895969	Non-significant	1.21753	-0.222779	0.407956	0.139131	1.83036	0.428993	-0.514402	0.554013	1.39563	1.14558	2.28659	1.58395	1.10524	1.25043	1.73679	1.62149	1.31449	2.32038	1.40753	1.43672	2.28019	1.98951	2.51421	2.07249	2.59498	1.85743	2.31859	1.83279	2.25334	1.0751	0.865465	0.0946053	-1.25955	1.38183	-1.78296	0.210036	1.17453	2.65129	2.60087	1.94776
O15234	Protein CASC3	CASC3	76.278	0.821688	1.18332	0.242843	0.0171136	0.0286179	Up (<= 2 fold)	-2.13183	-2.3818	-0.61634	-1.54953	-1.78279	-2.08198	-2.0882	-2.1978	-2.24496	-2.16856	-1.90396	-3.34881	-1.79268	-1.76637	-1.01314	-1.3601	-2.19744	-1.88177	-1.79976	-1.89685	-1.94042	-1.23363	-1.92602	-2.04318	-2.02918	-1.65897	-1.90121	-2.50875	-2.71724	-2.02185	-1.74497	-2.22767	-2.05397	-1.67559	-2.1056	-2.04709	-2.56159	-2.24242	-2.06473	-2.54623
O15235	28S ribosomal protein S12, mitochondrial	MRPS12	15.1729	0.879216	0.763853	-0.388632	0.000317205	0.000774491	Down (<= 2 fold)	-1.10913	-0.566033	-0.662402	-1.42376	-1.23333	-0.734108	-0.735759	-1.20654	-1.48321	-0.263016	-1.4249	-2.05515	-1.46911	-2.15478	-1.01944	-0.884585	-0.53437	0.242244	0.524491	-0.193276	-1.09838	-1.46853	-1.08962	-0.58387	-0.884363	-1.63449	-0.889017	-0.659808	-1.65412	-0.40863	-1.45941	-0.640826	-1.63907	-1.08685	-1.37853	-0.995869	-0.935578	-0.485869	-0.459301	-0.937346
O15240	Neurosecretory protein VGF	VGF	67.2579	0.940914	2.9966	1.58333	2.1e-06	8.47051e-06	Up (> 2 fold)	4.10401	5.43105	3.35979	5.18182	3.23534	4.74502	3.81871	4.31112	5.46259	3.77537	6.09219	6.77878	2.90306	6.13309	5.23449	5.57308	0.850154	2.47997	2.52486	3.23366	3.49651	2.97379	4.73409	2.92482	4.58469	6.96583	6.2457	2.7171	3.03851	8.52248	5.48069	3.45441	3.0036	6.29986	4.09561	5.19158	5.40943	2.83005	6.73201	4.96179
O15247	Chloride intracellular channel protein 2	CLIC2	28.3564	0.897509	1.1932	0.25483	0.1269	0.171458	Non-significant	0.669034	0.724184	-0.047562	0.348304	0.23271	1.55864	0.947473	0.742069	0.905143	0.560636	0.155316	1.05373	-0.143573	0.598919	-0.290095	-0.372539	-1.04831	-1.29598	-0.205984	-0.00668048	-0.35249	-0.485369	0.900368	0.54292	-0.972638	0.0451103	0.539854	1.47885	0.535178	-0.587268	0.00806474	0.114226	-0.422489	-0.547994	1.12185	0.418678	0.798363	-0.695293	0.450327	0.551573
O15258	Protein RER1	RER1	22.958	0.873496	0.663667	-0.591468	5.39e-07	2.50434e-06	Down (<= 2 fold)	-0.260417	-0.560791	0.295645	-0.332104	0.431575	0.604955	1.45339	-0.0945273	0.145591	0.132352	-0.086579	0.666393	0.057382	-1.70645	0.663836	-0.277466	1.17189	0.422797	1.55883	0.242313	0.283862	1.1898	0.864365	0.378037	0.333235	-0.44489	0.43959	1.31913	0.192978	-0.295574	-0.550264	0.83316	0.924507	-0.366522	0.748326	1.1664	0.405979	-0.167106	1.21816	1.19219
O15260	Surfeit locus protein 4	SURF4	30.394	0.903165	0.593579	-0.752487	2.78e-05	8.55893e-05	Down (<= 2 fold)	1.15582	1.1152	2.28338	0.629286	1.87011	1.55773	3.42819	1.533	1.34642	1.33634	1.34481	1.30816	0.659877	1.05127	0.932541	0.773345	2.61606	1.15075	0.597108	0.993674	0.833712	0.513772	0.218492	0.48502	0.973734	1.25725	0.869346	1.39569	1.00853	0.690304	0.996997	1.58275	0.946878	0.686437	2.80537	2.80083	2.27574	-0.0699063	2.03245	2.38339
O15264	Mitogen-activated protein kinase 13	MAPK13	42.0896	0.89295	0.731683	-0.450709	0.00102402	0.00224706	Down (<= 2 fold)	0.351685	0.0884011	0.35043	0.0296105	1.04565	-0.833412	0.609596	0.0124194	0.0681505	0.137839	-0.391173	-0.382531	0.552014	-0.635966	1.11838	2.16169	0.821621	0.83374	1.15953	0.396351	1.30471	0.738101	0.514726	0.431566	0.732137	0.353449	0.546429	-0.29894	-0.311264	-0.22459	-0.022918	0.418477	0.956268	1.03053	0.946314	0.854894	0.684205	0.736551	0.810218	0.448938
O15269	Serine palmitoyltransferase 1	SPTLC1	52.7439	0.897796	0.55474	-0.850116	1.85e-10	2.4156e-09	Down (<= 2 fold)	-1.03677	-0.806451	-0.628753	-1.26754	-0.503906	-0.800862	-0.491549	-0.648324	-0.922812	-0.503313	-1.16631	-1.40131	-0.825592	-2.01926	-0.0701983	-0.814631	0.104022	-0.283585	-0.490862	-0.522378	-0.0765381	-0.474181	-0.956417	-0.2569	-1.19059	-0.855715	-0.997385	-1.19065	-1.0557	-1.54285	-1.37909	-0.588117	-0.41035	-1.07827	-0.264122	-0.492956	-0.995396	0.13263	-1.42263	-1.32543
O15270	Serine palmitoyltransferase 2	SPTLC2	62.9243	0.921932	0.682731	-0.550612	3.96e-05	0.000117802	Down (<= 2 fold)	-0.389801	-0.228953	-0.287731	-1.29801	0.059966	-0.223699	0.147328	-0.256136	-0.44816	0.0922277	-0.739464	-0.244515	-0.428159	-1.07436	-1.90846	-0.656773	-0.54769	-0.303812	-1.52471	-0.0118587	0.523131	-0.290032	-1.4317	-0.351239	-1.58594	-0.550818	-0.538345	-0.569702	-0.683208	-0.791902	-0.933631	-0.355348	-0.48735	-0.0666328	0.394394	0.286298	-0.233217	-0.0124008	-0.119885	-0.163841
O15294	UDP-N-acetylglucosamine--peptide N-acetylglucosaminyltransferase 110 kDa subunit	OGT	116.925	0.913659	0.681979	-0.552201	8.71e-07	3.87e-06	Down (<= 2 fold)	-1.13629	-1.75604	-0.561136	-2.34227	-0.613428	-1.3806	-0.246774	-1.11167	-1.37299	-0.905432	-1.71281	-1.67175	-0.622274	-1.23867	-1.07823	-0.799729	0.014216	-0.69212	0.326147	-0.994732	-0.682036	-1.28571	-1.46276	-0.243993	-1.35908	-1.16759	-1.25245	-0.913486	-1.32394	-1.54843	-2.22812	-1.04319	-0.988482	-1.03821	0.14185	-0.300473	-0.765111	-0.491452	-1.41324	-1.15118
O15305	Phosphomannomutase 2	PMM2	28.0821	0.896742	1.51963	0.60372	0.000116184	0.000310655	Up (<= 2 fold)	1.47897	0.888972	1.23386	2.15168	0.702186	1.71524	1.43115	1.91246	1.82936	1.05398	1.69385	0.497152	-0.534032	0.807501	1.18099	1.48796	0.903891	1.99544	1.24172	0.820203	0.236897	1.86553	1.74344	1.67479	-0.197532	1.58505	0.886528	1.76463	0.59032	0.939192	0.31553	1.02847	1.4277	1.40367	2.03101	1.80994	1.0573	-0.842003	1.22598	2.10818
O15321	Transmembrane 9 superfamily member 1	TM9SF1	68.8606	0.9136	0.749786	-0.415449	0.00477492	0.00908376	Down (<= 2 fold)	0.149458	1.37195	-0.216971	-1.1021	-0.452997	1.26178	1.09494	0.0807137	0.179193	0.952549	0.552933	-0.331863	-0.764391	-1.24734	-0.281353	0.0109263	1.00174	0.293637	-0.164234	0.939619	0.921604	-0.12092	0.58712	-0.00885381	0.120527	1.218	-0.183993	1.61376	0.0599572	-0.202647	-1.21998	0.699911	0.0279285	0.638176	-0.363597	0.559578	-0.337037	-0.125209	0.866805	0.415818
O15327	Inositol polyphosphate 4-phosphatase type II	INPP4B	104.738	0.922479	0.788282	-0.343217	0.126672	0.171185	Non-significant	-1.32767	-0.724722	0.594733	-0.867723	-1.9196	-1.90132	-0.481779	-0.56656	0.0630409	-0.894563	0.234894	0.0226463	0.879344	-1.25695	0.862927	-0.285235	1.03905	-1.44324	-1.57026	-1.87391	-0.0992776	-1.89805	-1.54116	-1.1854	1.08055	0.125842	-0.301434	-1.0963	-1.20382	-0.311138	-0.633379	-2.75775	-1.52074	-0.556673	-0.43983	-0.332593	-2.00659	-0.671803	-0.665621	-0.563352
O15344	E3 ubiquitin-protein ligase Midline-1	MID1	75.2507	0.824379	0.828504	-0.271419	0.0539421	0.079999	Non-significant	-2.13299	-2.65861	-1.6877	-2.31768	-1.7999	-1.6013	-1.22454	-2.15245	-2.31654	-1.81627	-2.19234	-1.55041	-2.15567	-2.39301	-2.66115	-2.41378	-1.58696	-2.54096	-3.04091	-1.96757	-2.10682	-2.31331	-1.37579	-2.44642	-2.31706	-2.61029	-2.65444	-2.67099	-2.58909	-2.48249	-2.43484	-3.38474	-1.83344	-2.48827	-2.15748	-1.65287	-2.28197	-1.94885	-1.59656	-2.44803
O15347	High mobility group protein B3	HMGB3	22.98	0.896215	1.68578	0.753414	2.25e-07	1.14001e-06	Up (<= 2 fold)	0.0326029	0.345058	-0.792347	0.668952	0.746761	0.373716	-1.63094	-0.297836	-0.243623	-0.35299	-0.140048	-0.21277	0.885954	-0.0874028	0.376507	0.861442	-0.933979	-0.43106	-0.575442	-0.656755	-0.290862	-0.413328	0.0560309	-0.820991	0.22882	0.774227	-0.0150257	0.440947	-0.459372	0.716277	-0.464541	-0.904129	-0.40162	0.709931	-1.37622	-0.614558	-1.71779	0.27115	2.50053	-1.32101
O15355	Protein phosphatase 1G	PPM1G	59.2716	0.903505	2.0756	1.05353	3.6e-10	4.32458e-09	Up (> 2 fold)	0.879485	0.753752	-1.52455	1.31635	0.845505	0.0649563	-1.12164	-0.0667913	0.451521	0.45375	0.599549	0.0734454	1.2098	-0.0277262	0.795221	0.820258	-0.0300403	0.963646	-0.2609	0.903685	1.05631	1.0845	0.446576	0.801199	0.42652	0.811077	0.677321	0.498993	0.731861	0.079588	-0.0238847	-1.02023	-0.282607	1.05101	-1.52622	-1.2714	-0.645018	0.946105	1.35723	-0.682813
O15357	Phosphatidylinositol 3,4,5-trisphosphate 5-phosphatase 2	INPPL1	138.599	0.886202	0.735401	-0.443397	9.15e-06	3.19863e-05	Down (<= 2 fold)	-1.82249	-1.35122	-1.12775	-2.16155	-0.831866	-0.54119	-0.652942	-1.21713	-0.693173	-0.977746	-1.00589	-1.94129	-0.629804	-1.53626	-0.220431	-0.447979	-0.204517	-0.207652	-0.85618	-1.23131	-0.711327	-0.558264	-0.951365	-0.161531	-0.455114	-0.343754	-0.297777	-0.23979	-0.720824	-1.56399	-1.4235	-1.26873	-1.51041	-0.789555	-0.85881	-0.456528	-1.59273	-0.71723	-0.646429	-0.330063
O15371	Eukaryotic translation initiation factor 3 subunit D	EIF3D	63.9728	0.926606	0.804343	-0.314117	0.0774584	0.110485	Non-significant	-0.113085	0.117162	0.590368	-0.796915	0.17852	0.282432	-1.6123	-1.30697	0.32119	0.132295	-0.39272	0.330899	0.387819	-1.72217	0.35526	0.190434	2.03899	1.26436	-0.0839818	0.593659	0.599014	1.27875	0.85768	1.02521	0.831092	0.602156	0.771649	0.683457	0.703802	-0.220336	2.27202	-0.461685	-0.398709	0.164175	2.10604	-0.946342	-1.22094	0.79705	1.00679	0.0623929
O15372	Eukaryotic translation initiation factor 3 subunit H	EIF3H	39.9303	0.913766	0.633092	-0.659513	3.06e-11	5.69505e-10	Down (<= 2 fold)	0.10192	0.104503	0.357694	-0.798981	0.132869	0.208856	0.690874	0.0706983	0.0779964	0.195425	0.0269014	0.573171	0.217128	-0.378605	0.640289	0.615016	1.08897	1.40286	1.54086	0.529278	0.753888	0.87255	0.692156	1.11598	0.749378	0.238695	0.420458	0.335262	0.401711	-0.171969	-0.288225	1.00984	0.978938	0.471812	-0.0418724	0.838296	-0.203553	0.71553	1.10143	0.713485
O15379	Histone deacetylase 3	HDAC3	48.8477	0.852588	0.784032	-0.351015	8.73e-05	0.00023983	Down (<= 2 fold)	-2.06242	-1.90346	-1.97174	-2.13174	-1.49648	-1.91805	-1.00421	-2.70732	-2.83695	-1.08107	-2.09228	-1.96331	-1.02611	-2.33433	-1.78415	-1.00297	-1.7282	-1.34647	-0.911542	-2.56726	-2.23647	-1.5515	-1.86705	-2.12562	-1.69493	-2.4878	-2.26718	-1.85861	-1.92592	-2.56058	-2.30925	-2.1965	-0.998728	-1.5663	-1.60496	-1.51328	-1.88012	-1.65518	-1.68916	-2.56568
O15382	Branched-chain-amino-acid aminotransferase, mitochondrial	BCAT2	44.2877	0.914633	0.471668	-1.08416	2.38e-09	2.13941e-08	Down (> 2 fold)	-1.49236	-0.648213	-0.768462	-1.51497	-0.86334	-1.1423	0.068764	-0.370523	-0.820041	-0.637424	-1.91407	-1.73338	-1.62084	-2.33101	-0.867365	-0.0153664	-1.14038	0.602809	0.425332	-0.343488	-0.193958	-0.0934786	-0.55254	-0.376624	-0.401331	-0.295163	-0.463562	-0.352434	-0.720298	-1.78177	-0.13624	0.418219	-0.838709	-0.605027	1.415	0.976285	0.582514	0.206277	1.46461	0.160882
O15394	Neural cell adhesion molecule 2	NCAM2	93.0463	0.900423	1.02737	0.0389541	0.798758	0.835824	Non-significant	-1.00681	-0.570918	-0.972312	-1.96474	-0.929991	0.114629	-1.49111	-0.889086	-2.67458	-0.267793	-1.19839	-1.29454	-0.912307	-1.35346	-1.33108	-1.3443	-0.901483	-0.817325	-1.24777	-0.386458	0.143196	-0.513826	-1.12079	-2.12404	-1.24916	-1.38514	-1.35846	-1.10413	-1.34127	-2.37314	-1.95928	-1.56807	-1.44266	-1.00378	-1.55533	-1.7765	-3.22275	-0.601498	-1.43466	-1.65115
O15397	Importin-8	IPO8	119.938	0.852093	0.67742	-0.561876	1.14e-05	3.88246e-05	Down (<= 2 fold)	-1.46276	-2.06037	-0.988682	-1.95668	-0.991534	-1.36923	-1.77218	-2.19298	-1.51254	-1.51977	-1.81746	-1.94073	-2.59971	-1.77855	-1.34803	-1.1531	-0.336961	-0.265519	0.0251402	-1.43117	-1.08372	-0.412973	-1.47768	-0.517939	-1.05208	-1.69849	-1.39196	-1.0912	-1.55039	-1.95589	-1.71982	-1.42752	-1.55017	-1.79056	-1.44871	-0.649032	-1.82404	-0.979722	-0.963052	-1.43385
O15400	Syntaxin-7	STX7	29.8155	0.903099	1.8528	0.889708	1.4e-14	1.56776e-12	Up (<= 2 fold)	2.98433	2.33349	1.44522	2.96645	2.19821	2.46455	2.38859	2.88965	2.78701	2.00832	3.03517	2.39353	2.76858	2.76029	1.58415	2.56466	1.98349	1.45136	2.2507	1.8722	1.55273	1.71573	2.34711	1.76983	1.85846	2.37237	1.82917	2.4604	2.32577	2.79871	3.65599	2.04947	2.49984	2.96648	2.04313	2.47606	2.51401	1.71514	2.04868	2.25476
O15446	DNA-directed RNA polymerase I subunit RPA34	POLR1G	54.9856	0.897497	1.488	0.57337	1.01e-07	5.57949e-07	Up (<= 2 fold)	-0.909635	-2.00994	-1.24009	-0.789568	-0.656619	-1.30174	-0.817612	-1.1014	-0.99166	-1.37593	-1.0797	-1.18391	-1.28529	-0.962541	-1.30944	-1.09743	-1.14036	-1.49883	-1.14611	-0.812304	-0.192941	-0.976075	-1.45542	-0.717931	-1.5113	-0.820538	-0.79455	-1.75566	-1.06542	0.303132	-0.148464	-0.821001	-1.05875	-0.813352	-0.185429	-0.713422	-0.743125	-0.883096	-3.42811	-1.62065
O15460	Prolyl 4-hydroxylase subunit alpha-2	P4HA2	60.9019	0.906955	1.02722	0.0387408	0.788929	0.827505	Non-significant	-0.731042	0.0367065	-0.389008	-0.939071	-0.478082	0.389243	-1.39805	-1.89736	0.0134532	-1.30394	-1.55144	-0.498787	-2.29694	-1.75054	-1.60715	-1.48804	-0.27603	-1.03466	-0.270642	-0.722846	0.178185	0.0605632	-0.33671	-0.302739	-1.22869	-2.1742	-0.835224	-0.490802	-1.25313	-0.840347	-0.821428	-1.29614	-0.986018	-1.51479	-0.941726	-1.4945	-0.758117	-1.39993	0.0299056	-1.32225
O15484	Calpain-5	CAPN5	73.1689	0.856634	0.817131	-0.29136	0.0905769	0.127492	Non-significant	-1.85609	-0.381119	-1.03683	-2.0745	-2.19356	-2.52924	-1.34078	-1.92197	-2.34982	-2.28441	-2.13586	-0.817942	-1.90121	-0.540111	-1.93164	-2.51406	-1.78921	-2.11027	-2.77937	-2.2813	-1.23915	-1.98525	-2.0303	-2.76626	-2.05049	-2.27691	-2.28203	-0.330297	-1.97793	-1.82673	-1.89321	-3.12624	-2.77093	-2.17457	-1.33944	-2.09348	-2.05743	-1.15963	-1.79794	-1.39955
O15498	Synaptobrevin homolog YKT6	YKT6	22.4176	0.880009	0.524456	-0.931106	1.57e-09	1.51431e-08	Down (<= 2 fold)	-1.49446	-0.996655	0.638419	-2.04309	0.289078	-0.612086	0.204221	-0.405357	-0.587178	-0.970571	-0.856995	-0.306291	-0.726704	-1.08721	-0.596104	-0.681481	1.33372	-0.257877	0.244501	-1.04121	-0.94169	-0.748334	-0.733722	-1.316	-0.814889	-0.838894	-0.568687	-0.727959	-0.506964	-1.71937	-1.86592	-0.0433997	0.0405435	-0.71124	1.14377	1.08091	0.604241	0.0986501	-0.185914	0.870195
O15504	Nucleoporin NUP42	NUP42	44.8716	0.896708	1.1741	0.231557	0.00945457	0.0168373	Up (<= 2 fold)	-1.55916	-1.34073	-0.881854	-0.507126	-1.93491	-1.16111	-1.86165	-1.07503	-1.3996	-1.49779	-1.32481	-2.5474	-0.943772	-1.64633	-1.46179	-1.74912	-1.17351	-1.29689	-0.779412	-1.24895	-1.29397	-0.93976	-2.03951	-1.77542	-1.71749	-1.57056	-1.35559	-1.17053	-1.01823	-1.19498	-1.12006	-1.7121	-1.39661	-1.07565	-2.74202	-1.77112	-1.96266	-1.28822	-1.56023	-1.90124
O15511	Actin-related protein 2/3 complex subunit 5	ARPC5	16.3204	0.905409	1.4923	0.577541	3.28e-05	9.94994e-05	Up (<= 2 fold)	1.98264	2.85796	0.650143	2.24271	1.30141	2.39854	2.58774	1.04892	1.56684	1.19443	1.16283	1.29867	1.29697	1.41233	0.914282	0.639688	0.310911	0.554284	0.748791	2.57213	1.51689	1.04781	1.31369	0.882787	1.09424	1.73642	0.802324	2.25633	1.3954	1.95475	2.41607	0.826388	1.68331	1.76896	1.56346	1.60871	1.91083	1.60235	2.04649	1.57131
O15514	DNA-directed RNA polymerase II subunit RPB4	POLR2D	16.3113	0.877157	1.78303	0.834328	5.78e-12	1.45404e-10	Up (<= 2 fold)	-0.0627494	-0.163598	-1.15111	0.282518	-0.468737	-0.951163	-1.00538	-0.246481	-1.22738	-1.34368	-0.366232	-1.57216	-0.763714	-0.0964482	-1.09861	-0.777114	-2.5987	-1.9229	-1.47209	-0.430793	-1.69468	-1.73861	-1.78934	-1.27911	-1.93522	-0.848684	-1.63979	-0.839621	-0.869075	-0.519582	-0.574901	-1.15906	-1.66459	-0.422492	-0.0811593	-0.408889	-0.933635	-1.4919	-0.432236	-1.81109
O15525	Transcription factor MafG	MAFG	17.8496	0.803535	1.05869	0.0822818	0.451534	0.520461	Non-significant	-3.57581	-2.03306	-1.52827	-1.6439	-1.71751	-2.31085	-1.75869	-1.59383	-2.11633	-1.00321	-1.91734	-1.93598	-1.70886	-1.55609	-2.07527	-1.22226	-1.6746	-1.40284	-2.86426	-1.05828	-1.53875	-2.35697	-2.90673	-1.65324	-1.81559	-2.86684	-1.90475	-1.76931	-1.80492	-1.02461	-1.12236	-0.836181	-2.21555	-1.43674	-1.98464	-1.98622	-1.83197	-2.74569	-1.93333	-2.6213
O15530	3-phosphoinositide-dependent protein kinase 1	PDPK1	63.1519	0.906724	0.923941	-0.114128	0.182395	0.236014	Non-significant	-2.22973	-1.57514	-0.880826	-0.697485	-0.535628	-1.19628	-0.621228	-0.756342	-1.47727	-0.52045	-1.16902	-1.35524	-0.450963	-1.24512	-0.555395	-0.0446646	-1.07644	-0.476631	-0.236212	-0.950939	-0.464916	-0.556836	-0.86325	-0.559484	-0.616378	-0.84487	-0.927899	-1.08626	-0.972311	-1.86699	-1.09549	-0.754677	-0.294869	-0.578276	-0.682667	-0.543011	-0.645637	-0.539528	-0.962213	-0.544506
O15533	Tapasin	TAPBP	47.6258	0.905476	0.691044	-0.533151	0.000217282	0.000546264	Down (<= 2 fold)	0.347934	1.35736	0.751217	0.528857	-0.298298	1.3455	1.38715	0.190102	0.989217	1.1032	-0.0220606	1.19221	0.268022	-0.304553	0.805742	1.36781	1.72043	1.63653	2.57449	0.345842	1.07426	0.743821	2.14495	1.97124	0.607108	0.121127	0.776218	2.5491	1.04624	0.509785	0.441362	0.936126	1.16402	0.519076	2.35345	1.07357	0.499861	0.570059	1.15619	2.10559
O15541	E3 ubiquitin-protein ligase RNF113A	RNF113A	38.7871	0.88698	1.93045	0.948936	6.27e-12	1.52787e-10	Up (<= 2 fold)	-1.03449	-1.83813	-2.29578	-1.59405	-1.06821	-2.49767	-1.31627	-1.80458	-1.83929	-1.79346	-1.79387	-1.79501	-1.78719	-1.93516	-1.67546	-2.07286	-2.37141	-1.45128	-1.77569	-1.31304	-1.5165	-1.76052	-2.09089	-1.22681	-1.35645	-1.86862	-1.72798	-1.99561	-1.97768	-1.75308	-1.20256	-1.82396	-1.89843	-1.2749	-2.2041	-2.07384	-1.63846	-0.98224	-1.40638	-2.1474
O15551	Claudin-3	CLDN3	23.3185	0.875059	0.853589	-0.228387	0.10957	0.150568	Non-significant	-0.104997	-0.169091	1.61662	-0.000181078	-0.456164	-0.881156	0.0669488	0.713428	-0.279991	0.715243	0.67476	0.0243326	1.03416	-0.15698	-0.0323968	-0.0817195	0.0517732	-0.254978	-0.136845	0.426604	-0.828154	-0.180571	-0.0482904	-0.148136	-0.286747	0.418796	-0.785131	-0.11586	0.339364	-1.18087	-0.207867	1.76106	0.191767	0.00132593	-0.0646429	0.116739	0.758888	-0.512072	-0.490628	-0.460346
O43143	Pre-mRNA-splicing factor ATP-dependent RNA helicase DHX15	DHX15	90.9328	0.922982	0.633621	-0.658307	5.09e-05	0.000148279	Down (<= 2 fold)	0.453154	1.14303	2.05435	0.0162244	1.73903	1.0225	0.385363	0.124309	0.816172	1.51122	0.27824	0.590625	1.29935	-1.49632	1.33554	0.769011	2.71229	1.4316	1.28246	1.46524	1.68372	1.5521	1.06621	1.36094	1.36128	1.31559	1.35775	1.53579	1.20512	0.461148	0.197799	0.348288	1.05304	1.05489	-0.804521	0.274814	0.498229	2.39754	2.55652	1.07836
O43147	Small G protein signaling modulator 2	SGSM2	113.285	0.763287	1.01829	0.0261424	0.931605	0.945776	Non-significant	-0.707184	-1.89247	-2.10722	-2.98714	-0.134401	1.04733	-3.63303	-1.95859	-3.28975	-2.97318	-2.38541	-1.03323	-1.58886	-0.956299	-0.345632	-0.714224	-2.50641	-0.288313	-0.463612	-4.17597	-2.44651	-1.78284	-2.39356	-1.77427	-0.742619	-3.56126	-1.47262	-1.02614	-2.05318	-1.26737	-1.43389	-2.9911	-1.92859	-4.09543	-0.713171	-0.492312	1.74234	-0.393064	0.645561	1.78322
O43148	mRNA cap guanine-N7 methyltransferase	RNMT	54.8441	0.909516	0.731381	-0.451304	1.64e-06	6.75529e-06	Down (<= 2 fold)	-0.124594	-0.311509	-0.46617	-0.671184	0.385318	0.064005	0.0036653	-0.968608	-0.106098	0.15567	-0.610056	0.0461454	-0.0306326	-1.18136	-0.193837	-0.0159703	1.16171	0.234056	1.13469	0.314483	0.783671	0.538635	0.012912	0.513877	0.127392	-0.353246	0.0904599	0.0655249	-0.0442763	-0.486627	-0.55962	-0.381996	-0.0326644	-0.26944	-0.226398	0.270281	-0.0568498	0.451983	0.900565	-0.194935
O43149	Zinc finger ZZ-type and EF-hand domain-containing protein 1	ZZEF1	331.075	0.890174	0.978215	-0.0317762	0.838877	0.868622	Non-significant	-1.56891	-1.53601	-1.32913	-1.21577	-1.86853	-1.33208	-1.22352	-3.42924	-1.48157	-1.04561	-1.33533	-1.40447	-1.65411	-1.86902	-1.1456	-1.9654	-1.24189	-1.27383	-1.6081	-1.66628	-1.0104	-2.06145	-2.20841	-1.91976	-1.00933	-0.853512	-1.61383	-1.79562	-3.58406	-1.09056	-2.11293	-5.44951	-3.50882	-1.67733	-1.14771	-0.604852	-0.938483	-0.959635	-1.53405	-0.88409
O43150	Arf-GAP with SH3 domain, ANK repeat and PH domain-containing protein 2	ASAP2	111.651	0.874502	1.03162	0.0449182	0.700508	0.749636	Non-significant	-0.964745	-1.69618	-1.3384	-1.19378	-0.973071	-1.06026	-1.51897	-1.03888	-1.48476	-1.34763	-1.47392	0.0283888	-0.527234	-1.47403	-1.49806	-1.23173	-2.79898	-1.20369	-1.03398	-2.11958	-1.09026	-1.30793	-1.81596	-1.54012	-1.7393	-0.963449	-1.39122	-1.17547	-1.63693	-1.45788	-2.36318	-1.45604	-1.26606	-0.743716	-1.85557	-1.0405	-1.51244	-0.62053	-1.03817	-1.64026
O43157	Plexin-B1	PLXNB1	232.298	0.834267	1.04015	0.0567905	0.64681	0.702874	Non-significant	-0.599969	-0.558438	-1.21301	-1.024	-1.04864	-0.545917	-0.316649	-0.800859	-0.1865	-0.549845	0.127805	-2.40028	-0.663862	-1.06625	-0.968548	-1.2378	-1.54037	-1.21534	-1.15628	-1.10199	-2.46817	-1.01495	-1.09023	-0.896928	-1.3852	-1.61435	-1.31153	-0.267658	0.190236	-3.0472	-0.864298	-0.567553	-0.600445	-0.688985	-1.29971	-0.106813	-1.69775	-1.42923	-0.915908	-0.879575
O43159	Ribosomal RNA-processing protein 8	RRP8	50.7148	0.844211	0.933274	-0.0996276	0.393392	0.461659	Non-significant	-1.70694	-1.51736	-2.94877	-1.80062	-1.16824	2.05095	-1.88041	-2.43379	-2.03717	-1.67165	-1.85455	-2.12499	-2.16719	-2.1572	-2.02509	-1.49876	-1.7001	-1.43208	-1.63948	-1.61987	-1.85916	-1.76259	-2.43647	-1.37078	-2.47945	-2.20266	-2.12842	-1.94539	-2.34386	-1.98394	-2.65914	-2.53212	-2.73132	-1.87153	-2.22295	-1.899	-2.07511	-1.26951	-2.72022	-1.72697
O43164	E3 ubiquitin-protein ligase Praja-2	PJA2	78.2141	0.860123	1.5666	0.647637	1.87e-06	7.6125e-06	Up (<= 2 fold)	-1.24091	-1.7468	-2.15459	-0.997341	-0.84122	-1.75082	-2.01412	-1.29965	-2.02717	-1.72726	-2.44724	-1.42263	-0.776724	-0.903007	-1.94993	-1.82235	-2.31121	-1.4424	-1.4373	-2.02256	-1.61338	-1.01803	-1.74808	-0.72403	-0.936546	-1.03178	-1.13168	-1.85601	-1.28018	-0.879225	-1.27917	-1.85653	-1.57264	-1.53433	-1.94529	-2.14794	-1.95581	-1.94435	-1.8753	-2.01105
O43166	Signal-induced proliferation-associated 1-like protein 1	SIPA1L1	200.029	0.920644	0.89955	-0.152724	0.598188	0.658047	Non-significant	-0.997879	-1.25953	-2.74458	-3.45323	1.63626	-2.107	-2.18618	-1.90702	-2.19809	-3.51574	-1.44023	-1.35953	0.586889	-1.86607	-1.81541	2.09198	0.412443	1.24612	-1.1818	-1.71421	-3.82096	-1.87889	-1.02516	0.239433	-1.48384	1.30069	0.806403	-2.13916	-3.06688	-0.0256801	-1.80798	-1.85554	-0.176257	-1.27284	-1.44369	-1.68555	-3.8387	0.511632	0.430113	-0.658892
O43169	Cytochrome b5 type B	CYB5B	16.6945	0.91713	1.71859	0.781225	2.37e-06	9.43857e-06	Up (<= 2 fold)	3.24509	2.07743	1.02104	3.06112	2.97846	1.31531	2.17584	2.37291	0.807879	2.53095	1.85547	1.2424	2.91548	2.51833	1.85407	1.90389	0.602147	1.85943	2.92324	2.12968	1.84969	2.42165	2.20418	1.85775	1.13082	1.9935	1.7841	2.06487	2.25743	2.99833	2.89936	1.74779	1.70423	2.2635	2.32776	2.01345	1.32353	1.39247	1.77826	1.9035
O43172	U4/U6 small nuclear ribonucleoprotein Prp4	PRPF4	58.4492	0.891285	0.677782	-0.561107	1.68e-08	1.15864e-07	Down (<= 2 fold)	-0.113225	0.0130122	-1.31842	-0.864907	0.32861	-0.197474	-0.719868	-0.57458	-0.246157	0.128275	-0.456885	0.00684726	0.355706	-0.665412	0.263414	1.04105	0.91612	0.726933	0.54099	-0.110771	0.245889	0.786148	0.106023	0.816103	-0.096378	-0.115899	0.35688	0.173001	-0.0690553	-0.978149	-0.487131	0.210996	-0.262245	0.131826	-0.57469	-0.148459	-0.548179	0.592529	0.188187	-0.317745
O43173	Sia-alpha-2,3-Gal-beta-1,4-GlcNAc-R:alpha 2,8-sialyltransferase	ST8SIA3	43.9698	0.855852	1.1006	0.138289	0.481473	0.548559	Non-significant	-0.909252	-0.984345	-0.766585	-1.51581	-0.831113	-1.09574	-0.320773	-1.14212	-1.62884	-3.81364	-0.289812	-1.03476	0.517602	-0.637018	-0.498298	0.129111	0.822941	0.510737	0.558176	-1.61701	-0.569495	-0.12055	-0.712338	-0.701771	0.767157	0.206388	0.333662	-0.66507	-0.0524754	-0.40978	0.0858571	-0.031363	-2.11059	-1.85463	-4.5859	-0.876406	0.558064	-0.869567	0.158921	-0.770871
O43175	D-3-phosphoglycerate dehydrogenase	PHGDH	56.6505	0.90498	0.675429	-0.566125	0.00168259	0.00353364	Down (<= 2 fold)	0.0980934	0.345749	1.15366	0.804169	0.295456	1.33366	0.577578	0.719667	0.775847	1.09192	1.73234	0.0319284	0.580843	-1.21435	-0.0458356	2.59349	-0.141522	-0.978427	0.685886	0.562784	0.537875	0.0872091	0.0953185	1.40903	0.318858	-0.00702707	0.11203	2.43016	0.600368	-0.549117	-0.839753	0.430038	0.0829335	0.849808	1.61121	0.658655	1.07559	0.865309	0.299334	-1.00925
O43181	NADH dehydrogenase [ubiquinone] iron-sulfur protein 4, mitochondrial	NDUFS4	20.108	0.905387	1.70224	0.767433	2.2e-08	1.46084e-07	Up (<= 2 fold)	1.9551	1.80511	1.07824	3.36613	2.73974	1.1407	1.24502	1.20193	2.33108	2.37613	2.09658	1.54485	2.24371	2.15186	2.76763	2.27216	2.41304	2.41349	3.29051	1.8445	1.33772	1.96428	1.75239	1.86759	1.82628	1.68516	2.50509	1.43696	2.20792	2.84828	3.18216	1.60546	0.668861	2.31572	0.450159	1.54694	2.03615	2.24816	2.99507	1.50804
O43189	PHD finger protein 1	PHF1	62.1058	0.873897	0.943929	-0.0832495	0.565346	0.626719	Non-significant	-0.696154	-0.591494	-1.51059	-0.95598	-0.809603	-0.562423	-0.492099	-0.831812	-1.44329	-0.42739	-2.54284	-0.599556	-0.655748	-1.28565	-0.78277	-0.386612	-1.38129	-1.11312	-0.01428	-0.727639	-1.13239	-1.10097	-1.21167	-0.885806	-1.57043	-0.42019	-0.685251	-0.861936	-0.78136	-2.94691	-0.396807	-0.787459	-0.598782	-0.486823	-0.117118	-0.326931	-0.447545	-0.273041	-0.41846	0.00632748
O43194	G-protein coupled receptor 39	GPR39	51.3288	0.884216	1.14712	0.198021	0.102931	0.142502	Non-significant	-0.563879	-0.93765	-1.58858	-0.936215	-0.906568	-1.66705	-1.30225	-1.33936	-0.507313	-0.0420754	-0.339314	-1.5711	-1.59202	-1.09357	0.0150281	-0.284459	-1.13658	-0.613774	-0.663811	0.0780927	-1.47586	-0.908933	-0.662649	-1.0015	-0.715288	0.0727297	-0.557745	-1.0518	-0.0588065	-1.82897	-0.146763	-0.970273	-0.713816	0.0934925	-1.06331	-0.451211	-0.72892	-1.08657	-2.44229	-0.63729
O43236	Septin-4	SEPTIN4	55.0982	0.857005	0.746909	-0.420997	0.000167594	0.000432537	Down (<= 2 fold)	-0.424956	-0.236055	0.00166155	-1.41653	-0.379062	-0.820143	0.0929924	-0.247389	0.136301	-0.263201	-1.39943	-0.853163	-0.705904	-0.82179	-0.331057	-1.17833	0.586907	-1.44887	-0.535861	-0.692303	-0.387117	-0.237484	0.177456	-0.157223	-0.369625	-0.686274	-1.5531	0.456383	-0.240513	-0.470959	-0.748876	0.109883	0.0520849	-0.586791	0.842321	-0.0214036	0.302322	0.547921	0.195445	0.880761
O43237	Cytoplasmic dynein 1 light intermediate chain 2	DYNC1LI2	54.0993	0.92669	1.01946	0.0278073	0.785297	0.824263	Non-significant	1.62857	1.08873	1.01516	2.38067	1.5902	1.31668	1.9279	1.2679	2.21732	1.60275	2.11246	1.10396	2.58127	1.4806	2.00497	1.99774	1.12033	1.30971	0.844422	1.86795	2.02552	1.10646	1.70973	1.59913	1.74335	1.82078	1.41475	1.70709	1.12259	1.51698	1.5809	1.13092	1.07755	1.98706	1.94945	1.49708	1.16051	0.829278	-0.114195	0.77856
O43242	26S proteasome non-ATPase regulatory subunit 3	PSMD3	60.9776	0.906247	0.593644	-0.752331	4.87e-11	8.15864e-10	Down (<= 2 fold)	0.798845	0.745591	2.00247	-0.0913958	1.01644	0.965773	1.6788	0.874971	0.971862	1.06565	0.587245	1.24843	1.28081	-0.162108	1.22748	0.857493	2.30152	0.832331	0.604884	1.05666	1.97713	1.53079	0.991401	1.9071	1.27527	1.24361	1.41382	0.81106	1.06043	0.217135	0.0344932	1.77341	1.70631	0.744618	2.20101	1.90596	1.68652	1.47708	2.01186	1.77017
O43246	Cationic amino acid transporter 4	SLC7A4	68.268	0.849155	0.807551	-0.308375	0.0263997	0.042121	Down (<= 2 fold)	-0.794714	-1.34575	-0.426942	-1.06902	-1.1202	-2.21604	-0.325063	-0.591749	-0.479604	-1.77508	-0.625919	-1.99303	-0.678414	-1.09376	0.333044	0.724173	-0.798581	-0.472932	0.0951339	-1.72008	-1.05946	-1.14016	-0.764643	-1.24112	-0.842953	-1.07742	-0.857046	-1.05049	-1.71545	-0.963487	-1.02914	-0.385261	-2.57046	-0.809068	-0.160779	0.935323	1.04807	-1.22088	-0.813301	0.1926
O43251	RNA binding protein fox-1 homolog 2	RBFOX2	41.3738	0.85974	1.25277	0.325126	0.0086911	0.0156038	Up (<= 2 fold)	0.573045	0.320882	-1.43187	0.285698	-0.0903672	0.233641	-0.199472	0.825293	1.32313	0.259066	0.407134	-0.131249	0.563986	-0.963894	1.59449	0.61058	-0.345059	-0.0543613	-0.198025	0.115992	0.335309	0.82404	1.22327	1.07203	1.0097	-0.0857495	1.13989	-0.0449525	0.232706	0.874191	0.971668	-0.0159575	0.214148	0.546556	-0.938731	0.103892	-0.063042	0.625174	0.887354	0.497017
O43252	Bifunctional 3'-phosphoadenosine 5'-phosphosulfate synthase 1	PAPSS1	70.8331	0.922419	0.607526	-0.718982	3.2e-06	1.2393e-05	Down (<= 2 fold)	-0.386144	-1.24327	-3.00326	-1.49319	-0.164529	-0.259615	0.17223	-1.37769	-1.4115	-0.403054	-1.35514	-1.02642	-0.930787	-2.45769	-0.473637	-1.27942	-0.734208	-1.39753	-1.40075	-0.892218	-0.25104	-0.41371	-0.276641	-0.752787	-0.644694	-1.04172	-1.14663	0.0661263	-1.04036	-1.80229	-1.38587	-0.425003	-0.582955	-0.896684	0.837891	0.447017	-0.122169	-0.350347	0.440898	0.273452
O43264	Centromere/kinetochore protein zw10 homolog	ZW10	88.8295	0.913643	0.641421	-0.640657	1.26e-06	5.32959e-06	Down (<= 2 fold)	-0.654051	-1.5124	0.126231	-0.947646	-0.200977	-1.24126	0.0768599	-0.427032	-0.266424	-0.192108	-1.27525	-0.475517	-0.408828	-1.02345	0.245754	1.60717	-1.11569	0.499218	0.116013	-0.3457	0.395435	-0.020239	-0.722421	-0.18161	-0.421819	-0.530077	-0.139869	0.862022	-0.780252	-1.62648	-0.817306	0.222904	-0.0168968	-0.742885	0.362518	0.209248	-0.586627	-0.482301	-1.80466	-0.152832
O43278	Kunitz-type protease inhibitor 1	SPINT1	58.398	0.91163	1.31871	0.399131	0.00117058	0.00253409	Up (<= 2 fold)	0.0867695	0.65634	0.254814	0.599536	0.328365	0.210351	-0.0160204	-0.757925	0.260046	-0.153592	0.824405	-0.423802	0.0502585	-0.139679	-0.572838	-0.401946	-0.596002	-1.18015	-0.904702	0.244217	-0.104527	-0.733232	-0.0354619	-0.337124	-0.321817	0.54356	-0.171663	0.864162	-0.980569	-0.4944	-0.28843	-1.32903	-1.33167	0.16094	-0.702002	-0.366773	-0.689525	-1.10026	0.597604	-0.00470114
O43290	U4/U6.U5 tri-snRNP-associated protein 1	SART1	90.2548	0.901416	1.83124	0.872823	3.08e-09	2.67055e-08	Up (<= 2 fold)	-1.04914	-1.13725	-1.86795	0.0146284	0.31795	-1.08124	-2.88706	-1.01905	-0.638179	-0.960029	-0.738145	-0.882693	-0.987445	-0.63602	-0.825166	-0.780291	-1.23034	-1.65247	-1.5429	-0.0360247	-0.691942	-1.15648	-0.942574	-0.447067	-0.353482	-0.184833	-0.42362	-1.07808	-0.763237	-0.838294	-0.881577	-1.13673	-1.6182	-0.832323	-1.81127	-2.76142	-1.35056	0.057015	-1.74502	-1.16267
O43291	Kunitz-type protease inhibitor 2	SPINT2	28.2281	0.90513	2.20453	1.14047	4.61e-09	3.76028e-08	Up (> 2 fold)	0.391131	-0.117498	-0.767672	1.58864	1.27258	-0.236637	-0.878862	-0.627953	0.907577	0.588326	1.44711	0.702653	0.239313	0.338073	0.593863	0.396013	-2.2471	-0.304948	-0.750736	-0.200062	-0.165124	0.0795517	1.12448	-0.115269	0.204559	0.653727	0.658271	0.589292	0.0147257	0.674284	0.0277512	-0.501556	-0.897641	0.906779	-1.97636	-0.311752	-0.241443	0.448296	2.04827	0.48644
O43292	Glycosylphosphatidylinositol anchor attachment 1 protein	GPAA1	67.6232	0.856357	0.624479	-0.679276	0.000131187	0.00034684	Down (<= 2 fold)	0.0272919	0.674897	0.382426	1.61106	0.259328	0.70936	1.18584	-0.953931	0.527501	0.38263	0.408582	0.6599	-0.0947536	-0.216321	0.143023	-0.696115	-1.40413	0.448697	-1.53078	-1.09945	0.688054	0.578138	-0.0877975	0.524924	0.428157	-0.672545	0.0981095	0.649742	0.737988	-1.3788	0.84457	0.995937	0.780276	0.333153	0.257252	0.736649	0.253017	0.392084	0.643027	0.536173
O43293	Death-associated protein kinase 3	DAPK3	52.5357	0.839117	0.768186	-0.380472	0.000562565	0.00131106	Down (<= 2 fold)	-2.21668	-1.89312	-2.0516	-3.30416	-1.74371	-1.7737	-2.02134	-2.33785	-2.12342	-2.37234	-2.67699	-2.23636	-2.57697	-2.62917	-2.46471	-2.36385	-1.95321	-1.60732	-1.01823	-1.84444	-1.93185	-1.48355	-1.69251	-1.66859	-2.26532	-2.50898	-3.15214	-1.78046	-3.08276	-2.80685	-2.7616	-1.30156	-2.39087	-3.74609	-2.53553	-1.90228	-2.41821	-2.05456	-2.31751	-2.89294
O43294	Transforming growth factor beta-1-induced transcript 1 protein	TGFB1I1	49.8142	0.90903	1.31031	0.389911	0.0790957	0.112602	Non-significant	1.63247	-0.540123	-0.319172	0.5822	0.435412	0.778625	1.37246	0.993492	1.8065	0.558928	0.363306	-0.760289	0.4358	-0.668766	0.268126	-0.285444	0.486868	0.671689	-0.214563	-0.473424	-0.546496	-0.583171	-0.351697	0.107897	-0.378938	-0.614111	-0.570156	1.35948	1.02074	-0.520374	-0.181613	-0.966543	-0.736201	0.599174	2.43375	1.20819	1.44088	3.09029	1.03083	1.81904
O43295	SLIT-ROBO Rho GTPase-activating protein 3	SRGAP3	124.504	0.829736	1.20534	0.26944	0.0302876	0.0476452	Up (<= 2 fold)	-1.6722	-2.61107	-2.41987	-2.10623	-1.12073	-3.31178	-2.66205	-2.46339	-2.41533	-2.5567	-1.82129	-2.47236	-1.54191	-2.17546	-1.59811	-1.81554	-2.69674	-1.62674	-1.84562	-2.40917	-2.08741	-2.26747	-2.02252	-2.24465	-2.37117	-1.65604	-2.03803	-2.58778	-3.0428	-2.19466	-2.09496	-2.34299	-3.29932	-2.05625	-2.3031	-1.75606	-2.22198	-1.91279	-1.75939	-1.39968
O43299	AP-5 complex subunit zeta-1	AP5Z1	88.6052	0.911566	0.595527	-0.747761	1.09e-10	1.55208e-09	Down (<= 2 fold)	-0.818638	-0.93619	-0.319776	-2.54124	-0.105622	-1.28286	-0.591308	-1.20633	-0.487829	-1.11722	-1.13324	-0.76575	-0.271871	-2.92085	0.0520059	-0.152773	0.396399	-0.327263	-0.0917937	-1.00244	-0.798947	-0.420211	-0.708571	-1.43553	-0.44106	-0.427912	-0.178264	-0.0613988	-1.377	-2.11703	-1.06988	-0.420396	-0.745208	-1.11614	0.249939	0.0384117	-0.129679	-0.272243	-0.935956	-0.628348
O43301	Heat shock 70 kDa protein 12A	HSPA12A	74.9784	0.873396	0.832021	-0.265308	0.0704533	0.101501	Non-significant	-1.53708	-1.31734	-0.478893	-1.62571	-1.77277	-0.773278	-1.72308	-1.46906	-0.661724	-1.11863	-1.90416	-0.578114	-1.84498	-0.221781	-2.1327	-2.27438	-2.34414	-1.83536	-0.929126	-1.9382	-3.37289	-2.25124	-1.23613	-0.996593	-1.30739	-2.89604	-2.9121	-0.234502	-1.35526	-1.57875	-1.39535	-1.30794	-1.19822	-3.47298	-1.07318	-1.61489	-1.28779	-1.37839	-0.979904	-1.78277
O43306	Adenylate cyclase type 6	ADCY6	130.615	0.839145	0.873134	-0.195725	0.0307256	0.0482997	Down (<= 2 fold)	-0.560991	-0.312843	-0.417981	-0.637901	-0.319141	-0.321977	-0.469511	-0.0283033	-0.331226	-0.113362	-0.312123	-0.166321	0.165481	-0.516247	0.132693	-0.548197	0.140552	0.66023	-0.699519	0.56805	-0.0702846	-0.389847	-1.63011	0.285163	-0.255586	-1.59618	0.164731	-0.356705	-0.582044	-0.526612	-0.409592	0.0448783	0.772453	-0.347374	-1.35618	-0.811351	-0.90344	-0.16028	-0.628289	-0.81689
O43310	CBP80/20-dependent translation initiation factor	CTIF	67.5867	0.925396	1.44044	0.526514	1.08e-05	3.70294e-05	Up (<= 2 fold)	-0.681855	-1.38242	-1.94449	-0.294886	-0.359959	-0.547212	-0.752886	-1.05678	0.042375	-0.31253	-0.681836	-0.882488	-1.06962	-1.00444	-1.02243	-1.23542	-1.48436	-0.366473	-1.07432	-1.51468	-0.909897	-0.564888	-0.679129	-0.935615	-1.03846	-1.07049	-2.21048	-0.573481	-0.795542	-2.0696	-0.691606	-2.89105	-1.28	-1.44808	-1.21563	-1.84403	-0.662264	-0.705702	-1.69399	-1.27544
O43312	Protein MTSS 1	MTSS1	82.2511	0.89978	1.60213	0.679987	5.37e-05	0.000155817	Up (<= 2 fold)	-0.439617	-1.20084	-1.26594	-0.651439	0.601891	-3.47368	-0.460788	-2.6618	-0.885124	-0.654548	-0.74619	-1.13325	-0.0667706	-1.05946	-2.05015	-1.49621	-1.32527	-1.3625	-0.851613	-0.219629	0.230992	-0.260933	-0.201892	-0.872683	-0.826554	-0.238615	-0.76177	-0.508921	-0.503059	-0.302696	-0.469959	-0.814062	0.0851083	-0.103733	-1.47221	-0.334397	-0.803595	-0.150977	-0.281924	-0.427799
O43314	Inositol hexakisphosphate and diphosphoinositol-pentakisphosphate kinase 2	PPIP5K2	140.407	0.879068	0.818433	-0.289064	0.0360139	0.0556724	Non-significant	-1.8157	-1.73861	-0.423798	-2.06683	-1.622	-0.75322	-1.93076	-1.60524	-1.40257	-1.55391	-1.57053	-1.0356	-1.10224	-2.25523	-1.71899	-1.86266	-1.52384	-0.836155	-2.16592	-0.895823	-0.580242	-1.03734	-1.21254	-1.28293	-1.67604	-0.926382	-1.46166	-1.98894	-1.31668	-4.01023	-2.40533	-2.6268	-1.88313	-2.01289	-3.65869	-1.93482	-1.31074	-1.17204	-1.09297	-1.20617
O43318	Mitogen-activated protein kinase kinase kinase 7	MAP3K7	67.196	0.839472	1.16024	0.214428	0.0470697	0.0707921	Non-significant	-1.1238	-2.08404	-2.36784	-2.18854	-0.855154	-2.46473	-1.88254	-1.74896	-1.62967	-1.88685	-1.76115	-2.60847	-2.78605	-2.27819	-2.2009	-1.89433	-2.26059	-1.47545	-1.8119	-1.58355	-2.14955	-2.57132	-2.09152	-2.21668	-1.59367	-1.86502	-1.8492	-2.6444	-2.09686	-1.57826	-2.18388	-2.06813	-1.30908	-1.92097	-1.61795	-1.62923	-1.52418	-1.35134	-2.26561	-1.69909
O43324	Eukaryotic translation elongation factor 1 epsilon-1	EEF1E1	19.8106	0.883994	1.25522	0.327936	0.00659737	0.0121859	Up (<= 2 fold)	1.82017	1.23283	1.35523	2.24065	2.41298	-0.256625	1.66245	2.11551	1.52663	1.43748	1.31511	0.457501	1.25867	0.854668	1.71728	2.13712	1.81355	1.03781	1.10142	1.91143	1.38885	1.66947	1.16262	0.714279	1.17249	1.04961	1.19675	0.73104	1.7181	1.85862	2.06979	1.78749	1.72997	1.67776	1.88126	2.03801	2.32837	1.35153	1.19237	1.31214
O43353	Receptor-interacting serine/threonine-protein kinase 2	RIPK2	61.1949	0.827709	0.863951	-0.210979	0.143922	0.191828	Non-significant	-2.13151	-2.66493	-2.49477	-3.19227	-1.66471	-2.53696	-1.63772	-2.49046	-2.24697	-2.62713	-2.45726	-2.72424	-2.24004	-2.42586	-2.72544	-3.16316	-0.480973	-2.55422	-2.19643	-2.56273	-2.01235	-2.48264	-2.71462	-2.44466	-2.32501	-2.17369	-3.02446	-2.09367	-2.37967	-2.52038	-2.50669	-1.77406	-3.12748	-1.2474	-1.84379	-1.44798	-0.7862	-2.04144	-1.13549	-1.24074
O43390	Heterogeneous nuclear ribonucleoprotein R	HNRNPR	70.9431	0.923906	0.873242	-0.195546	0.15233	0.201732	Non-significant	1.44799	2.06025	2.54343	2.15038	3.17354	1.72192	2.52915	1.58028	1.64876	2.05155	1.32803	1.95411	2.31105	1.14192	2.09148	1.7431	3.00474	1.7684	1.02428	3.09915	2.73426	2.28809	1.8606	2.63798	2.03704	1.81267	2.06488	2.18585	2.45614	1.43944	0.74554	2.63847	2.07633	1.9018	2.0219	2.78727	2.4937	3.46	2.45827	2.1114
O43395	U4/U6 small nuclear ribonucleoprotein Prp3	PRPF3	77.5289	0.876066	0.989942	-0.0145848	0.897292	0.918136	Non-significant	-0.550456	-0.341953	0.406806	-1.55494	-0.534962	-0.522421	-1.55018	-2.12239	-0.215206	-0.160455	-0.43001	-1.79235	-0.679238	-1.85648	-0.498524	0.315266	0.0987619	-0.315105	-0.534545	0.0623699	0.134497	0.169265	-0.628187	-0.418111	-0.478519	-0.351963	-0.222496	-0.518059	-0.328862	-1.29735	-0.680089	-1.02854	-0.814246	-0.0513055	-1.35223	-0.0682434	-0.403875	0.0589829	-2.73709	-0.586426
O43396	Thioredoxin-like protein 1	TXNL1	32.2513	0.921982	0.800544	-0.320947	0.104981	0.145016	Non-significant	0.386244	1.50825	1.35139	1.34985	0.164566	1.07911	0.669775	0.974497	-1.22903	0.553614	1.11048	0.117106	1.75027	1.37755	-0.0324634	0.340548	-0.139981	0.167945	0.0416076	2.1836	1.48064	0.994312	1.31775	0.3974	-0.294353	1.59545	-0.0509974	1.84491	0.76287	0.0752605	-0.0689875	1.16899	0.477318	1.16946	1.84695	0.972963	-0.439186	-1.06996	-0.12138	0.190178
O43399	Tumor protein D54	TPD52L2	22.2377	0.919477	1.9041	0.929107	2.75e-10	3.42816e-09	Up (<= 2 fold)	2.96063	2.5122	1.05583	3.44597	3.16433	2.84258	2.27125	2.61839	3.49064	2.37077	4.2471	2.22712	3.00309	3.82115	3.39806	3.92409	1.62673	2.6219	2.98643	2.00354	1.81515	2.8164	2.81254	2.25832	2.43193	3.25255	3.1485	2.25592	2.47737	3.54056	3.73476	2.80033	2.86829	3.97125	2.36928	2.7135	2.70139	2.30509	0.317149	2.78429
O43402	ER membrane protein complex subunit 8	EMC8	23.773	0.909226	0.984637	-0.0223366	0.82938	0.860643	Non-significant	-1.27284	-1.75109	-1.33083	-0.600412	-0.435236	-1.75856	-1.06094	-0.662978	-0.450522	-0.678689	-1.49341	-1.31845	-1.3933	-1.61136	-1.14557	-0.972748	-0.475567	-0.796052	-0.499669	-1.59995	-1.26127	-1.49114	-1.6111	-1.08622	-1.37562	0.2508	-1.56659	-1.74385	-0.986998	-1.20107	-1.78993	-1.92601	-2.0238	-1.43611	-0.416661	-0.500487	-0.676637	-0.739834	-1.24845	-0.92921
O43414	ERI1 exoribonuclease 3	ERI3	37.2382	0.882634	0.864896	-0.209402	0.0524893	0.0781249	Non-significant	-1.16848	-1.17663	-0.465971	-1.09172	-1.20914	-0.95172	-0.0491948	-0.590663	-1.23512	-1.8589	-1.16005	-2.49313	-1.19825	-1.14016	-1.23553	-1.78274	-1.13351	-1.25564	-1.07378	-1.091	-1.47581	-2.14408	-1.45245	-2.01183	-1.31788	-1.69322	-1.76955	-1.36822	-1.48585	-1.67747	-2.36612	-1.03702	-0.99924	-1.34385	0.158336	-0.244474	-0.2151	-1.03548	-0.100118	-0.198146
O43426	Synaptojanin-1	SYNJ1	173.103	0.885616	0.805981	-0.311182	0.0209049	0.0342472	Down (<= 2 fold)	-0.359032	-1.93729	-1.82162	-1.26978	-0.216298	-3.70003	-0.53909	-1.11637	-0.696838	-0.47023	-1.18643	-0.522211	-0.963613	-1.47151	-0.433584	-0.939479	-0.728284	-0.321715	-0.387249	-0.830696	-1.27537	-0.986125	-0.786824	-0.986385	-0.291373	-0.559385	-0.478794	-1.44791	-0.879546	-1.21549	-1.54403	-0.768832	-0.533996	-1.48112	-0.186757	-0.54712	-0.750615	-0.438889	-1.48186	-0.655301
O43427	Acidic fibroblast growth factor intracellular-binding protein	FIBP	41.8781	0.885798	0.807311	-0.308804	7.18e-05	0.000201608	Down (<= 2 fold)	-0.109922	0.416642	0.522865	-0.363274	0.0785037	-0.214726	-0.063741	0.202848	-0.333594	0.304858	-0.116742	-0.312274	0.438817	-0.119895	0.699845	0.401848	0.814538	0.314536	0.335863	0.350957	0.173666	0.0881592	-0.486889	-0.0698939	0.0927071	-0.141958	0.0756208	-0.8525	-0.25831	-0.596582	0.346162	0.239078	0.172676	-0.149748	0.393644	0.513618	0.0969797	0.0640481	0.0475578	-0.103938
O43432	Eukaryotic translation initiation factor 4 gamma 3	EIF4G3	176.652	0.902977	0.914991	-0.12817	0.248023	0.309419	Non-significant	-0.343596	-0.899312	-1.55753	-0.283365	0.760397	-0.644809	-0.168539	-1.11028	0.0401328	-0.0760694	-0.761839	-0.390253	-0.146133	-0.898272	-0.690493	-0.751325	0.0595653	0.668544	0.077121	-0.641311	-1.3188	-0.0340938	-0.0654527	-0.291587	-0.0990175	0.0501455	-0.511706	-0.133846	-0.3671	-1.40647	-1.24971	-1.23065	-0.625328	-0.683417	-0.813265	0.148024	-0.436276	0.153371	-0.56105	-0.0545349
O43447	Peptidyl-prolyl cis-trans isomerase H	PPIH	19.2081	0.903662	0.948754	-0.0758942	0.433802	0.502301	Non-significant	0.838234	0.684747	0.773876	1.0264	1.66526	0.612443	0.824877	0.811859	0.897324	0.794056	0.25885	0.852255	0.984296	0.592179	1.42349	0.97412	1.58941	1.34334	1.61723	0.457956	0.181998	1.71456	0.961575	1.31216	1.73683	0.122015	1.07684	1.27179	0.495199	0.0406759	1.26327	0.708345	1.25636	0.38589	1.32506	0.939686	0.817665	1.09962	0.838513	0.724897
O43464	Serine protease HTRA2, mitochondrial	HTRA2	48.8409	0.864582	0.733185	-0.44775	0.000150059	0.000390792	Down (<= 2 fold)	-0.512129	-0.597653	0.214645	-1.24481	-0.784214	-0.50089	-0.519046	-0.317409	-0.912893	0.154178	0.102772	0.0856975	0.476269	-0.761525	0.308567	0.127787	0.899211	-0.104521	0.348227	0.157813	0.203674	0.26265	0.193896	0.312673	0.195877	-0.336521	0.0551696	-0.422721	0.079099	-0.571897	-0.663422	0.756903	0.420012	0.155392	0.625419	0.142909	0.520976	-0.765992	-0.0938863	-0.512907
O43488	Aflatoxin B1 aldehyde reductase member 2	AKR7A2	39.589	0.923261	1.09036	0.124807	0.37244	0.440199	Non-significant	2.80849	2.92799	3.73309	4.3895	2.65319	2.71769	3.26423	4.09786	2.80025	3.24654	3.189	2.40699	2.84772	2.61581	3.89602	3.22865	3.34705	3.4889	3.47043	3.75059	2.38812	3.31458	2.97144	3.27175	3.64918	2.15984	3.29802	2.38959	3.87127	3.0777	2.77651	3.74304	4.08243	2.90464	3.41504	3.32489	3.06771	2.96262	3.41739	2.6716
O43490	Prominin-1	PROM1	97.202	0.907628	0.858242	-0.220543	0.223241	0.281354	Non-significant	-1.20746	-0.726707	-0.94936	-0.807148	0.0368672	-0.333001	-1.1888	-1.5327	-0.587065	-0.342002	-0.874555	-0.183136	-0.456671	-1.18228	-0.545691	-1.11596	-2.48764	-0.389296	-0.555317	0.845129	0.272224	0.813742	0.366701	-0.563428	-0.58097	-0.884457	-0.523559	-0.615001	-1.53802	-1.27324	-1.37103	-0.990654	-0.724605	-0.567292	-1.11669	-1.20708	-1.31287	-0.786712	-1.33801	-1.30683
O43491	Band 4.1-like protein 2	EPB41L2	112.588	0.897067	0.712836	-0.488357	0.00915921	0.0163642	Down (<= 2 fold)	1.01038	0.0258568	-0.38464	-0.725942	0.606208	1.69118	-0.611108	-0.0750536	1.26055	0.683319	0.450702	0.837635	-0.366451	-0.77317	0.210394	1.28556	1.19715	0.838063	0.693029	-0.141194	0.161502	0.808126	1.31461	1.3303	0.519216	-0.43834	1.00231	1.98158	0.550491	-1.67902	-1.62794	-1.70069	0.0500108	0.319737	-0.218526	-0.486321	-0.161874	1.48077	0.402849	0.81947
O43493	Trans-Golgi network integral membrane protein 2	TGOLN2	45.8796	0.91264	2.10012	1.07047	8.21e-08	4.64811e-07	Up (> 2 fold)	1.07174	0.0857613	0.0338	1.20067	0.760325	-0.13963	-0.222561	-0.335284	0.387891	0.242358	1.71217	0.450382	0.452082	1.22624	-0.552527	0.524013	-2.18827	0.483222	-0.252707	0.718944	0.115203	-0.180706	1.17277	0.239318	0.61513	0.482514	0.407899	-0.185461	-0.0962046	1.27734	0.232632	-0.0875484	0.120079	0.769231	-0.71741	-0.624703	0.07732	0.968858	2.06296	0.950583
O43504	Ragulator complex protein LAMTOR5	LAMTOR5	9.61391	0.928636	1.75756	0.813577	2.07e-09	1.90215e-08	Up (<= 2 fold)	1.84434	1.73115	0.990102	2.493	1.74201	1.49093	0.929847	1.76388	1.78314	1.27211	2.6979	1.61346	1.60916	2.68453	1.78145	1.80108	0.234992	0.915471	1.73649	1.29922	0.738608	1.17351	1.8236	1.8983	1.32537	1.80544	1.59369	1.19479	1.28843	2.60904	3.25919	1.44072	1.3971	1.71443	1.88466	1.86796	2.24145	1.36106	1.23444	1.57499
O43505	Beta-1,4-glucuronyltransferase 1	B4GAT1	47.1191	0.899733	1.28298	0.359503	0.0446016	0.0675259	Non-significant	0.545203	0.696338	1.21214	1.07404	0.0808334	0.541942	0.739717	1.45674	0.285647	0.425838	1.69719	0.520481	0.0486863	1.22736	2.17735	0.187018	0.662542	-0.255367	0.531069	1.22275	0.13004	-1.05723	0.598402	0.468785	2.53242	1.62529	1.91497	1.2434	1.10892	1.39125	1.3012	1.27056	-0.154041	1.12597	-0.288406	1.13721	1.44098	-0.424653	1.99116	1.08925
O43513	Mediator of RNA polymerase II transcription subunit 7	MED7	27.2452	0.87592	1.57987	0.659804	9.86e-08	5.46519e-07	Up (<= 2 fold)	-1.75969	-2.27978	-3.07575	-0.891368	-3.03523	-2.05426	-2.36132	-2.32573	-2.29206	-2.26594	-1.88043	-2.35584	-0.961819	-1.70553	-1.79454	-1.77009	-3.44998	-2.29018	-2.23725	-2.74905	-2.29107	-2.25062	-2.47521	-2.22928	-2.13588	-2.38884	-2.08282	-2.22101	-2.33069	-2.40348	-1.77205	-2.72368	-2.46991	-1.52545	-2.12031	-2.43611	-1.56892	-2.01325	-2.24331	-3.29055
O43516	WAS/WASL-interacting protein family member 1	WIPF1	51.2585	0.884512	0.866512	-0.206709	0.172119	0.224266	Non-significant	-0.681105	-0.8519	-0.0207738	-0.574377	-0.523791	0.246886	0.197328	-1.08556	-0.113619	-0.4484	-1.47348	-0.399465	-1.70947	-0.03715	-0.784908	-0.110155	0.203714	0.00124165	1.24622	-1.51733	-1.34516	-0.393227	-1.06583	-0.935402	-0.580896	-1.5009	-0.632101	0.437507	-0.468314	-1.09165	-0.965525	-0.432593	-0.193453	0.0731998	0.468021	0.0381317	0.129309	-0.905348	-0.546833	0.0963197
O43524	Forkhead box protein O3	FOXO3	71.2766	0.914988	2.16127	1.11188	3.82e-11	6.80237e-10	Up (> 2 fold)	-1.26955	-3.75262	-2.41589	-1.12473	-1.20839	-3.03754	-2.5852	-1.99157	-1.52291	-1.84559	-1.03527	-2.42395	-0.921239	0.29603	-1.27034	-1.46264	-3.82363	-2.10515	-2.15195	-1.48786	-3.28696	-1.18311	-2.77603	-2.62468	-2.5192	-1.2296	-2.53236	-2.97581	-1.3004	-1.44589	-0.952737	-3.17967	-2.81064	-0.514684	-1.23237	-1.63271	-1.62607	-0.749228	-1.88333	-1.71208
O43529	Carbohydrate sulfotransferase 10	CHST10	42.2069	0.904342	1.58533	0.66478	2.17e-07	1.10541e-06	Up (<= 2 fold)	-1.58901	-2.42935	-2.70086	-1.79673	-1.28886	-1.99937	-2.15227	-2.01697	-1.72626	-2.8345	-1.06823	-2.81618	-2.20651	-1.67007	-1.01092	-1.04813	-3.26751	-2.16885	-2.98984	-1.93065	-1.98309	-1.96243	-1.92768	-1.92253	0.0747791	-1.13855	-0.855961	-2.26242	-2.21614	-1.39801	-1.28103	-1.87371	-2.34026	-1.97861	-2.05758	-2.51248	-1.54111	-1.91087	-0.855593	-2.50146
O43556	Epsilon-sarcoglycan	SGCE	49.851	0.903275	0.823207	-0.280673	0.0225138	0.0366105	Down (<= 2 fold)	-0.924298	-0.280731	0.366668	-1.28608	-0.251254	0.470758	-0.679683	-1.13061	0.0976106	-0.382153	-0.764324	-0.0694471	-1.37233	-0.952136	-0.829166	0.189615	-0.083095	-0.590804	-0.0357578	-0.976367	-1.27347	0.380671	0.0846379	-0.171857	-1.05661	-1.75993	0.0539097	0.102917	-1.12044	-0.252919	-0.462192	-0.930601	-0.164192	-1.08548	0.125224	-0.509609	-0.111271	0.071912	-0.253064	-0.0281417
O43567	E3 ubiquitin-protein ligase RNF13	RNF13	42.8136	0.831643	1.31212	0.391905	1.23e-06	5.2194e-06	Up (<= 2 fold)	-0.940641	-1.27942	-1.52741	-1.05869	-1.21118	-1.35752	-1.52898	-1.26163	-0.969374	-1.17201	-1.22357	-1.05619	-1.19375	-1.22316	-1.12073	-1.01453	-1.68192	-0.971356	-1.32761	-0.949841	-1.18635	-1.10715	-0.860745	-1.29994	-1.1772	-0.930447	-0.939387	-2.00712	-1.014	-0.621514	-0.918312	-1.28965	-1.27383	-1.47948	-2.04437	-1.51771	-1.22568	-1.16702	-1.08969	-1.65903
O43581	Synaptotagmin-7	SYT7	45.5014	0.9346	0.657186	-0.605627	0.000171552	0.0004412	Down (<= 2 fold)	0.718424	0.498009	2.6383	-0.244576	1.22265	-0.132343	2.08207	1.50466	1.01779	1.33343	0.625527	1.57265	0.504101	0.115137	1.70558	0.796157	2.20212	0.792803	-0.253726	1.63382	1.87841	1.38668	1.13665	1.19537	1.64616	1.06186	1.41918	0.0345643	1.15678	0.120438	0.201454	2.20837	1.27159	1.22477	1.16364	2.60325	1.96971	1.61758	2.66168	1.64012
O43583	Density-regulated protein	DENR	22.092	0.923134	1.83255	0.873853	3.58e-10	4.30839e-09	Up (<= 2 fold)	1.07427	0.201352	0.450579	1.54731	1.7504	0.440063	-0.472679	0.127244	1.00688	0.416327	0.542978	0.520003	0.515345	0.318036	1.55906	1.30935	0.465704	1.45716	0.87865	1.32147	1.53768	1.32398	1.14842	1.3521	0.722852	1.55927	1.40036	0.543992	1.24485	1.36394	0.766111	0.272716	0.178698	1.36034	0.573066	1.01504	0.872133	1.18745	0.656858	0.754457
O43592	Exportin-T	XPOT	109.964	0.893729	0.59568	-0.74739	2.69e-10	3.3597e-09	Down (<= 2 fold)	-0.801849	-0.580965	-1.22579	-2.0006	-0.996544	-0.206739	-0.0682799	-1.03215	-0.503507	-0.556402	-0.822542	-0.455071	-0.435539	-1.4579	-0.553824	-0.695626	0.565155	-0.710673	-0.47113	-0.977952	-0.31542	-0.51476	-0.946321	-0.33956	-0.515452	-0.723282	-0.356377	-0.503123	-0.877918	-1.93433	-1.80158	-0.511375	-0.106465	-0.901173	-0.191704	-0.249217	-0.397362	-0.276522	-1.02701	-0.206897
O43598	2'-deoxynucleoside 5'-phosphate N-hydrolase 1	DNPH1	19.1084	0.913354	1.42321	0.50915	0.000119109	0.000317961	Up (<= 2 fold)	1.03466	-0.00670788	-0.00107099	1.13788	1.47418	0.692307	-0.279897	0.691966	0.142739	0.734947	0.931561	0.601359	0.693888	0.253019	1.15532	1.93972	0.420032	1.86781	2.23502	1.05158	1.38436	0.940843	0.531899	1.31161	0.0160875	0.438949	1.73431	0.81362	0.986165	0.623317	0.878708	1.1098	1.25481	1.9904	1.01805	0.729627	0.893861	0.000950624	-0.388568	0.0839393
O43602	Neuronal migration protein doublecortin	DCX	40.5735	0.886879	1.09463	0.130443	0.467952	0.536764	Non-significant	-0.41917	-2.32553	-0.591373	0.240963	0.492867	-1.67685	0.104169	-0.425519	-0.402364	-0.100909	-0.307718	-0.876542	-0.880672	-0.875138	0.568404	0.45569	0.189272	0.599253	0.20621	0.208361	0.829471	0.252865	-0.770039	0.0847814	0.0902127	0.321312	0.0548621	-1.87364	0.362707	-0.264108	-1.16095	-0.140134	0.511304	0.375741	0.853987	0.67346	0.317393	0.895319	-3.07354	-0.226624
O43615	Mitochondrial import inner membrane translocase subunit TIM44	TIMM44	51.3557	0.898192	1.03353	0.047583	0.620433	0.678901	Non-significant	-0.96382	-0.847131	-0.5902	-0.377225	-0.699459	-0.736134	-0.572991	-0.992958	-0.810471	-0.55359	0.430407	-1.98233	-1.10041	-1.35547	-0.487349	-0.21223	-0.407572	-0.34755	0.0335043	-0.923211	-0.646738	-0.413119	-0.982166	-0.260434	-1.09577	-0.85048	-0.546474	-0.804637	-0.850783	-1.58508	-1.16108	-0.527065	-1.12844	-0.986496	-0.730924	-0.921285	-0.960595	-0.677877	-0.613269	-1.52516
O43617	Trafficking protein particle complex subunit 3	TRAPPC3	20.2741	0.87125	1.33943	0.421624	7.58e-05	0.000211759	Up (<= 2 fold)	0.392869	0.0919871	-0.0802039	0.91252	0.60648	0.973017	0.120315	0.684769	0.763723	0.0430168	1.51916	0.765113	0.584588	1.08101	0.254501	0.751834	0.529192	-0.305235	-0.0738705	0.0122206	0.74251	0.392827	0.469837	0.109306	0.619795	0.390732	0.365722	0.381506	0.399943	0.585044	1.05999	0.391933	0.0190264	0.457709	1.4006	0.909826	0.982731	1.19554	0.617496	0.348902
O43639	Cytoplasmic protein NCK2	NCK2	42.9151	0.891874	0.698671	-0.517314	2.06e-09	1.8956e-08	Down (<= 2 fold)	-0.685667	-0.356755	-0.912415	-1.11444	-0.275159	-0.58256	-0.710678	-0.9826	-0.452833	-0.377894	-0.630418	-0.148544	-0.471397	-1.62114	-0.446634	-0.518213	0.324191	-0.15498	0.692972	-1.34846	-0.806786	-0.170658	-0.271263	-0.229216	-0.848217	-0.84379	-0.443016	-0.187843	-0.552599	-1.20717	-1.25469	-0.833786	-0.742928	-0.574854	-0.350383	-0.443796	-0.68647	-0.248509	0.194664	-0.443279
O43660	Pleiotropic regulator 1	PLRG1	57.1938	0.90703	0.601981	-0.732209	5.42e-11	8.86385e-10	Down (<= 2 fold)	-0.594073	-0.237176	-0.330733	-1.83622	-0.202604	-0.159258	-0.584682	-0.33812	-0.886133	-0.367305	-0.991967	-0.443614	-0.0970566	-2.63042	-0.0336643	-0.310105	0.803765	0.110398	-0.0946093	0.0415483	0.206722	-0.13172	-0.685307	0.0593296	-0.0936332	-0.487327	0.00450638	-0.481406	-0.336993	-1.30033	-0.781521	0.236992	0.0250254	-0.504125	0.00175977	-0.11524	-0.0665979	0.0976634	0.00353224	-0.481292
O43665	Regulator of G-protein signaling 10	RGS10	21.2099	0.903281	1.2009	0.264112	0.023986	0.0386917	Up (<= 2 fold)	0.36364	-0.362205	-1.36561	-0.808617	-0.371845	-0.1008	-0.0789227	-0.153839	0.147461	-0.663922	-0.249484	-0.263414	-0.898069	0.174802	-0.757638	-0.0805894	-0.357442	-0.400456	0.985109	-1.14555	-1.19293	-0.110182	-0.330876	-0.255302	-0.907698	-1.24996	-0.677968	0.183676	-1.07225	-0.524277	0.323504	-0.819844	-0.296162	-0.538384	0.330594	-0.6561	-0.0349232	-1.05646	-1.98273	-0.23521
O43670	BUB3-interacting and GLEBS motif-containing protein ZNF207	ZNF207	50.7505	0.90291	1.47767	0.563322	0.00189536	0.00392313	Up (<= 2 fold)	0.842513	1.05866	1.30065	0.526889	-2.32063	1.29968	1.30492	1.14398	1.7383	1.17741	0.684613	0.53275	0.937591	0.350743	-0.978649	-0.774072	1.01547	-0.364096	-0.258092	1.2881	0.825558	0.152797	0.591766	1.29148	-0.862008	0.791854	-0.953008	-0.957785	0.193177	0.275529	2.11698	1.46712	1.21635	1.51944	1.0192	1.72927	1.4223	0.701804	0.718704	0.873585
O43674	NADH dehydrogenase [ubiquinone] 1 beta subcomplex subunit 5, mitochondrial	NDUFB5	21.7503	0.887418	0.959954	-0.0589631	0.56266	0.624159	Non-significant	0.570503	0.984967	1.11167	1.37823	0.863629	0.851484	1.9666	1.60885	0.506418	1.30752	0.490011	0.0602135	0.909055	0.364912	0.905263	0.595137	1.79316	0.0946411	0.0271752	0.982218	0.357057	0.58569	0.369345	-0.401862	0.559291	0.954308	0.641219	0.411158	0.131553	1.00253	0.77905	1.32962	0.75018	1.02199	1.5538	1.63843	1.7163	0.786811	1.72091	1.05615
O43676	NADH dehydrogenase [ubiquinone] 1 beta subcomplex subunit 3	NDUFB3	11.402	0.903703	1.17873	0.237231	0.0260796	0.0416505	Up (<= 2 fold)	2.6828	2.12711	2.25587	3.25504	2.33545	1.77129	3.15719	2.85765	2.43006	2.70823	2.45913	2.12196	2.41961	1.83248	2.88367	2.7134	2.35208	2.07716	2.32321	2.62197	1.87514	2.26564	1.83907	1.9223	2.11888	1.97493	2.5861	2.20177	2.46655	2.26486	3.19718	3.15145	2.24306	2.82805	2.3759	3.06624	3.00787	2.06369	3.47042	2.62805
O43678	NADH dehydrogenase [ubiquinone] 1 alpha subcomplex subunit 2	NDUFA2	10.9216	0.915637	1.10999	0.150545	0.324627	0.392966	Non-significant	2.03252	1.05203	1.03029	2.53048	1.98865	0.276348	2.02951	2.1467	1.64084	1.16729	2.09099	0.64715	1.62154	1.38326	2.35966	2.66489	2.44156	1.11947	2.01806	1.42075	0.938426	1.16384	1.07167	0.743623	1.4651	1.23665	2.31869	0.786607	1.59123	2.3463	3.3034	2.00511	1.30497	1.49781	2.25849	2.34144	2.45843	0.914493	0.788725	1.65109
O43681	ATPase GET3	GET3	38.7928	0.94443	0.938763	-0.0911679	0.362384	0.430314	Non-significant	2.69335	2.5638	2.75655	2.72004	2.95573	2.78702	2.523	2.27829	2.51776	2.63196	2.76976	2.3002	3.20548	1.55708	3.30826	3.35252	2.9767	2.78837	3.09577	2.46593	2.42284	2.80773	2.51431	2.84495	2.71936	2.77473	2.99591	2.60293	2.28551	1.80938	1.90994	2.59862	2.62701	2.85724	3.31368	3.15831	3.00445	2.73827	2.68099	2.86731
O43684	Mitotic checkpoint protein BUB3	BUB3	37.1548	0.915584	0.642231	-0.638836	3.7e-08	2.29971e-07	Down (<= 2 fold)	1.13663	1.35827	1.54204	0.416577	0.470117	1.563	1.97376	1.27088	0.959099	1.65344	0.655574	0.694017	1.7798	0.137165	0.982118	1.02806	0.675781	0.780178	0.711514	1.34114	1.58001	1.16838	0.981092	1.38588	0.933279	1.50064	1.38147	1.55759	1.24919	0.317707	0.486329	1.87893	1.72422	1.33813	1.98118	2.04828	1.5912	1.32927	1.59477	1.09403
O43707	Alpha-actinin-4	ACTN4	104.854	0.922067	1.04314	0.0609341	0.650909	0.706399	Non-significant	4.80399	5.06553	4.46223	4.57614	3.89458	5.3377	4.73617	5.1867	5.64986	4.57435	4.43656	5.12951	4.4604	3.90397	4.3149	3.52113	4.81868	3.99373	4.21224	4.12016	4.4937	4.80277	4.49963	5.03946	3.62372	4.50064	4.37284	4.75927	4.55184	3.24072	3.41697	4.30335	4.85959	4.16329	4.9306	5.08832	4.75287	5.23329	4.71898	5.40559
O43708	Maleylacetoacetate isomerase	GSTZ1	24.2122	0.898575	0.546528	-0.871633	1.48e-07	7.79774e-07	Down (<= 2 fold)	-0.119502	0.542106	1.16396	0.403608	0.0342361	0.333062	1.15326	0.762914	0.306608	0.0149628	0.196321	0.255589	0.199168	-0.269367	0.685395	0.889458	1.83567	0.575395	0.177645	0.202136	0.0245556	-0.368612	0.00701953	0.286342	0.347446	0.939846	0.920096	0.509265	0.527694	-0.326409	-0.111839	0.583357	0.620659	0.441211	1.68523	1.29201	0.926767	-1.07012	0.961688	1.08672
O43715	TP53-regulated inhibitor of apoptosis 1	TRIAP1	8.7859	0.891427	1.80301	0.850405	4.09e-05	0.000121505	Up (<= 2 fold)	0.283968	-1.65268	-1.78008	-0.337733	0.869192	-0.61138	0.711304	-1.55746	0.643148	-0.742936	-0.255103	-1.84601	0.110735	-0.721671	-1.20009	-0.302318	-0.895392	-0.712764	-1.5364	-1.04257	-0.976591	-1.25738	-1.66355	-1.09759	-1.45644	-0.388114	-0.285564	-0.909573	-0.397856	-0.861897	0.253802	-0.694706	-1.41572	-0.915097	0.989122	1.30255	0.981796	0.727532	0.421856	-0.28944
O43716	Glutamyl-tRNA(Gln) amidotransferase subunit C, mitochondrial	GATC	15.086	0.921504	2.02984	1.02137	7.21e-12	1.70465e-10	Up (> 2 fold)	0.961795	0.301515	-2.1137	1.61331	0.585378	-0.0615445	-0.172814	0.725383	0.453494	0.232734	1.06508	-0.140182	0.822422	1.20633	0.066527	0.341402	-0.264097	0.0521252	0.74851	0.396065	-0.284015	-0.52134	0.0852846	0.311955	0.381626	0.531224	0.388147	-0.261681	0.267989	1.22076	2.02217	0.17519	0.37046	1.07475	0.126141	0.56088	0.407262	0.256318	-0.67113	0.0123257
O43719	HIV Tat-specific factor 1	HTATSF1	85.8528	0.875194	2.08336	1.05891	4.25e-13	2.1103e-11	Up (> 2 fold)	0.160311	-0.577576	0.162262	1.03015	-0.437491	0.485717	-0.266347	0.269403	0.273157	0.524214	1.03525	0.126857	0.919287	0.258156	0.144238	0.190757	-0.313328	-0.468806	-0.262653	-0.188107	0.133451	-1.24891	0.337045	-0.56093	-0.0854827	0.99663	0.597493	0.0192751	0.470336	0.480696	0.492178	-0.202133	-0.163631	1.09236	-0.426166	-0.502946	-0.386627	0.556914	0.36402	-0.440698
O43739	Cytohesin-3	CYTH3	46.3486	0.788989	0.645414	-0.631703	5.74e-05	0.000165319	Down (<= 2 fold)	-0.607241	-0.196261	0.288909	-0.275049	0.407767	0.15748	0.0672235	-0.699738	0.136097	-0.166827	-0.517412	-0.211512	0.145506	-0.423967	-0.102548	0.76963	0.302976	0.635026	0.566433	-0.273927	-0.473723	-1.74646	-0.191024	0.544705	-0.701244	-0.343185	-0.214513	-0.0144498	0.0173565	-0.615883	-0.950372	-0.532419	-0.520736	-0.428684	-2.77067	-0.433077	0.293262	-0.490103	-0.125118	-0.346241
O43741	5'-AMP-activated protein kinase subunit beta-2	PRKAB2	30.3022	0.85889	0.906953	-0.140901	0.259676	0.322193	Non-significant	-1.40635	-0.199225	-0.237086	-0.241227	0.558237	-0.878245	-0.444561	-1.2438	-0.742753	-1.56909	-0.561886	-0.00280832	-0.558883	-0.659784	-1.08157	-0.0611957	-0.262409	-0.984482	-0.78803	0.163803	-0.12364	0.58345	-0.815931	-0.423681	-0.446531	-0.873634	-0.906501	-0.51734	-0.41302	-1.01006	-0.297835	-0.69298	-0.554667	-1.02109	0.632628	0.169423	-0.788367	-0.117453	-1.11409	-0.894475
O43747	AP-1 complex subunit gamma-1	AP1G1	91.3514	0.914023	0.574999	-0.798369	2.5e-09	2.22608e-08	Down (<= 2 fold)	0.142567	-0.243119	1.31129	-0.664096	0.941632	0.140444	0.740083	0.364263	0.328417	0.378852	0.0307479	0.000835841	0.0790627	-1.27673	1.11597	1.20424	1.69273	1.16862	1.03078	0.163644	0.720745	0.625499	0.433053	0.718418	0.405665	0.905221	0.754757	0.486862	0.00419145	-0.954193	-0.519129	0.52804	0.279726	0.0933746	0.778477	1.0899	0.187368	0.777358	1.298	1.05353
O43752	Syntaxin-6	STX6	29.176	0.908005	1.86646	0.900304	2.95e-12	8.73068e-11	Up (<= 2 fold)	0.596624	0.280146	-0.859894	1.04759	-1.72748	-0.229156	-0.169283	0.368916	-0.10653	-0.634523	0.173727	-0.276966	-0.0545458	0.603514	-0.827692	-0.527103	-1.65501	-1.54192	-0.505557	-0.774914	-0.501213	-0.837409	-0.523287	-1.02182	-1.70854	-1.05687	-0.742024	-1.3332	-0.282292	-0.0147941	0.709933	-0.404959	-0.425072	-0.122241	-0.509521	-0.337819	-0.39453	-0.50668	-0.876569	-0.267316
O43759	Synaptogyrin-1	SYNGR1	25.4556	0.869436	0.958515	-0.0611277	0.624387	0.682775	Non-significant	0.788293	1.73226	0.942735	1.69561	0.124407	1.01038	1.37183	1.79881	0.698729	1.4881	1.43396	0.701056	1.86907	0.791432	1.44212	1.81519	1.68719	1.54758	0.79521	1.47628	1.68739	1.23242	1.29836	1.38651	1.07494	1.71349	1.11504	1.3021	0.822154	1.07323	0.817283	1.94061	2.04053	1.59684	0.668515	0.57591	0.88289	0.439511	1.0359	0.796751
O43760	Synaptogyrin-2	SYNGR2	24.8101	0.885078	1.02236	0.0319066	0.856647	0.884492	Non-significant	0.293991	1.55586	2.22248	1.07276	-0.501934	1.68119	2.12664	2.31877	1.10345	0.425241	1.98297	0.713503	0.157108	1.33433	0.711583	0.969223	1.55485	-0.763383	-0.271953	1.75438	0.48414	0.261896	0.98288	0.37908	0.251226	1.68384	0.644172	0.358872	0.912635	1.40895	1.38749	1.52291	1.42904	1.78977	1.05013	2.13998	2.11845	-0.39687	0.464493	2.29727
O43761	Synaptogyrin-3	SYNGR3	24.555	0.89706	0.725548	-0.462857	0.00250118	0.0050536	Down (<= 2 fold)	0.822601	1.14064	-1.12804	1.20085	-0.317469	0.710282	1.58911	0.568258	0.0795682	1.90448	0.420749	1.63608	0.871256	0.544965	2.38832	1.17008	1.52458	0.71543	1.01819	-0.393894	-0.830382	0.50309	1.9575	0.574871	1.30804	0.761754	1.7998	-0.47085	0.763907	0.251391	1.1269	2.37278	1.73336	-0.0718524	1.18509	2.15786	1.78831	-0.240353	-0.0930024	1.6345
O43765	Small glutamine-rich tetratricopeptide repeat-containing protein alpha	SGTA	34.0631	0.911942	2.04033	1.0288	5.64e-17	3.2099e-14	Up (> 2 fold)	2.23438	2.05928	0.790418	3.49153	1.83754	1.77201	1.71338	2.81273	2.10855	2.17471	2.89746	1.59757	2.48951	2.31754	2.15466	1.90142	0.56407	0.669418	0.575591	1.97655	1.74264	1.90356	1.91163	1.65858	1.2632	2.36223	1.54509	1.41736	2.10072	2.34195	2.78493	1.81465	1.96984	2.41028	2.07046	1.88192	1.8993	1.61795	1.40274	1.54824
O43768	Alpha-endosulfine	ENSA	13.389	0.906225	1.89893	0.925186	7.55e-09	5.7668e-08	Up (<= 2 fold)	1.16366	0.861212	0.672073	3.16807	2.1747	1.74721	1.48881	1.56871	2.34154	2.0087	2.40856	1.18321	2.51269	3.25159	1.84807	1.59778	-0.0594692	0.829976	1.27856	1.39937	1.54555	0.574072	1.67176	1.33511	1.19638	1.7347	1.85489	1.5725	1.30136	3.00317	2.55301	1.39874	1.11856	2.65307	0.970297	0.818961	1.82922	0.593386	-0.176726	0.642005
O43772	Mitochondrial carnitine/acylcarnitine carrier protein	SLC25A20	32.9437	0.918777	0.594778	-0.749577	2.41e-06	9.57479e-06	Down (<= 2 fold)	-0.623103	0.424962	-1.2927	0.228896	-0.507329	-0.280679	0.663297	0.454972	0.131069	-0.40595	0.5013	-0.840248	0.148962	-1.884	0.1362	-0.0594204	1.54819	0.272922	0.792567	0.962363	0.594677	0.334092	0.17418	0.692721	-0.0867346	0.431863	0.0601157	-0.364315	0.165502	-1.3176	-0.082733	0.307125	0.0459462	-0.486144	0.687429	0.627623	0.361188	-1.06687	-0.316854	0.569483
O43776	Asparagine--tRNA ligase, cytoplasmic	NARS1	62.9429	0.927781	0.555054	-0.8493	8.3e-13	3.49287e-11	Down (<= 2 fold)	0.31516	0.624872	1.16499	-0.214523	1.23175	0.999759	1.44705	0.54674	0.766626	0.749601	0.34744	0.91229	0.705633	-0.332459	0.876689	0.912634	2.18241	0.662815	0.134149	0.618873	1.00439	0.864139	0.708193	1.04881	0.542052	1.08776	0.700211	0.971883	0.84655	-0.446766	-0.397481	0.807062	1.2478	0.335364	1.81242	1.65974	1.15402	1.36969	1.23683	1.54318
O43790	Keratin, type II cuticular Hb6	KRT86	53.5006	0.875715	1.25405	0.326595	0.332835	0.401285	Non-significant	-1.80021	-1.33516	-2.09714	-1.92223	-2.73127	-3.52202	-3.45463	0.371046	-0.845729	-1.30392	-0.535474	-0.715878	-1.85429	-1.05307	-5.64771	-1.9462	-1.56962	-1.44606	-2.22084	1.93734	-0.820188	-1.39781	-0.455084	-1.82269	-1.90233	-0.0435055	-1.38879	-2.24801	-0.256085	-1.3654	-1.25783	-1.65248	0.428553	0.39227	-5.5162	-2.86759	-1.9257	-4.78109	-1.8316	-2.10123
O43795	Unconventional myosin-Ib	MYO1B	131.985	0.921199	0.618619	-0.692877	1.62e-05	5.27518e-05	Down (<= 2 fold)	-0.202588	0.798567	1.10819	-0.124322	1.54889	0.661082	1.37568	0.416095	1.37073	1.52314	0.970328	0.373905	1.73721	-0.944132	0.594567	0.138436	1.87252	1.08536	-0.292509	1.54387	1.59993	1.10373	1.89769	1.3631	0.114532	0.919592	0.693148	1.67065	1.60936	-0.541667	-0.664161	0.841473	1.01231	0.264241	-0.295381	1.27708	0.416909	1.65883	-0.059246	0.950389
O43805	Sjoegren syndrome nuclear autoantigen 1	SSNA1	13.5962	0.895815	1.62474	0.700209	1.44e-08	1.00999e-07	Up (<= 2 fold)	-0.502282	-1.89176	-1.8928	-0.626164	-0.750932	-1.68377	-1.65507	-0.95646	-0.807311	-1.55645	-0.945143	-1.45318	-0.679851	-0.882524	-1.23638	-1.18502	-2.15083	-0.537007	-1.91121	-0.934765	-1.55157	-1.86461	-1.85977	-1.33894	-2.79979	-1.52924	-1.63347	-1.60764	-1.48129	-0.890915	0.0723132	-1.83734	-0.721458	-1.25152	-0.249636	-1.40949	-1.10833	-1.23161	-1.71388	-1.17424
O43809	Cleavage and polyadenylation specificity factor subunit 5	NUDT21	26.2273	0.914456	1.08599	0.119013	0.375636	0.443342	Non-significant	0.821127	1.31503	1.25505	1.85716	2.39808	0.356958	1.22219	1.11864	0.876001	1.20625	0.545111	0.424958	1.88238	0.362695	1.98972	2.61981	2.22277	1.89286	2.57206	1.47994	0.651571	1.60633	0.434177	0.219159	1.15878	0.639823	1.45728	0.827928	1.15512	1.59273	2.19763	1.82035	1.40152	1.4529	2.30052	1.61249	2.16215	1.72849	1.1611	0.520301
O43813	Glutathione S-transferase LANCL1	LANCL1	45.2831	0.857621	0.625069	-0.677912	4.3e-06	1.61881e-05	Down (<= 2 fold)	-0.24268	0.637776	-1.81119	-1.26122	-0.131267	0.957798	1.39049	0.479416	0.412817	0.541437	0.585792	0.254684	0.274377	-3.19062	-0.240303	-0.428521	0.68327	-0.217486	-0.454038	0.569839	0.240976	-0.279285	0.329865	0.140722	-0.7455	0.608871	-0.410626	0.868468	0.22807	-2.50469	-0.98996	0.553759	0.576346	0.210204	0.0953344	-0.581831	-0.142487	0.0715104	0.192147	0.0684628
O43815	Striatin	STRN	86.1321	0.862308	0.716758	-0.480442	1.26e-07	6.76265e-07	Down (<= 2 fold)	0.135442	-0.45675	-0.292047	-1.72905	-0.523499	0.065243	-0.749878	-1.31194	-0.418781	-0.788729	-0.689491	-0.357583	-0.494568	-1.09651	-0.702518	-0.803334	-0.0350584	0.20441	0.8611	-1.12805	-0.956366	0.510767	-0.578112	-0.482548	-0.409647	-1.04061	-0.921844	-0.0482497	-1.15121	-0.874422	-1.3072	-1.36366	-0.602006	-1.3455	-0.812771	-0.765504	-0.789	-0.0490461	-1.09917	-0.359871
O43819	Protein SCO2 homolog, mitochondrial	SCO2	29.8099	0.814055	0.887892	-0.171544	0.0598693	0.0878038	Non-significant	0.262444	0.346212	-0.055207	0.465533	1.10585	0.350581	0.685361	0.394896	0.813472	0.327061	0.458064	-0.0297185	-0.0318559	0.161488	-0.192135	-0.0163707	0.947096	-0.787231	-1.12249	0.484628	1.06523	0.213393	0.746908	0.562141	-0.0605401	0.161594	0.303959	0.63656	0.332132	0.00388326	-0.451356	0.524739	0.556598	-0.0789041	0.29642	0.339788	0.899231	-0.308143	-2.96958	0.0562308
O43822	Cilia- and flagella-associated protein 410	CFAP410	28.3403	0.886239	0.767733	-0.381323	6.88e-05	0.000194174	Down (<= 2 fold)	-2.82028	-3.27233	-2.24683	-2.8031	-1.85416	-3.09223	-2.29261	-2.23962	-2.96241	-2.40931	-2.86558	-2.3542	-2.43743	-3.11418	-2.03919	-2.02789	-1.94413	-2.36525	-1.80263	-3.29886	-2.56492	-2.79617	-2.81032	-2.80434	-2.68567	-2.62654	-2.30365	-2.55184	-3.47208	-2.99219	-3.03486	-2.93576	-2.96458	-3.4021	-1.62912	-2.12025	-2.24977	-2.05152	-3.14437	-2.66861
O43823	A-kinase anchor protein 8	AKAP8	76.1083	0.883492	1.72407	0.785818	3.34e-09	2.86589e-08	Up (<= 2 fold)	-0.607925	-1.47584	-1.94309	-0.519705	-0.732707	-2.88325	-2.47932	-2.08812	-1.13837	-1.10089	-1.85427	-1.33742	-0.866771	-0.9281	-0.68805	-1.32499	-2.07992	-0.685596	-1.1257	-0.890616	-1.21118	-0.795715	-1.97139	-1.17125	-0.988886	-1.23701	-1.65363	-0.823714	-0.79128	-1.62452	-0.95074	-1.47092	-1.38871	-1.00539	-1.64459	-1.58088	-2.03233	-0.526393	-1.16824	-1.479
O43824	Putative GTP-binding protein 6	GTPBP6	56.8975	0.880763	0.755745	-0.404029	7.73e-06	2.74581e-05	Down (<= 2 fold)	-1.85647	-1.99063	-1.844	-2.16462	-1.18238	-2.15783	-1.88412	-1.86455	-2.17406	-2.19396	-2.18598	-2.33198	-2.70307	-2.28626	-1.44447	-2.1312	-1.36246	-0.567617	-0.53024	-2.17427	-1.32161	-1.60325	-1.97523	-1.34956	-1.51304	-2.35922	-1.41758	-2.15852	-2.1819	-2.63873	-2.40842	-2.55277	-1.4796	-2.26196	-1.26595	-1.60709	-1.26366	-1.51662	-2.25522	-1.39697
O43825	Beta-1,3-galactosyltransferase 2	B3GALT2	49.2135	0.903667	1.12524	0.170233	0.320717	0.389089	Non-significant	-1.91615	-4.56313	-1.71057	-1.78414	-2.0326	-3.19724	-2.00816	-1.85253	-1.13627	-1.76912	-1.22922	-3.14493	-1.99736	-1.8584	-3.7188	-1.48057	-0.978768	-1.15222	-2.53992	-1.35527	-0.926634	-1.26304	-1.12868	-1.2985	-0.767523	-0.611836	-2.93797	-2.26563	-1.03223	-2.50629	-1.70466	-1.61899	-2.13725	-2.00905	-2.29376	-2.33715	-2.26582	-2.06139	-3.2879	-1.81814
O43826	Glucose-6-phosphate exchanger SLC37A4	SLC37A4	46.3601	0.837113	0.813156	-0.298395	0.0140869	0.0240932	Down (<= 2 fold)	-1.0896	-0.0158478	-0.487376	-0.883217	-1.62214	-0.532668	0.379161	-0.379744	-0.900891	-0.0986514	-0.638988	-1.17035	-0.543932	-1.03798	-0.436848	-1.09308	-0.467323	-1.10408	-1.59692	-0.32626	-0.302924	-0.979981	-0.609542	-1.77028	-0.678265	-0.291223	-0.880055	-0.114596	-0.0926101	-0.992504	-0.961974	-0.521656	0.252707	-0.760653	-0.49118	-0.396532	-0.642457	-1.26285	-0.676973	-0.65012
O43837	Isocitrate dehydrogenase [NAD] subunit beta, mitochondrial	IDH3B	42.1837	0.926161	0.671428	-0.574694	3.61e-05	0.000108514	Down (<= 2 fold)	0.847638	0.69892	1.16995	0.340064	1.48022	-0.468576	0.810762	0.307212	0.0992074	1.45443	-0.28202	0.23927	0.570526	-0.710399	1.41661	1.70311	2.36569	1.39899	2.17632	0.314831	1.11581	1.23134	1.1953	0.769866	0.49152	0.444447	1.22913	0.011627	0.360012	0.591568	0.253315	1.24621	0.50598	-0.00665483	1.26611	1.22358	1.26483	0.787199	0.795146	0.460438
O43847	Nardilysin	NRDC	131.701	0.899307	0.703314	-0.50776	0.00208299	0.00428332	Down (<= 2 fold)	-0.929137	-1.09467	-0.935839	-1.86222	0.285	-0.959583	-1.91556	-0.827871	-0.11352	0.179649	-0.950669	-0.316708	-0.0969743	-1.88405	0.199092	-1.51395	-1.06066	0.347942	-0.388084	-0.656986	-0.626735	0.275466	0.205663	0.220561	-0.234196	-1.06608	-0.467281	-0.371148	-0.468325	-1.59177	-1.4682	-1.62363	-1.45849	-1.23006	-2.96114	-1.81481	-0.605683	0.372576	-0.0749273	-0.130919
O43852	Calumenin	CALU	37.1068	0.918388	2.49624	1.31976	6.51e-09	5.04831e-08	Up (> 2 fold)	2.1552	2.23698	-0.654229	2.16253	2.37043	2.31915	-0.788049	0.607352	2.7181	1.22797	2.69648	1.73424	1.36634	2.75219	0.989267	0.698642	-0.677775	1.30553	1.0971	0.502616	0.468222	0.871359	1.70766	0.992881	0.989937	1.82342	1.56122	1.81607	0.937208	2.04639	1.12677	-0.598812	-0.390552	1.75483	-1.85868	-0.699964	0.417395	1.238	1.52694	1.18515
O43854	EGF-like repeat and discoidin I-like domain-containing protein 3	EDIL3	53.7649	0.912429	0.767047	-0.382613	0.00327129	0.00644966	Down (<= 2 fold)	-0.598457	-0.613617	-0.228523	-1.53798	-0.737291	-0.00220345	-1.23194	-0.71529	-0.977009	-0.863155	-0.796337	0.0647231	-0.956081	-0.795713	-0.688797	-0.95033	0.407586	-0.798983	-2.02989	-0.400156	-0.0848163	-1.21177	-0.793773	-0.993644	0.56165	-1.06788	-0.482896	-0.445642	-0.582915	-0.731437	-0.899802	-0.713283	-1.13021	-1.54198	-0.87502	0.0127579	0.417583	-0.352354	-0.482597	0.325588
O43861	Probable phospholipid-transporting ATPase IIB	ATP9B	129.304	0.868626	0.668851	-0.580243	2.37e-05	7.37917e-05	Down (<= 2 fold)	-2.18586	-1.83193	-1.32733	-2.35405	-1.64645	-2.84851	-1.28063	-1.01077	-1.49873	-2.84437	-2.80974	-1.62153	-1.95064	-2.11253	-2.58906	-0.58792	-0.670628	-1.73826	-1.7512	-1.94834	-1.06145	-2.16332	-1.42747	-1.85981	-1.58457	-1.68677	-1.77786	-0.973913	-1.90232	-2.14996	-2.24668	-2.20362	-1.72407	-0.760123	-1.42513	-1.47152	-1.65468	-2.62662	-0.939521	-1.67791
O43865	S-adenosylhomocysteine hydrolase-like protein 1	AHCYL1	58.9514	0.892476	0.885947	-0.174708	0.226146	0.284708	Non-significant	-1.08697	-0.800844	-0.530822	-1.71853	-0.594244	-0.561942	-1.30243	-1.66008	-1.01343	-0.9397	-0.600222	-0.7529	-0.530915	-1.41123	-1.82131	-1.79191	-0.999809	-1.29062	-2.15744	-0.731891	-1.81494	-1.27622	-2.8465	-1.07196	-2.44439	-4.08471	-0.950446	-0.870357	-1.09356	-0.967189	-1.05926	-1.25819	-1.61452	-0.850078	-1.6528	-0.814699	-1.35243	-1.08463	-1.0786	-0.557002
O43866	CD5 antigen-like	CD5L	38.0878	0.876852	1.3565	0.439892	0.0269541	0.0428503	Up (<= 2 fold)	-0.371011	-0.0283689	1.31467	0.205521	-1.13166	-0.0709074	-2.1475	-0.105018	0.519816	0.151144	0.211486	0.533854	-0.646906	-0.487966	-2.55413	-0.949146	0.153498	-0.39297	-0.774832	-1.07473	-1.14516	0.171795	-0.213036	-0.527215	0.909153	-0.643621	0.168477	-0.754796	1.38043	-0.87158	-0.164415	-2.1405	-0.236438	0.147278	-1.47739	-0.511517	-0.408424	0.910622	-1.06219	-0.585224
O43913	Origin recognition complex subunit 5	ORC5	50.2831	0.883269	0.847155	-0.239303	0.184085	0.237827	Non-significant	0.0263671	-0.967986	0.184986	0.0797389	0.180118	-1.42719	-0.717305	1.10594	-0.361574	1.11052	-0.988764	1.42287	0.795859	2.42742	-1.10723	0.0485903	-0.225229	0.0373392	-0.0513187	0.244432	0.164786	-0.568576	-0.933504	-0.3579	-0.045045	0.0130324	-0.689573	2.05505	-1.38411	0.534546	-1.39086	0.792471	-1.2992	0.450889	0.616385	0.0308474	-0.105697	0.310533	-0.709362	0.709092
O43914	TYRO protein tyrosine kinase-binding protein	TYROBP	12.1791	0.925331	1.02548	0.0362939	0.812683	0.84771	Non-significant	-1.13274	-0.799358	-2.26443	-1.79644	-1.93419	-1.06445	-0.556325	-0.942778	-1.36744	-2.22728	-2.28239	-1.20292	-3.85427	-1.48878	-1.3116	-1.55923	-1.87992	-1.50144	-1.10281	-1.47042	-2.20812	-2.07322	-0.796965	-1.37798	-1.43617	-1.88015	-1.7372	-1.38355	-1.36053	-0.997994	0.0940822	-1.11789	-0.685021	-1.9796	-0.137073	-0.371874	-1.05461	-2.53918	-2.59899	0.159728
O43920	NADH dehydrogenase [ubiquinone] iron-sulfur protein 5	NDUFS5	12.5175	0.904772	1.15734	0.210814	0.0724349	0.104061	Non-significant	1.74658	0.893153	1.65344	2.719	1.15834	1.00318	2.07825	1.85923	1.95644	2.01418	1.13359	1.55008	1.4439	1.84856	3.0427	2.53549	1.18671	0.897076	1.24275	2.18876	1.68238	2.08477	2.09522	1.72307	2.14193	1.42346	2.4084	1.38421	2.00259	2.47662	2.7978	2.40901	1.74589	2.22485	2.07119	2.0561	2.43175	1.36652	2.83451	1.60365
O43924	Retinal rod rhodopsin-sensitive cGMP 3',5'-cyclic phosphodiesterase subunit delta	PDE6D	17.42	0.904777	0.606914	-0.720435	6.39e-11	1.01318e-09	Down (<= 2 fold)	-0.0443731	0.605208	1.27157	0.0265887	0.810052	-0.0462479	0.421989	0.60861	0.282436	0.71645	0.121181	0.393236	0.549732	-0.151361	0.770283	0.579558	1.4944	0.688831	0.71822	0.467541	0.195516	0.653153	0.17791	-0.0753057	0.620609	-0.187394	0.33752	0.125082	0.320703	-0.783445	-0.385314	0.459519	1.08115	0.330227	0.978161	0.241644	-0.0725581	0.91009	0.240088	-0.0757427
O43929	Origin recognition complex subunit 4	ORC4	50.3773	0.854302	0.762216	-0.391728	0.00341499	0.00670316	Down (<= 2 fold)	-2.12946	-2.73683	-2.60155	-2.87857	-0.740425	-1.86381	-1.9205	-2.14413	-1.90032	-0.535971	-3.21304	-2.65862	-2.14512	-2.77325	-1.46874	-1.42725	-2.59046	-1.10565	-1.16061	-2.84255	-2.25311	-2.70592	-2.98996	-2.24485	-3.0223	-2.44028	-2.75135	-3.0392	-2.51935	-2.75482	-2.14706	-2.57104	-2.2784	-3.07326	-0.95742	-1.87565	-1.75684	-2.03312	-2.35436	-2.67056
O60216	Double-strand-break repair protein rad21 homolog	RAD21	71.6895	0.929215	1.14138	0.190781	0.21701	0.274303	Non-significant	1.47101	0.34178	-0.608721	0.367455	0.574697	0.965347	-0.0995366	-1.09703	-0.213321	0.912971	0.371455	-0.570825	1.13785	-1.17574	0.0326605	0.269538	0.117892	0.692749	0.452521	0.829904	1.03692	0.324066	0.0933295	-0.222451	0.154068	0.737792	0.660802	0.111309	0.388082	-0.268459	-0.745114	-0.217131	-0.766842	0.867165	-1.37915	-0.445941	0.183394	0.898885	0.608493	-0.1649
O60218	Aldo-keto reductase family 1 member B10	AKR1B10	36.0196	0.904605	0.726689	-0.460589	0.165165	0.216474	Non-significant	-0.0496231	0.156875	-1.26868	-1.24652	5.19078	-0.971047	2.72844	-0.851709	3.28837	-1.14244	-0.937655	-0.618521	-0.691696	-2.23814	-2.98756	-0.875607	-1.00056	-0.624853	0.03275	0.438706	0.958304	2.62905	3.00938	1.28393	-1.71946	-0.702618	0.0647616	0.509649	0.114872	-1.31311	-0.970578	0.480091	-0.737961	-2.582	-0.128359	-2.46285	-1.96957	-2.39928	-1.66161	0.639867
O60220	Mitochondrial import inner membrane translocase subunit Tim8 A	TIMM8A	10.9984	0.910362	1.59932	0.677456	1.03e-05	3.55921e-05	Up (<= 2 fold)	2.22382	1.56665	0.111948	2.37666	2.09414	0.939848	0.970054	1.28608	2.04172	1.65083	2.56889	1.33287	1.81604	2.54712	1.73485	2.6431	2.67434	2.89174	2.47123	1.32802	1.69767	2.93496	3.01929	1.91931	2.2677	1.79225	3.26732	1.32338	1.3904	2.53532	3.09419	1.64462	1.17432	1.96987	1.62136	1.08479	2.3014	0.576436	1.67413	0.864871
O60231	Pre-mRNA-splicing factor ATP-dependent RNA helicase DHX16	DHX16	119.264	0.865129	0.805525	-0.311999	0.0419366	0.0638716	Non-significant	-1.94753	-1.59807	-1.0204	-2.02607	-1.33963	-1.49512	-2.627	-2.26068	-1.78204	-1.05664	-2.64233	-1.51496	-0.673347	-2.27554	-1.29483	-2.54021	-0.831796	-1.34712	-3.03373	-1.34485	-0.885336	-1.44518	-1.08866	-1.11616	-1.20301	-1.22384	-1.2178	-0.750394	-2.31046	-1.5238	-2.33157	-3.24845	-1.18246	-1.67643	-2.99439	-2.74079	-5.15995	-0.695219	-0.918646	-1.97097
O60232	Protein ZNRD2	ZNRD2	21.4743	0.90616	1.6248	0.700264	1.52e-06	6.3201e-06	Up (<= 2 fold)	0.179896	-2.00431	-2.2235	-0.0625702	0.344812	-1.34833	-1.26845	-0.364365	-0.704548	-0.966573	-0.075565	-0.650783	-0.166793	-0.551419	-0.0218942	0.296464	-1.01307	-0.352176	-0.774716	-0.938054	-0.846807	-1.70673	-2.33425	-2.39869	-0.935465	-0.454244	-0.676644	-1.48773	-0.816124	-0.44918	0.347552	-1.03148	-1.1307	-0.558391	0.237593	-0.38471	0.0759609	-0.544298	-0.752794	-0.444644
O60234	Glia maturation factor gamma	GMFG	16.8013	0.88906	1.63983	0.713542	0.000104341	0.000281955	Up (<= 2 fold)	-1.538	-0.289136	-1.43063	0.230606	-1.77665	-0.348185	0.170916	0.0800946	-1.23101	-1.1003	-1.33882	-1.69217	-0.661158	-0.406224	-1.62908	-1.90767	-3.3993	-2.04689	-1.33231	-0.210266	-1.89585	-2.61662	-1.14538	-2.46143	-3.48181	-1.85482	-2.71199	-0.97028	-1.58758	-0.954798	-0.893488	-2.24805	-0.362541	-0.915666	-1.63017	-1.60129	-2.13716	-2.45737	-2.30612	-1.4442
O60237	Protein phosphatase 1 regulatory subunit 12B	PPP1R12B	110.404	0.903692	1.6377	0.711674	8.93e-06	3.12834e-05	Up (<= 2 fold)	0.0309833	-0.110286	-1.76584	0.464205	-0.800256	-0.283637	-0.877653	0.0614409	0.442784	0.0169551	-0.108588	-0.352608	-0.378403	1.4556	-1.66481	-1.34791	-2.96582	-0.846622	-0.168847	-0.866214	-0.884638	-1.04313	-0.728306	-0.485211	-2.08138	-0.519659	-0.662625	-0.678798	-0.382475	0.443449	0.028816	-0.891047	-1.64372	0.420579	-2.22015	-1.02152	-0.395377	0.385788	-0.494075	-1.31713
O60238	BCL2/adenovirus E1B 19 kDa protein-interacting protein 3-like	BNIP3L	23.9304	0.890872	1.37979	0.464449	5.14e-05	0.000149538	Up (<= 2 fold)	-2.62271	-3.08589	-3.34505	-2.556	-1.95965	-3.00576	-3.1117	-3.19441	-2.90556	-3.04612	-2.06431	-3.42335	-3.06526	-4.25269	-2.73378	-3.08146	-3.2895	-2.03322	-2.53931	-3.85768	-2.7337	-2.67506	-2.55487	-2.43835	-2.35616	-2.62754	-3.2316	-2.69145	-3.25572	-2.66623	-2.81503	-3.28744	-3.53103	-2.79242	-3.25423	-3.15087	-3.03769	-3.27559	-4.5386	-3.02975
O60243	Heparan-sulfate 6-O-sulfotransferase 1	HS6ST1	48.2261	0.871633	1.14223	0.191855	0.259191	0.32175	Non-significant	-0.750794	-1.00564	0.467465	-1.00544	-1.38503	-1.1576	-2.64707	-1.62132	-0.855853	-0.966665	0.0864561	-0.992864	-0.720184	-1.1612	-0.227059	-0.2303	-0.580063	0.234884	-0.711095	-0.504133	-0.504257	-0.655216	-0.957467	-0.833689	1.29831	-0.384261	-0.518811	-2.5119	0.184628	-0.708342	-0.0433887	-0.423953	-1.87804	-1.00018	-1.28944	-0.861749	0.257302	-1.07888	0.399019	-0.465923
O60256	Phosphoribosyl pyrophosphate synthase-associated protein 2	PRPSAP2	40.9257	0.91228	0.717163	-0.479627	2.12e-05	6.67947e-05	Down (<= 2 fold)	0.834642	0.482148	1.80663	1.14194	0.751269	0.733	0.816736	0.493039	0.313773	0.594112	0.428667	0.920842	1.44746	-0.489534	1.54719	1.21107	1.82962	1.05628	1.09374	0.521056	1.37205	0.806437	0.186544	0.9446	1.19052	0.613424	1.08443	0.455192	0.695688	-0.169672	0.261929	1.30158	1.41725	0.423165	1.65814	1.60288	1.55599	1.15095	1.18251	1.2744
O60264	SWI/SNF-related matrix-associated actin-dependent regulator of chromatin subfamily A member 5	SMARCA5	121.905	0.911643	0.748501	-0.417923	7.83e-06	2.76942e-05	Down (<= 2 fold)	0.221585	0.0277086	0.36359	-0.552971	0.562646	-0.199696	0.576924	0.236548	0.334913	0.475884	-0.541236	-0.560744	0.247513	-0.222662	0.260557	0.145065	0.551657	1.01399	0.609557	0.430239	0.825712	0.649742	0.202344	0.545698	0.423725	0.0750702	-0.0321524	-0.251315	0.193591	-0.614045	-0.395563	0.0659147	0.0774951	0.0382203	0.773603	0.869496	0.70171	0.682583	0.906317	0.276173
O60268	Uncharacterized protein KIAA0513	KIAA0513	46.6386	0.890926	1.63258	0.707157	3.54e-06	1.35587e-05	Up (<= 2 fold)	0.349755	-1.38049	-2.57975	0.588349	-0.437849	-2.73896	-0.400857	-0.27809	-0.470731	-0.162419	-0.0589414	-0.354141	-0.691324	-0.0372349	-0.438018	-0.365856	-0.977242	-0.49402	-0.470881	-0.521687	-0.592809	-0.356124	-0.349881	-0.138346	-0.206441	0.195412	-0.404442	-2.19457	-0.176081	-0.323271	-0.0144852	-1.18312	-1.37609	-1.0101	-0.833552	-0.816406	-0.859772	-0.184123	-1.82013	-0.392389
O60271	C-Jun-amino-terminal kinase-interacting protein 4	SPAG9	146.205	0.910352	1.18056	0.239477	0.0862773	0.121958	Non-significant	0.99383	0.848954	-0.629265	0.000135633	0.897358	0.537158	-0.398539	-0.0680079	0.543646	0.907946	0.791409	-0.150341	0.0945324	0.12139	-0.888217	-0.0160984	-0.546253	0.451911	0.169964	0.823387	0.295655	0.623549	0.712544	0.553389	0.5561	0.478806	0.232698	0.559521	0.155494	-0.0108534	-0.223192	0.493998	0.178211	0.456264	-2.90277	-1.3874	-0.738837	0.403408	0.894057	0.150652
O60279	Sushi domain-containing protein 5	SUSD5	68.0212	0.842102	1.32921	0.410566	0.0246025	0.0395784	Up (<= 2 fold)	-2.2455	-3.30022	-3.84667	-1.85333	-2.37732	-3.47779	-3.64013	-3.69816	-1.98106	-4.28693	-2.30867	-4.18297	-2.8591	-2.15687	-2.7095	-2.53781	-4.10889	-2.10339	-3.0675	-1.36221	-3.10804	-1.6815	-1.94899	-2.05609	-3.02905	-2.86061	-2.539	-4.3279	-2.22225	-2.89728	-1.70812	-4.58629	-3.21857	-1.90126	-3.27624	-4.35173	-1.60018	-2.10663	-2.79449	-2.98665
O60282	Kinesin heavy chain isoform 5C	KIF5C	109.495	0.909111	1.42627	0.512249	0.00158033	0.00334119	Up (<= 2 fold)	1.43483	1.0515	0.51815	0.976084	1.94317	1.40761	0.452856	0.708222	1.65006	1.81226	1.79305	1.45028	2.16265	0.652884	1.51574	1.05331	0.964802	1.39273	-0.0935733	1.64661	2.31849	1.54878	1.9068	1.3331	1.55838	2.21293	1.35249	1.65855	1.54532	0.319813	0.419622	0.323138	0.789985	1.8546	-0.911	0.638323	0.756439	2.07309	1.60895	1.30679
O60291	E3 ubiquitin-protein ligase MGRN1	MGRN1	60.753	0.837236	0.777661	-0.362786	0.000191905	0.000489543	Down (<= 2 fold)	-1.41147	-1.16211	-0.822048	-1.84491	-1.27277	-1.19019	-1.21813	-1.12952	-0.994395	-1.31363	-0.598433	-1.09342	-1.52724	-1.71368	-0.904631	-0.917167	-0.508497	-0.697184	-1.02754	-1.45203	-1.22752	-0.854782	-0.936421	-0.958173	-1.29522	-1.01371	-1.41832	-1.3696	-0.589585	-1.91212	-1.65346	-1.0394	-1.22266	-1.47397	-1.33375	-1.09896	-1.03517	-1.21419	-0.774162	-1.34511
O60292	Signal-induced proliferation-associated 1-like protein 3	SIPA1L3	194.61	0.88424	1.35495	0.438239	0.0131863	0.0226702	Up (<= 2 fold)	-0.925316	-0.0347005	-1.04357	-0.872364	-0.594694	-0.360522	-0.258345	-0.0893137	-0.734876	-1.37268	-0.158791	-1.71331	-0.766831	-0.644674	-2.22205	-2.96268	-1.53976	-1.89363	-4.27419	-1.26473	0.213841	-1.3589	-1.52832	-1.33467	-2.16984	-1.24585	-1.36961	-1.26447	-1.32982	-0.395209	-0.595876	-1.07424	-1.76817	-0.84272	-4.59952	-0.883302	-0.069617	-0.809472	-0.492402	-0.49379
O60306	RNA helicase aquarius	AQR	171.295	0.851427	0.905147	-0.143777	0.335259	0.403545	Non-significant	0.180324	-0.600298	2.39344	-1.21108	-0.0760191	-0.784304	-0.37418	0.306271	2.0497	0.630682	0.848322	0.953998	-0.191918	-1.70016	-0.265995	-0.245471	-0.429405	-0.653751	-0.495315	0.811222	1.2291	-0.772086	0.439155	0.358829	-3.0174	0.0841639	-0.171284	0.184902	-0.121821	-0.226858	0.0649418	0.176936	-1.43645	-1.30849	0.356886	0.276232	0.0451818	0.862037	0.748028	0.565675
O60313	Dynamin-like 120 kDa protein, mitochondrial	OPA1	111.631	0.925631	1.05341	0.0750668	0.523395	0.588534	Non-significant	0.0990211	0.384165	1.18313	1.35355	1.72634	0.70786	1.23765	1.18635	1.46171	1.7948	1.29846	0.240121	1.3018	0.0979706	1.4905	2.00438	1.87911	2.21439	1.81889	1.3826	0.866567	1.79003	1.46147	1.44644	1.17661	1.64808	1.70251	1.11703	1.20202	0.340066	0.38301	1.0723	0.968527	1.55849	0.418013	1.28524	1.23956	1.52789	1.73599	1.10062
O60318	Germinal-center associated nuclear protein	MCM3AP	218.405	0.828726	1.24786	0.319455	0.131456	0.177143	Non-significant	-3.96829	0.651673	-0.813514	-1.58382	-0.209502	-3.21331	-1.72884	-1.3472	-3.03101	-2.33697	-1.05947	-1.02032	-1.4563	-1.21149	-1.88485	-2.66668	-1.05975	-1.57534	-1.34869	-2.14696	-2.03155	-1.41986	-0.71328	-0.466595	-0.725752	-1.72268	-1.52824	-0.0905194	0.720165	-0.891812	-0.95437	-1.55	-1.39151	-1.58261	-2.0668	-3.50073	0.556881	-1.67989	-1.36633	-2.67325
O60331	Phosphatidylinositol 4-phosphate 5-kinase type-1 gamma	PIP5K1C	73.26	0.904115	0.839524	-0.252357	0.0156953	0.0265418	Down (<= 2 fold)	-1.78489	-1.80837	-0.648847	-1.48851	0.233851	-0.73768	-0.617093	-1.45402	-1.11436	-0.284098	-1.22307	-1.07335	0.0134055	-1.094	-0.0152174	-0.152464	-0.466321	0.496695	-0.248165	-0.918109	-0.752921	-0.36958	-0.734179	-0.39705	-0.643016	-0.842	-0.713531	-0.423852	-1.50696	-1.89194	-1.94501	-1.05276	-0.92384	-0.862499	-0.688729	-0.410845	-0.601465	-0.530986	-3.22039	-0.433655
O60341	Lysine-specific histone demethylase 1A	KDM1A	92.9026	0.925379	0.543713	-0.879082	4.57e-11	7.72225e-10	Down (<= 2 fold)	-0.241139	-0.548682	0.974854	-1.12089	0.425457	-0.648898	0.203186	-1.08825	-0.33644	0.213555	-0.803013	-0.224093	0.110012	-2.17939	0.715365	0.869665	0.716253	1.00677	1.04469	-0.196058	0.414911	0.542906	-0.0634696	0.593782	0.386407	0.0739776	0.544684	0.0492577	-0.472392	-0.729968	-0.874584	0.559372	0.357743	-0.0313019	0.325965	0.57681	-0.0600867	1.05257	0.74049	-0.345168
O60343	TBC1 domain family member 4	TBC1D4	146.563	0.874888	0.988665	-0.0164459	0.90376	0.92288	Non-significant	-0.995672	1.64098	-0.952521	-1.06386	-1.08668	-1.28837	-1.5159	-0.593052	-1.27349	-0.823704	-1.02352	-0.790609	-1.03621	-1.0208	-1.65709	-2.20715	-2.27404	-2.12073	-1.55484	-1.40384	-1.39444	-2.68712	-0.431964	-2.18396	-2.96397	-0.793337	-2.35742	-0.652981	-1.44923	-1.22335	-1.09555	-0.952842	-2.17749	-1.5279	-0.862801	-0.745423	0.38264	-0.953568	-4.18992	-0.58179
O60361	Putative nucleoside diphosphate kinase	NME2P1	15.5291	0.872898	1.4111	0.496819	0.0013413	0.00286701	Up (<= 2 fold)	1.14268	1.63174	0.950939	2.01011	1.3674	1.33689	1.96485	1.83187	2.08134	1.58149	2.11737	1.73704	1.12811	1.90424	1.33224	0.399124	1.06248	-0.0554581	-0.828991	-0.136547	0.547019	-0.449749	0.69671	-0.444913	-0.161701	1.5311	1.15312	0.211573	0.548859	0.540709	0.44543	0.542297	0.463026	0.717767	2.0274	2.05312	2.13841	0.907829	1.15902	1.94747
O60437	Periplakin	PPL	204.747	0.911872	1.41592	0.501742	0.0350903	0.0543973	Non-significant	0.417858	-0.338236	-0.642236	2.07898	0.645316	1.21834	-2.02217	-0.428457	0.637509	0.50917	1.60633	1.9886	0.418262	-0.34094	1.57141	2.16234	-0.36771	0.347215	-0.435256	0.112315	1.72184	-0.670539	0.377115	-0.635444	1.4299	2.87481	1.97473	1.25619	-0.509502	1.05702	-1.87179	-1.42999	-1.07742	1.54892	0.0294575	-0.640005	-1.74266	0.238425	1.88178	-0.721347
O60443	Gasdermin-E	GSDME	54.5549	0.822181	0.705711	-0.502851	1.01e-07	5.57949e-07	Down (<= 2 fold)	-1.93952	-1.14765	-1.26947	-2.18823	-2.39543	-0.645719	-0.92472	-1.83624	-1.89123	-1.76955	-2.67549	-1.67549	-1.95959	-2.12442	-1.05107	-1.84869	-1.30599	-2.22815	-1.27315	-2.01778	-1.90557	-1.78954	-1.77041	-1.7318	-1.37017	-1.89829	-2.54234	-1.51718	-1.46487	-2.25455	-2.24013	-1.47748	-1.67101	-2.05553	-1.31536	-1.72899	-2.14749	-1.7398	-1.30582	-0.85551
O60476	Mannosyl-oligosaccharide 1,2-alpha-mannosidase IB	MAN1A2	73.0036	0.871772	0.704184	-0.505976	0.000221967	0.000557618	Down (<= 2 fold)	-1.69374	-0.692202	-0.442063	-1.886	0.435768	-0.00088226	-0.894192	-0.867934	-0.721395	-0.478929	-1.23133	0.114271	0.723648	-0.756252	0.226248	0.652334	0.086882	0.189203	0.561897	-0.302602	0.0697879	-0.46451	0.0756968	-1.10639	-0.286184	-1.57053	0.45336	-0.167709	-1.49678	0.425677	-0.821234	0.0318232	-2.83612	-0.362435	0.399946	0.0475611	0.0501266	-0.158204	0.733128	0.161813
O60486	Plexin-C1	PLXNC1	175.742	0.871051	0.772176	-0.372998	0.022618	0.0367453	Down (<= 2 fold)	-1.37888	0.236436	0.731828	-2.91884	-2.83916	-0.594106	0.0629706	-1.16547	-0.44312	-0.838039	-0.537732	-1.75344	-1.31089	-1.684	-0.0136005	-1.56875	0.978071	-1.34624	0.0836287	-0.128711	-0.50198	-1.0709	-0.585712	-0.969223	-1.23398	-1.45033	-0.447747	-1.00039	-1.21883	-1.51613	-3.44532	-0.988569	1.24493	-1.07216	-0.845213	-0.987725	-1.29232	-1.3873	0.0830328	-0.753284
O60488	Long-chain-fatty-acid--CoA ligase 4	ACSL4	79.188	0.900756	0.510899	-0.968889	4.97e-12	1.28269e-10	Down (<= 2 fold)	-0.617403	-0.611764	0.559703	-0.759575	0.267782	-0.46818	0.297441	0.169217	-0.119281	0.145558	-0.57959	-0.265195	-1.34047	-3.74534	-0.603194	-0.368965	0.420171	0.649663	0.595613	-0.316635	0.287593	0.15856	0.250471	0.35911	-0.402945	-0.264408	-0.498426	0.0857272	-0.202425	-1.16322	-1.40907	-0.358965	-0.193769	-0.809131	0.989151	0.18137	-0.412957	0.222918	-0.37793	0.580349
O60493	Sorting nexin-3	SNX3	18.7624	0.900482	1.22142	0.28856	0.0105447	0.0186031	Up (<= 2 fold)	2.34956	1.87902	1.61472	2.5619	2.98407	2.50523	1.68484	1.87161	2.08323	1.79505	1.99937	1.82863	2.1908	2.01285	2.54017	3.50689	2.32159	2.25178	2.86644	1.99003	1.81206	2.22671	2.36867	2.11071	1.97882	1.82385	2.09426	1.9456	1.76288	1.83722	2.73088	1.90256	2.28448	2.4703	3.19492	2.52013	2.6072	2.17974	0.655511	2.51737
O60499	Syntaxin-10	STX10	28.1141	0.889972	1.61417	0.690791	4.24e-08	2.57953e-07	Up (<= 2 fold)	-0.123135	-0.837381	-1.96829	0.126601	-0.559929	-1.45842	-1.5969	-0.50337	-0.493649	-1.17604	0.071052	-1.29801	-0.0735809	0.0716957	-0.130815	0.293333	-0.763539	-0.480615	-0.112264	-0.70237	-2.09789	-0.744123	-0.679354	-1.27244	-0.610731	-0.158152	-0.436681	-0.957743	-0.863866	0.138209	0.479166	-0.685935	-0.680901	-0.271867	-0.5324	-0.522104	-0.110867	-1.16475	-1.14527	-0.731872
O60502	Protein O-GlcNAcase	OGA	102.915	0.890537	0.776511	-0.364921	0.000757472	0.00171758	Down (<= 2 fold)	-1.27908	-1.38708	-0.519439	-1.90049	-0.731816	-1.19405	-1.13295	-1.30162	-1.35509	-1.01094	-0.866876	-1.5036	-0.844961	-3.16091	-0.720047	-0.788121	-0.418925	-0.88405	-1.13768	-1.47018	-0.395759	-1.01387	-1.41118	-1.738	-1.13826	-0.966658	-1.01024	-1.02334	-1.05836	-0.914702	-1.4182	-1.20565	-1.44071	-1.03668	-0.404084	-0.827155	-1.13463	-0.999065	-1.36141	-1.40649
O60504	Vinexin	SORBS3	75.3411	0.921106	0.610469	-0.71201	5.39e-07	2.50434e-06	Down (<= 2 fold)	0.330304	-0.286044	0.516585	-0.474546	0.0795463	-0.136388	-0.323241	0.33399	-0.0177043	0.648284	-0.259171	-0.716823	-0.375099	-1.20302	-0.457289	-0.372343	0.142443	0.209489	0.201933	-0.314795	-0.523207	-0.0662423	-0.125254	0.179039	-0.718134	-0.46902	0.0245345	0.63279	-0.288394	-1.32362	-1.05903	-0.0556709	-0.956734	-0.309688	0.390553	-0.0989286	-0.294792	1.42134	0.487353	0.446474
O60506	Heterogeneous nuclear ribonucleoprotein Q	SYNCRIP	69.6026	0.902137	0.825632	-0.27643	0.0204948	0.0336337	Down (<= 2 fold)	1.93231	2.34295	2.75753	2.35772	3.19559	2.25524	2.64288	1.67526	2.6988	2.47635	2.02175	2.73578	2.68314	1.15303	2.57708	2.47571	3.47015	3.07547	2.92342	2.96098	3.26486	2.90503	2.71823	3.39405	2.38716	2.28759	2.3092	3.08411	2.62112	1.91497	1.37548	2.67705	2.75289	2.62235	2.63982	3.09352	2.82627	3.6088	3.37597	2.58667
O60507	Protein-tyrosine sulfotransferase 1	TPST1	42.1884	0.906118	1.02579	0.0367326	0.798067	0.835233	Non-significant	-1.6788	-2.63169	-2.62673	-1.56432	-1.29326	-1.39208	-1.64163	-1.5914	-1.81605	-1.2675	-1.04333	-1.12063	-0.442978	-1.31899	-0.249785	-0.373034	-1.11027	-0.815586	-0.733123	-2.34544	-2.20666	-1.2443	-0.744462	-0.973917	-0.148391	-0.477857	-0.550776	-1.57077	-1.08047	-1.97177	-0.617548	-0.862944	-2.43862	-0.902341	-1.50329	-1.1548	-0.755993	-1.79203	-1.09732	-1.29048
O60508	Pre-mRNA-processing factor 17	CDC40	65.5212	0.846019	0.643348	-0.636329	8.49e-06	2.98687e-05	Down (<= 2 fold)	-1.36919	-1.04582	-0.956764	-1.66288	-0.3742	-1.18225	-1.60738	-0.876868	-1.48423	-0.910763	-2.99167	-3.00702	-1.06833	-1.97191	-1.00052	-0.295343	1.09486	-0.225115	-0.918117	-0.780933	-0.772013	0.11534	-1.47401	-1.06759	-0.807754	-1.37291	0.0188352	-1.0716	-1.6758	-1.88025	-4.05577	-1.76408	-1.16021	-0.842233	-0.886182	-1.17708	-2.19189	-0.37102	-0.64627	-1.64397
O60512	Beta-1,4-galactosyltransferase 3	B4GALT3	43.928	0.87719	1.44619	0.532257	1.06e-05	3.64572e-05	Up (<= 2 fold)	-2.58349	-1.86567	-1.94289	-1.18127	-1.59818	-1.65495	-1.65919	-1.50253	-1.33208	-1.42601	-1.56895	-1.38516	-1.64584	-1.13021	-0.905609	-1.30672	-2.10542	-1.85674	-2.04223	-1.46544	-1.34947	-1.84091	-1.34238	-1.58613	-0.50908	-1.22465	-0.59646	-1.74845	-0.785001	-0.120022	-0.807524	-1.97059	-1.67136	-1.76144	-2.06114	-1.6982	-1.473	-1.77208	-1.24126	-2.19761
O60513	Beta-1,4-galactosyltransferase 4	B4GALT4	40.0411	0.899958	1.06676	0.0932372	0.600949	0.660754	Non-significant	-0.096966	-1.59219	1.01918	-1.22417	-1.1839	-2.02775	-0.224472	-0.522166	-0.471035	0.176757	0.546043	0.318161	-0.837642	-0.65465	0.690543	0.333651	-0.838129	-0.221125	-0.738484	-0.094101	-0.323574	-0.367469	0.381361	-0.641294	3.02369	0.823881	0.767277	-0.203026	0.189602	0.217314	0.160549	0.0579215	-0.673371	-0.225786	-0.70395	-0.308768	0.218266	-0.513084	0.890307	0.480574
O60518	Ran-binding protein 6	RANBP6	124.714	0.931755	0.959911	-0.0590268	0.573671	0.634669	Non-significant	0.187171	-0.354936	0.342014	-0.0314007	0.252151	0.221738	1.0581	0.553496	0.446562	0.350422	0.236207	0.436313	0.0041047	-0.218795	0.604606	0.392869	0.353061	-0.109819	-1.39561	0.00675304	0.63799	0.052932	0.212281	0.530973	0.271172	0.846923	0.649348	0.194975	0.437259	-0.597873	-0.11672	0.347367	0.390183	0.203316	0.80879	1.40018	1.1136	0.689672	1.18084	0.962092
O60524	Nuclear export mediator factor NEMF	NEMF	122.954	0.906203	1.30387	0.382804	0.00155574	0.00329554	Up (<= 2 fold)	-1.61063	-0.330461	-0.994581	-0.548512	-1.04471	-0.989541	-0.639345	-1.15431	-0.484772	-0.360267	-0.384235	-0.835815	-0.859625	-0.975059	-1.08375	-0.730005	-0.31116	-1.11679	-2.00925	0.114346	-0.344844	-0.777785	-0.856309	-0.487077	-1.5047	-0.053492	-0.832983	-0.522985	-0.324904	-0.963162	-1.32353	-0.762004	-1.14634	-0.312341	-1.35861	-1.72367	-0.649287	-1.08323	-0.642293	-1.45679
O60547	GDP-mannose 4,6 dehydratase	GMDS	41.9497	0.922029	0.520027	-0.943342	3.73e-10	4.45644e-09	Down (<= 2 fold)	1.41202	1.30293	2.40079	0.276328	1.24038	1.16572	1.93682	1.62477	1.73429	1.4793	1.37777	2.1697	0.19398	0.185288	1.55246	1.74371	2.22	2.10544	2.12938	1.71241	2.19564	1.70352	1.86101	2.61019	1.51463	1.61192	1.57246	0.781787	1.72883	1.38712	0.0672393	1.05577	2.23365	1.23981	1.49149	2.49444	1.22821	1.57645	1.99434	2.40811
O60568	Multifunctional procollagen lysine hydroxylase and glycosyltransferase LH3	PLOD3	84.7852	0.926067	1.14866	0.199946	0.187724	0.241819	Non-significant	0.123804	1.7242	1.64275	0.821904	0.703327	1.26376	1.09844	1.40739	1.74554	0.921014	2.31977	0.880204	1.20927	0.725531	1.4971	1.44718	0.716617	-0.0243352	0.161743	1.72007	2.1736	0.647076	1.94986	0.892923	2.86301	2.34576	1.99866	1.12959	1.15986	2.14874	1.13603	1.36186	1.11181	2.00604	-0.32469	1.74314	1.82668	0.0311151	2.57736	1.43677
O60573	Eukaryotic translation initiation factor 4E type 2	EIF4E2	28.362	0.880193	1.16829	0.224404	0.0226189	0.0367453	Up (<= 2 fold)	-0.210881	0.0473214	1.66668	0.585973	0.763451	0.227758	1.43955	0.227677	0.133992	0.738685	0.691645	0.913713	1.16747	0.803442	0.982222	0.0361969	1.02594	0.712234	0.427164	0.262754	0.423847	0.838457	0.618611	0.447146	0.612854	0.280207	1.24743	-0.0567991	0.379013	0.566259	1.004	0.349497	0.0290765	0.601632	1.60209	1.11161	0.32045	0.401608	0.98202	-0.213686
O60603	Toll-like receptor 2	TLR2	89.8376	0.842847	0.880949	-0.182869	0.200346	0.255733	Non-significant	-1.98122	-1.57527	-2.92908	-2.38013	-2.367	-0.0525228	-1.34717	-3.19852	-2.44432	-2.5938	-2.24019	-1.73181	-2.53985	-2.04892	-2.34585	-2.09617	-1.99282	-1.76052	-2.27183	-2.54675	-2.57726	-3.01703	-1.90865	-2.41508	-0.347803	-2.12091	-2.03641	-0.441702	-1.91847	-2.24032	-1.69715	-2.30553	-3.18167	-2.22237	-2.03391	-2.97712	-2.60341	-3.52503	-1.44757	-1.67737
O60610	Protein diaphanous homolog 1	DIAPH1	141.347	0.895833	0.838569	-0.253999	0.0181968	0.0302658	Down (<= 2 fold)	-0.0538162	-1.31528	-1.3166	-2.19913	-0.783916	0.156195	0.0473619	-1.95647	-0.579243	-0.962471	-1.2092	-0.830342	-1.09682	-1.67334	-0.907224	-0.757598	-1.06998	-1.16378	-0.883815	-1.1433	-0.85728	-0.807047	-0.850359	-0.386037	-0.950834	-0.25521	-1.1056	0.0804177	-1.60968	-1.26929	-1.18121	-0.690362	-0.777563	-0.91829	-0.447853	0.210859	-0.268075	-0.538169	-0.0894016	0.374653
O60613	Selenoprotein F	SELENOF	18.0918	0.89108	1.43879	0.524856	5.07e-08	3.02871e-07	Up (<= 2 fold)	1.81969	1.13365	1.57868	2.01718	1.95196	0.890561	0.87839	1.39312	1.3423	0.751896	1.62714	1.00634	0.96544	1.98152	1.55833	1.27245	1.59229	1.45286	1.96902	1.61455	1.37117	1.4334	1.67489	1.36469	1.77138	0.754869	1.79717	1.27682	1.67911	2.77524	2.27848	1.19794	0.608456	2.04227	1.26696	1.16285	1.71371	0.724325	1.57506	1.1227
O60635	Tetraspanin-1	TSPAN1	26.3009	0.881699	1.35208	0.435175	0.0759158	0.108543	Non-significant	1.84052	1.63245	1.92742	2.33737	2.22794	0.0952781	0.63531	1.48189	2.37649	2.27513	1.52119	3.56347	-0.352746	1.60461	1.05705	-0.212015	-1.0777	1.60493	-0.747958	1.59586	1.80586	1.92052	2.87732	0.838727	2.18689	0.459042	0.705393	-0.00134275	1.19736	1.39109	-0.202291	0.347473	1.26415	1.53074	0.83894	1.14826	1.09379	1.80742	1.85264	1.89366
O60641	Clathrin coat assembly protein AP180	SNAP91	92.5022	0.911601	1.07809	0.108484	0.350622	0.418605	Non-significant	-1.15331	-0.775897	0.180573	-0.353949	-0.417813	-1.29521	-0.456649	-0.33314	-1.13164	-0.302425	0.0835892	0.0282403	0.518119	-0.741632	0.650449	0.16967	-0.134272	-0.637557	-0.777088	-0.847615	-1.09656	-0.917989	-0.620255	-0.661705	-0.34543	-0.542078	-0.303073	-2.22113	-0.905957	-1.10939	-0.514643	-0.520419	-0.263838	-0.287403	-0.908175	-0.348367	-0.495593	-0.329757	-0.956163	-0.352396
O60645	Exocyst complex component 3	EXOC3	85.5674	0.915394	0.881193	-0.182469	0.0496695	0.0742962	Non-significant	1.25183	0.580846	0.550088	0.670475	0.341424	0.438272	0.98261	0.824995	0.752016	0.749405	0.718122	0.0371121	1.15451	-0.410505	0.785975	0.896791	1.3091	0.418299	-0.141287	0.830211	1.12293	0.529974	0.348989	0.887056	0.608396	1.09819	0.668115	0.917298	0.693318	0.0211665	0.0590941	0.549094	0.787115	0.782708	0.643718	0.909932	0.750941	0.571668	0.397227	0.728053
O60664	Perilipin-3	PLIN3	47.075	0.927881	1.59047	0.66945	0.000149964	0.000390699	Up (<= 2 fold)	3.25053	2.10335	0.424027	3.11565	3.25142	3.22531	2.51254	2.13896	3.26401	1.6774	3.0227	1.95694	0.295796	2.52798	3.40128	2.44562	1.47794	1.69281	3.01303	1.59479	1.4063	2.20956	2.90061	2.38057	2.3932	2.82233	2.7464	2.95643	2.05142	2.34913	1.90569	1.61929	2.04067	3.20266	3.76256	3.23237	2.78869	2.24082	-1.076	2.91131
O60673	DNA polymerase zeta catalytic subunit	REV3L	352.776	0.883847	0.754919	-0.405606	0.006708	0.0123557	Down (<= 2 fold)	-1.50605	-0.379317	-2.18697	-1.52156	-1.00695	-0.60523	-0.655493	-0.76441	-1.02272	-1.18601	-0.451658	-1.09258	-2.40432	-1.08696	-1.6155	-1.64436	-0.229354	-1.29376	-0.943375	-1.19111	-1.79554	-1.01967	-0.633916	-0.663504	-0.648183	-1.51128	-0.465394	-0.31027	-0.920581	-0.188546	-1.01573	-1.677	-0.997559	-2.30636	-1.43914	-1.09242	-2.0391	-1.7365	-0.824764	-1.34214
O60678	Protein arginine N-methyltransferase 3	PRMT3	59.9032	0.841149	0.74033	-0.43376	0.0046707	0.00890345	Down (<= 2 fold)	-2.80557	-3.49167	-2.81047	-3.15518	-1.7425	-1.25919	-1.62994	-4.03652	-4.33261	-3.81126	-3.75803	-3.02201	-2.61134	-3.57278	-3.29886	-2.89215	-2.18791	-2.39245	-2.66265	-1.79045	-1.83108	-3.47869	-1.78524	-1.99759	-2.756	-1.94291	-2.79882	-0.976985	-2.9984	-2.89852	-3.20269	-1.88519	-3.32528	-2.03626	-3.17386	-3.32125	-3.45651	-2.05222	-1.75751	-2.04349
O60684	Importin subunit alpha-7	KPNA6	60.0295	0.936202	0.836128	-0.258205	0.0100682	0.0178484	Down (<= 2 fold)	0.476998	1.13999	0.942916	1.38869	0.616858	1.03626	1.65562	0.985755	1.08352	1.06461	1.33014	0.442169	1.6486	0.317955	1.75624	0.761567	1.19254	0.805308	0.212115	1.59043	0.939472	1.07718	1.12955	0.935739	1.02107	1.03041	0.544859	1.22638	1.04906	-0.226239	0.0363908	0.900201	0.493641	0.568653	1.11587	1.30111	0.857097	0.666222	1.2612	0.960675
O60687	Sushi repeat-containing protein SRPX2	SRPX2	52.9719	0.915071	0.830292	-0.26831	0.118393	0.16125	Non-significant	-0.467062	1.21836	1.10432	-0.684911	-0.529083	1.14403	-0.167614	0.00552678	-0.487854	-0.807781	-1.30723	0.411009	-0.752936	-0.197453	-0.737513	-0.755278	0.8565	-1.77698	-0.672472	0.318254	-0.524415	-0.635306	-0.387202	-1.09151	0.304035	-0.565128	-0.456245	0.159667	-0.275076	-0.340653	-0.896079	-0.350265	-0.0931787	-0.679584	-0.299056	-1.2599	-0.854168	0.103821	1.04551	0.0791207
O60701	UDP-glucose 6-dehydrogenase	UGDH	55.0241	0.919584	0.477514	-1.06639	6.41e-11	1.01318e-09	Down (> 2 fold)	0.529394	1.18301	0.968988	0.517383	2.3374	1.92291	1.6156	0.601487	1.6753	0.797226	-0.868412	0.845488	0.120436	-1.17748	0.277242	0.853771	3.42238	1.84726	1.79628	2.10428	2.14088	2.14971	2.08523	2.13393	0.470624	0.460798	0.867246	1.41667	1.28596	-0.142672	-0.127663	1.20358	1.97747	0.26233	1.88461	1.34187	1.00829	0.704942	0.946708	1.16817
O60711	Leupaxin	LPXN	43.332	0.827661	1.46367	0.549592	0.00261092	0.00525285	Up (<= 2 fold)	-1.59096	-2.06057	-1.88772	-1.86036	-2.74043	-0.743346	-1.12865	-1.53165	-1.70209	-2.0815	-1.63723	-2.06142	-2.6302	-3.64351	-2.98538	-2.78497	-2.32261	-2.65194	-2.01804	-2.23262	-2.79838	-2.46287	-3.77538	-3.16657	-2.65542	-2.43718	-2.66798	-2.47722	-2.18503	-1.8875	-3.25386	-1.50898	-1.88474	-1.94704	-2.39736	-1.41523	-1.59809	-4.33529	-2.53939	-1.50636
O60716	Catenin delta-1	CTNND1	108.17	0.926839	1.58278	0.662463	1.25e-05	4.20079e-05	Up (<= 2 fold)	3.09423	2.0439	2.55118	3.43734	4.31956	3.19023	2.68631	2.42321	3.44677	3.38445	3.81929	2.24275	4.22953	2.0327	3.62905	4.08007	3.35094	3.2322	2.56845	3.1594	3.28858	3.67705	3.28217	3.07214	3.5697	4.38697	3.84	3.35216	3.00428	1.91624	1.90229	2.12832	1.71573	4.22847	2.05173	3.35344	2.80864	3.21881	2.30558	2.85414
O60739	Eukaryotic translation initiation factor 1b	EIF1B	12.8236	0.914653	1.48334	0.568848	5.99e-05	0.000171473	Up (<= 2 fold)	-0.394167	1.06026	0.374904	2.32743	0.360341	1.27777	1.51698	1.08899	1.15752	1.12911	1.58833	1.19066	2.01071	1.34046	0.697272	0.382585	0.0968931	-0.963156	-0.482566	0.739775	-0.0715253	-0.225293	-0.701712	-0.514666	-0.269663	0.836182	0.0263983	0.542205	0.673227	0.527428	1.33081	0.866427	1.12294	1.46839	1.98973	0.116644	1.94167	0.452201	-0.680579	-0.0320406
O60749	Sorting nexin-2	SNX2	58.4711	0.922766	0.787641	-0.34439	0.000325802	0.000793137	Down (<= 2 fold)	1.49412	1.89513	1.76812	1.36823	1.74845	2.39077	1.7053	1.83152	1.91986	1.81743	1.46266	1.76021	1.80206	0.930435	1.90403	2.2849	2.4908	2.00067	2.7603	1.51219	1.87968	2.19519	2.32457	2.38282	1.67555	1.28892	2.13892	1.93787	1.49836	1.39206	1.24921	1.808	2.23714	1.70188	2.45563	2.19638	1.8827	1.53379	0.897565	2.12525
O60760	Hematopoietic prostaglandin D synthase	HPGDS	23.3439	0.899372	0.623679	-0.681125	9.44e-06	3.28783e-05	Down (<= 2 fold)	-0.675722	-0.0815723	-0.397211	-1.84537	-0.864103	0.390322	0.200412	0.134576	-0.406853	-0.861976	-1.0944	0.74089	-2.48269	-0.861146	-1.05277	-1.13646	0.930369	-0.789337	-0.633341	-1.35536	-0.605239	-0.956564	-0.81467	-0.952475	-0.208865	-1.2647	-1.18986	-0.241607	-0.611094	-1.17094	-0.725625	0.319983	0.172831	-0.909978	0.68027	0.663359	-0.965537	-0.43041	-0.542833	0.462968
O60762	Dolichol-phosphate mannosyltransferase subunit 1	DPM1	29.6343	0.902905	0.544685	-0.876507	3.87e-12	1.08805e-10	Down (<= 2 fold)	0.906877	0.919215	0.830706	-0.114908	1.18691	1.2558	1.45936	0.827516	1.02	1.09884	0.353391	0.719399	0.751485	-0.314896	0.808232	1.04357	1.78165	1.0992	1.19222	1.17492	0.942668	0.685297	0.94216	0.580865	0.873374	0.896474	0.769422	1.55366	0.849982	0.620433	-0.645524	1.17161	1.2392	1.38058	2.13703	1.78489	1.07842	1.37373	2.37297	1.38111
O60763	General vesicular transport factor p115	USO1	107.895	0.918068	0.969706	-0.0443808	0.696612	0.745852	Non-significant	1.74055	1.01786	1.35367	1.88867	1.79433	1.13907	1.15944	1.60545	1.4032	1.35031	1.60342	1.43205	0.580341	0.526785	1.7108	0.992984	1.85701	1.84683	1.32102	1.37948	1.92634	1.01086	1.39913	1.31473	1.23311	1.25681	1.24638	1.11164	0.812662	0.442708	0.540959	0.812485	1.10886	0.310819	1.41893	2.44289	0.674767	1.80831	2.36681	2.31133
O60783	28S ribosomal protein S14, mitochondrial	MRPS14	15.1387	0.889016	0.758309	-0.399142	0.00305892	0.00606187	Down (<= 2 fold)	-2.61598	-2.89817	-1.13407	-3.08874	-1.2881	-3.54747	-2.46571	-3.33603	-3.06802	-2.70079	-3.8268	-2.81327	-4.40792	-2.08673	-2.16337	-2.12398	-2.36473	-1.0339	-0.521878	-1.79516	-2.43608	-2.53732	-2.39299	-2.06007	-2.47293	-2.73297	-2.64895	-3.62378	-2.58859	-3.59885	-3.44142	-2.37992	-3.02914	-2.92442	-1.66073	-1.43797	-1.58321	-2.30268	-1.53231	-1.90638
O60784	Target of Myb protein 1	TOM1	53.8184	0.896911	1.2676	0.342103	0.00742484	0.0135289	Up (<= 2 fold)	1.26211	0.110601	1.54496	1.63039	1.13016	0.690911	1.35613	1.8129	0.9828	0.415426	1.41478	0.486246	2.13562	1.54855	1.54471	1.83384	0.474939	1.51598	2.05599	0.873417	1.58906	0.780169	1.6632	1.45274	1.3543	1.50579	1.19864	0.614687	1.23827	0.525764	0.745914	1.87026	1.10376	1.06995	0.027936	1.76832	1.69283	0.195775	1.25244	1.7993
O60814	Histone H2B type 1-K	H2BC12	13.8901	0.89433	1.01194	0.0171211	0.891811	0.913802	Non-significant	3.49483	3.54318	4.13882	4.04356	3.67892	3.2843	4.50507	3.93115	3.19047	3.92938	2.95582	3.43251	3.80023	3.42657	3.25842	3.3757	3.39737	3.08087	4.18509	4.9913	4.41584	3.97584	3.48197	4.12102	3.75361	3.63406	3.2236	4.506	4.20367	4.08566	3.71234	5.08337	4.67447	4.2255	4.89597	4.35173	4.81864	4.19204	4.53176	3.65697
O60825	6-phosphofructo-2-kinase/fructose-2,6-bisphosphatase 2	PFKFB2	58.4768	0.911655	0.623317	-0.681962	1.15e-07	6.22791e-07	Down (<= 2 fold)	-0.0349925	-0.11303	1.11489	-0.28263	0.0779094	0.360944	0.239775	0.178963	-0.162966	0.0497225	0.23603	0.0600978	0.195223	-0.558788	1.4353	0.688613	1.57027	0.487663	0.383182	0.257905	0.163524	0.0346117	-0.00575438	-0.0804163	0.935915	0.218996	1.0535	0.256546	-0.125135	-0.660769	-1.31877	-0.314081	-0.210237	0.00155413	0.332194	0.869239	0.0893353	0.219548	0.282004	1.19891
O60826	Coiled-coil domain-containing protein 22	CCDC22	70.7556	0.896225	1.0286	0.0406761	0.662285	0.716645	Non-significant	-1.0429	0.00858019	-0.363965	-0.1103	-1.26824	-0.0229563	0.0936098	-0.160143	-0.290083	-0.330929	-0.529684	-0.305625	0.14107	-0.919981	-1.01592	0.277546	-0.176493	-1.20061	-0.800709	-0.382202	-0.56559	-0.201181	-0.758579	-0.32638	-0.642599	-0.511922	-0.851582	-0.310475	-0.93997	-1.44314	-1.39425	-0.289811	-0.0915014	-0.75581	-0.0501261	-0.208078	-0.445814	-0.536234	-1.00267	-0.462298
O60828	Polyglutamine-binding protein 1	PQBP1	30.4722	0.921485	2.61695	1.38789	3.97e-12	1.10577e-10	Up (> 2 fold)	0.638221	0.536697	-0.525697	2.02377	1.558	0.124347	-2.17193	0.167597	0.900602	0.575806	1.09969	0.672122	1.2183	2.06663	0.755503	1.89599	0.32334	1.62199	1.59354	1.42819	0.920018	1.80216	1.7843	1.57046	0.86249	1.40369	1.16861	1.03425	0.774042	1.60044	1.50837	0.54449	0.663738	1.6677	-0.690076	-1.40547	-0.238979	1.22874	0.258455	0.167291
O60830	Mitochondrial import inner membrane translocase subunit Tim17-B	TIMM17B	18.273	0.900606	0.897552	-0.155933	0.158263	0.2084	Non-significant	-0.982034	-0.359752	-0.641584	0.0167202	-0.759531	-1.26863	0.130769	-0.538309	-0.701396	-0.991284	-1.24579	-0.74047	-1.25028	-0.935185	-2.36945	-2.50747	-0.737044	-1.23589	-1.25823	-1.40302	-1.44253	-1.20263	-0.743239	-0.850475	-0.944085	-1.02141	-0.723463	-1.35467	-0.493752	-0.816202	-0.503549	-0.459317	-0.508128	-1.17915	0.16877	0.0223713	0.106125	-1.2279	-2.18121	-0.38296
O60831	PRA1 family protein 2	PRAF2	19.2579	0.890432	0.409777	-1.28709	1.6e-09	1.53651e-08	Down (> 2 fold)	-0.131403	0.81601	1.72351	0.364519	-0.761686	0.874789	1.88486	0.77928	0.914426	0.812025	1.31686	0.394256	0.193568	-0.928558	0.389759	1.17774	3.52763	2.39037	2.86229	0.318559	0.921438	1.00545	1.09176	1.12729	0.964777	0.926193	1.14432	1.14475	0.48943	0.302406	0.385041	1.42679	1.39394	0.271652	0.757417	0.402593	1.51408	-0.731525	2.08194	0.56596
O60832	H/ACA ribonucleoprotein complex subunit DKC1	DKC1	57.6741	0.909111	0.660405	-0.598577	1.52e-05	4.98889e-05	Down (<= 2 fold)	0.0771178	0.19679	1.4046	-0.884724	0.872665	0.331977	-0.146423	-0.334819	0.126669	0.536352	-0.102722	0.300436	0.451311	-0.910565	0.925779	0.539163	1.54345	1.53083	0.204494	0.642272	1.12452	0.826579	0.499793	1.14711	0.827279	0.73151	1.19136	0.446368	0.699634	-0.680751	-0.878996	0.497202	0.0623221	0.492307	0.125592	0.714414	0.252425	1.54927	1.72638	0.64419
O60841	Eukaryotic translation initiation factor 5B	EIF5B	138.827	0.909879	1.06496	0.0907974	0.643304	0.69987	Non-significant	-0.658072	-0.538185	-2.19322	-0.599707	-0.306576	-1.06464	-1.29754	-1.00538	-0.493471	-0.373577	-0.252784	0.185982	-0.493955	-1.41359	-0.343816	-0.721312	0.437882	-0.139396	-1.53458	0.758554	1.07039	0.370617	0.165771	0.635051	0.0509925	0.721428	0.0563693	0.00187042	0.541503	-1.36347	-1.07257	-1.11653	-0.605723	-0.220762	-3.32894	-1.6748	-1.22425	0.0868948	0.29871	-0.704302
O60869	Endothelial differentiation-related factor 1	EDF1	16.3687	0.922633	1.68813	0.755422	3.44e-07	1.67735e-06	Up (<= 2 fold)	-0.028385	0.249829	0.0843239	1.38283	2.0351	0.560952	0.476461	0.515633	0.61865	0.245956	1.36637	-0.564934	0.332743	0.184094	0.326406	2.46611	1.2577	2.1463	2.66544	1.74243	0.779367	1.67168	1.48111	1.07492	1.17207	1.11762	0.839003	0.989124	0.856693	1.93951	2.06454	1.56956	1.35629	1.82503	1.69956	1.24096	1.66588	1.22221	0.558733	1.10777
O60879	Protein diaphanous homolog 2	DIAPH2	125.569	0.899007	1.37398	0.458363	0.00095201	0.00210647	Up (<= 2 fold)	-2.0367	-1.90534	-1.57744	-2.42515	-1.08694	-2.29376	-1.45784	1.11335	-1.69657	-2.0837	-1.37116	-1.45655	-0.285456	-0.820924	-1.71671	-1.11819	-2.91342	-1.04287	-1.47988	-0.838594	0.081683	-1.3205	-0.70944	-1.74177	-1.61294	-0.92494	-1.89148	-1.59666	-1.32203	0.543196	-0.965846	-2.06262	-1.83641	0.599654	-1.1139	-1.66595	-0.762474	-1.90326	-2.28547	-0.98528
O60884	DnaJ homolog subfamily A member 2	DNAJA2	45.7456	0.916485	1.25199	0.324224	0.00567739	0.0106383	Up (<= 2 fold)	-0.165561	-0.125016	0.196547	1.26021	-0.256134	-0.215254	-0.697443	-0.438585	0.497294	0.36747	0.335801	1.69372	0.55345	0.0972069	0.0528862	0.404315	1.02821	0.158978	1.27073	0.989695	0.490616	0.857158	0.687678	0.612067	0.474716	0.343489	0.0674874	0.0143102	0.730734	-0.309996	0.547959	-0.0276981	0.0046495	0.821357	-0.919318	-0.0871945	-0.457923	0.161941	0.766582	0.159354
O60885	Bromodomain-containing protein 4	BRD4	152.219	0.914508	1.43741	0.523467	5.34e-05	0.000155015	Up (<= 2 fold)	0.295487	-0.559758	-0.453065	0.412462	0.689418	1.92296	-1.06458	-0.843649	0.0561542	-0.0854878	-0.237127	0.838715	0.241451	-0.540879	-0.180858	-0.315498	0.309608	0.029199	0.020203	-0.0586586	-0.0496386	0.131759	-0.372267	0.185061	0.0085372	-0.0811852	-0.222683	0.473886	0.25034	-0.467968	-0.138116	-0.918942	-0.464986	0.0875411	-0.57404	-0.290267	-0.553655	1.10547	-0.0372823	-0.253217
O60888	Protein CutA	CUTA	19.1163	0.895697	2.10642	1.07479	5.78e-08	3.39755e-07	Up (> 2 fold)	2.68336	1.67163	2.25509	3.94361	2.72772	2.32753	2.20616	3.25921	2.32315	0.905222	3.99593	2.33806	1.85062	4.53406	2.29263	2.91723	1.45269	0.793119	1.20895	3.29377	2.0497	1.89206	0.884891	1.73028	1.60099	2.69872	2.07482	0.956211	2.49916	3.59722	3.91496	1.87879	2.25426	3.0146	2.12835	2.36041	3.0258	2.23243	2.51576	3.04588
O60906	Sphingomyelin phosphodiesterase 2	SMPD2	47.6456	0.861735	0.755576	-0.404352	1.24e-06	5.25172e-06	Down (<= 2 fold)	-2.31487	-2.44	-1.81018	-3.18347	-1.76395	-3.07444	-2.12933	-2.48809	-2.1711	-1.90115	-2.93001	-1.93579	-2.24357	-2.39462	-1.65462	-1.46715	-1.35807	-1.40857	-1.14817	-1.85856	-2.50701	-1.73565	-1.86961	-2.10587	-2.0951	-2.36627	-2.25511	-2.14175	-1.65142	-2.39677	-2.44034	-1.97922	-2.11685	-1.98408	-1.589	-1.64918	-2.18984	-1.51518	-1.71746	-2.62938
O60925	Prefoldin subunit 1	PFDN1	14.2105	0.914881	1.52997	0.613499	2.08e-06	8.39497e-06	Up (<= 2 fold)	2.32062	1.93595	1.53317	3.18108	2.33833	1.57774	1.74448	2.42504	2.05621	1.55436	2.86779	1.7348	3.2387	3.02287	2.38076	3.02316	1.03133	1.39545	2.03613	2.02789	1.52335	1.66712	1.62129	0.517078	2.06924	2.47044	2.202	1.52541	1.97667	3.23337	3.41377	1.9216	2.42251	3.01965	1.90318	1.96063	2.11979	1.43509	1.55163	1.23051
O60927	E3 ubiquitin-protein ligase PPP1R11	PPP1R11	13.9525	0.917544	2.52652	1.33715	9.61e-12	2.12352e-10	Up (> 2 fold)	-1.27497	-1.67147	-2.95823	-0.665629	-0.611119	-1.70534	-2.20953	-1.81264	-1.3206	-1.95911	-0.745089	-2.32938	-1.00681	-1.1575	-0.728303	0.154644	-2.97291	-1.00524	-1.16269	-1.22697	-1.53071	-1.51159	-0.984419	-1.49502	-1.21281	-0.645948	-0.664831	-1.49378	-1.2324	-0.498842	-0.532066	-2.8809	-1.49343	0.372128	-2.87456	-1.82991	-2.18372	-1.29426	-1.57283	-1.66807
O60934	Nibrin	NBN	84.959	0.874881	0.993421	-0.00952225	0.908834	0.927076	Non-significant	-1.00468	-1.58106	-1.24157	-1.43618	-0.999355	-1.96676	-1.43992	-1.93041	-1.8231	-1.29318	-1.7577	-1.69952	-1.79506	-1.284	-1.72821	-1.25711	-1.62656	-1.34897	-1.10664	-1.40997	-1.16623	-0.138763	-1.34356	-0.674156	-1.13303	-1.31786	-1.84605	-1.58641	-1.19214	-0.849537	-0.762228	-1.89075	-1.87472	-1.25691	-1.27937	-1.3909	-1.96469	-0.882841	-1.14668	-1.64313
O60936	Nucleolar protein 3	NOL3	22.6294	0.92052	2.27697	1.18712	2.05e-12	6.70512e-11	Up (> 2 fold)	1.23566	1.94162	-0.820339	2.62406	1.61114	0.789509	0.567774	1.70411	1.94351	0.634111	2.09111	0.76672	1.67482	2.61711	1.04454	-0.265033	0.256748	-0.685746	-0.605935	1.54139	0.565727	0.981811	1.1771	1.17131	0.913845	1.36737	0.586502	0.389904	1.34745	2.00182	2.36373	1.25388	1.36635	1.80441	0.279742	0.964444	0.466135	0.980367	-0.933212	0.982706
O60941	Dystrobrevin beta	DTNB	71.3556	0.910851	0.986562	-0.0195182	0.839438	0.869033	Non-significant	-0.167395	-0.511659	0.253855	0.0606056	-0.705725	-0.128612	0.368362	-0.676299	-0.284158	-0.0388618	0.144586	-0.628231	0.334872	0.0726468	-1.10275	-0.382899	-0.492445	-0.588665	-0.351062	0.271055	-0.157442	-0.219848	0.202993	-0.226344	-0.34671	-0.522079	-0.763057	-0.000567248	-0.208882	0.244509	-0.146828	0.0634872	-0.0251211	-1.38454	-1.2784	-0.77572	0.0938088	-0.535166	-0.912151	-0.373027
O60942	mRNA-capping enzyme	RNGTT	68.5567	0.846798	1.78101	0.832696	0.00401146	0.00777851	Up (<= 2 fold)	-0.978335	-0.735623	-2.59455	-1.47647	-0.852504	0.2686	0.0147796	0.00163186	-1.27211	-0.5403	3.52597	-0.3999	-1.33021	0.294498	1.06326	-0.193786	-3.10857	-2.18409	-0.820838	-1.30491	-1.04725	-0.597925	-0.933681	-0.845153	0.115843	3.15329	2.11509	-0.748333	-0.656956	-0.91715	0.403763	-0.340602	-0.653499	0.84399	-0.566984	-0.393338	1.05404	-0.722987	3.12549	0.41738
O75027	ATP-binding cassette sub-family B member 7, mitochondrial	ABCB7	82.6413	0.921079	0.598031	-0.741709	2.07e-08	1.38848e-07	Down (<= 2 fold)	-0.610381	0.0122974	-2.69744	-0.682524	-0.501009	-0.499379	0.358568	-0.966409	-0.317329	0.122405	-1.08732	-0.473519	-0.152554	-1.08455	-0.129692	-0.203276	0.0128127	-0.516619	-0.30879	-0.500074	0.00245647	-0.078973	0.0497795	0.0411987	-0.295056	-0.426077	0.0648236	0.272158	-0.453487	-1.50813	-1.40443	0.247382	-0.225689	-0.430883	0.320421	0.474181	-0.182826	-0.188284	0.892184	-0.110172
O75044	SLIT-ROBO Rho GTPase-activating protein 2	SRGAP2	120.871	0.850328	1.20242	0.265936	0.0635587	0.0928233	Non-significant	-2.86672	-1.07938	-0.991176	-1.38961	-1.7745	-1.03405	-1.70305	-1.54812	-1.42962	-1.71736	-1.44726	-1.29532	-1.83936	-1.28263	-2.40551	-2.0413	-1.19314	-1.77376	-1.7625	-1.1675	-0.297926	-1.872	-1.01277	-1.78855	-1.83794	-1.92694	-2.09082	-0.720614	-1.12879	-1.2436	-1.18099	-1.58393	-1.39027	-1.37379	-1.78735	-2.06206	-1.62793	-2.14923	-2.32507	-1.83413
O75051	Plexin-A2	PLXNA2	211.104	0.863671	0.897994	-0.155223	0.333707	0.402043	Non-significant	-3.03501	-0.428951	-1.62457	-3.14872	-0.792661	-1.31047	-2.20435	-1.38713	-1.32338	-0.520281	-1.14627	-1.23836	-0.336477	-3.01322	-0.73001	-1.89247	-1.25538	-0.581076	-1.0983	-0.0198258	-0.128411	-0.800993	-0.447321	-1.74238	-0.0198898	-1.06396	-0.144925	-1.50676	-0.876435	-0.0960074	-1.50334	-1.96191	-0.622269	-1.15445	-0.899807	-1.5531	-1.7064	-1.24425	-0.737593	-1.08587
O75061	Putative tyrosine-protein phosphatase auxilin	DNAJC6	99.9965	0.899822	1.00983	0.0141138	0.904732	0.923604	Non-significant	-0.651191	-1.31824	-1.17324	-0.34683	0.403722	-2.19076	-0.368841	-1.17719	-1.00602	0.0668698	-0.699334	-0.48545	-0.508298	-0.776713	-0.442434	-1.03898	-0.519449	0.0219626	-0.633345	-0.60844	-1.26047	-0.532867	-0.58284	-0.455249	-0.849291	-1.03636	-0.651603	-1.0987	-0.569333	-0.532841	0.0489683	-0.514948	-0.417932	-1.42245	-0.924782	-0.585689	-0.734621	-0.361063	-1.49456	-0.72403
O75063	Glycosaminoglycan xylosylkinase	FAM20B	46.4325	0.877139	1.1783	0.236712	0.0643471	0.0937869	Non-significant	-0.339321	-0.0394024	-0.221432	-0.469511	-1.5779	0.02686	-0.311746	-0.48777	-2.46075	-0.238539	-0.305789	-0.976073	-0.263606	-0.617137	-0.747133	-0.859521	-0.338261	-3.59265	-1.41882	0.0151701	0.0414638	-0.845199	-0.681369	-1.04204	-0.456099	0.126792	-1.33161	-0.30828	-0.614243	0.57217	-0.313042	-0.130985	-0.615543	-0.0519427	-0.429942	-0.1131	-0.133258	-0.800632	0.62433	-0.934679
O75071	EF-hand calcium-binding domain-containing protein 14	EFCAB14	55.0315	0.873118	1.44986	0.535911	0.00117845	0.00254946	Up (<= 2 fold)	-1.47849	-1.01088	-1.72048	-1.34462	-1.95876	-1.21352	-1.58775	-1.22923	-0.688999	-0.750841	-3.29971	-1.34931	-0.179886	-0.917229	-1.76475	-4.27529	-1.60274	-1.85792	-2.35171	-0.855026	-1.0341	-1.33309	-1.19189	-1.20524	-1.15077	-1.58047	-1.62089	-1.16781	-0.797395	-1.16232	-0.960858	-1.22171	-1.27566	-0.802683	-2.02728	-2.40298	-1.56167	-1.76147	-0.232437	-1.51484
O75083	WD repeat-containing protein 1	WDR1	66.1935	0.91778	0.589489	-0.762464	2.84e-05	8.72739e-05	Down (<= 2 fold)	1.52139	1.90662	3.1238	0.413843	2.21906	2.66889	-0.842382	0.861099	2.22814	2.07188	1.20902	2.25543	1.63619	0.70522	1.92956	1.77243	3.31913	2.08012	2.11739	1.22163	2.09739	2.2492	1.92717	2.12374	2.25364	1.34372	2.08302	2.61985	1.77563	0.414224	0.252871	0.688061	1.3895	1.7093	-0.994471	0.581206	0.912389	3.00409	2.37973	2.19975
O75093	Slit homolog 1 protein	SLIT1	167.926	0.912176	1.27342	0.34871	0.0936506	0.131179	Non-significant	-2.06828	-1.43941	-0.61479	-0.917999	-3.94634	-1.04504	-2.54228	-1.31403	-1.00786	-1.18475	-1.80082	-1.09585	-2.06556	-1.14884	0.105382	-1.26284	-1.12577	-3.28632	-2.01266	-1.79232	-2.13758	-1.76121	-1.82394	-0.999678	0.180487	0.127895	-1.16527	-2.25021	-0.449579	-0.982284	-1.2569	-1.55399	-1.26406	-0.632097	-2.6011	-2.10625	-1.67056	-1.75257	-1.13114	-1.89426
O75094	Slit homolog 3 protein	SLIT3	167.713	0.916616	1.22962	0.298213	0.101	0.140337	Non-significant	-0.896768	-1.67891	0.0595538	-1.18303	-1.22702	-0.799267	-1.81603	-1.1094	-0.472813	0.132981	-0.822811	-0.159098	-1.1744	-1.35172	-0.336669	-3.46266	-0.763805	0.016379	-1.03027	-0.719425	-1.98667	-0.437502	-0.403937	-1.08788	0.309577	-1.35193	-0.0764761	-1.88883	-0.755617	0.0844762	-1.08165	-2.16212	-1.29489	-0.999397	-0.735148	-2.8789	-1.20063	0.160616	-1.28965	-1.8305
O75110	Probable phospholipid-transporting ATPase IIA	ATP9A	118.583	0.901972	0.726677	-0.460613	0.0055216	0.0103669	Down (<= 2 fold)	1.08872	0.255302	1.31108	-0.297687	1.24721	0.445575	1.181	1.24286	0.781953	0.922886	1.29828	1.29721	1.05709	-0.0930892	2.51215	2.53417	2.01337	1.93504	1.72932	0.387007	1.47988	0.837618	1.24839	0.657228	2.03788	2.39498	2.65121	0.00226323	0.972914	1.12002	0.580721	1.55091	0.956679	1.33425	1.71334	2.22265	2.1215	0.988245	3.00197	1.71319
O75112	LIM domain-binding protein 3	LDB3	77.1349	0.908412	0.919233	-0.121498	0.573792	0.634697	Non-significant	-1.15721	-0.843776	-0.389737	-1.31321	-2.3781	-1.16418	-0.0142934	0.295297	-0.0788343	-1.39843	-1.44263	-0.0768587	-1.42714	0.108391	-1.01864	-2.32361	-1.03423	-0.514519	-0.853004	-1.14906	-2.11394	-1.03035	-1.13574	-1.0072	-1.28289	-1.66828	-0.697742	-1.5461	-1.1192	-1.5326	-1.12479	-3.28524	-1.28681	-2.06879	-0.239207	-1.92556	-0.507486	0.945788	-1.30101	0.81081
O75113	NEDD4-binding protein 1	N4BP1	100.379	0.853901	1.2001	0.263152	0.165534	0.216866	Non-significant	-1.46747	-1.44089	-1.87605	-1.97977	-1.44665	-0.972227	-1.35384	-1.51834	-0.629164	-2.45497	-2.84364	-1.87734	-1.46262	-1.94746	-1.27888	-1.87445	-2.8751	-2.91887	-2.04421	-0.0736956	-1.46264	-4.02553	-0.348988	0.254102	-2.93549	-1.50529	-4.78961	-1.40025	-2.35315	-1.79404	-1.30497	-0.622977	0.32552	-2.26315	-1.12318	-1.33891	-1.19779	-1.30515	-0.880796	-2.01449
O75116	Rho-associated protein kinase 2	ROCK2	160.9	0.909714	0.858667	-0.21983	0.126253	0.170689	Non-significant	-1.9312	-2.09297	-0.395221	-1.23091	-0.501329	-0.160669	-2.22727	-2.03789	-0.574272	-0.622185	-1.33998	-1.22565	-0.953061	-2.27472	-1.21639	-0.964383	-1.01896	-0.256303	-0.844846	-1.57327	-0.252535	-0.817294	-0.848037	-0.75767	-0.719355	-0.603478	-0.8439	-0.894238	-1.07191	-2.01903	-1.41087	-1.72442	-1.67853	-0.945045	-2.69634	-1.7126	-1.6902	-0.126541	-0.463107	-0.95046
O75122	CLIP-associating protein 2	CLASP2	141.064	0.895831	0.976064	-0.034953	0.80731	0.84317	Non-significant	-0.486912	-1.53096	-0.579379	-0.135893	-0.1897	-1.79122	-0.589283	-0.325994	-0.293734	0.701562	-0.288621	0.109238	0.534193	-0.887098	-0.188956	-1.03065	1.27025	0.645055	-1.90662	0.368314	0.399986	-0.259858	0.797227	-0.0979442	0.39078	0.230956	0.631888	-0.883038	0.327075	-0.693762	-0.6439	-0.88873	-0.0745958	0.057443	-0.192829	-0.440205	-0.22098	0.420648	-0.186663	0.0688319
O75127	Pentatricopeptide repeat-containing protein 1, mitochondrial	PTCD1	78.8557	0.773085	1.08489	0.117549	0.206605	0.26281	Non-significant	-2.11726	-2.00975	-2.26235	-1.99233	-2.81249	-2.25737	-2.03933	-1.9247	-2.20387	-2.33773	-2.17193	-2.2239	-2.2738	-2.00576	-2.32011	-2.32139	-2.1082	-1.42104	-1.86465	-1.53165	-2.23359	-2.77559	-2.36561	-1.91836	-2.66094	-3.2131	-2.80734	-2.27946	-2.09118	-2.2355	-2.09123	-1.93659	-1.56018	-2.22118	-1.59865	-1.63832	-1.64438	-1.7977	-2.41793	-2.43597
O75128	Protein cordon-bleu	COBL	135.617	0.90074	0.788549	-0.342728	0.079769	0.113448	Non-significant	-1.00785	-0.948064	-1.50481	-2.70917	1.10514	-1.05541	-0.80845	-2.24544	0.504237	-0.34943	-1.63521	-0.761782	-3.01443	-3.018	-0.279525	-0.682114	-0.0340531	1.16844	-1.74924	-1.16878	0.602291	2.03488	-3.01426	-0.300418	-0.189636	-1.50232	-0.647715	-2.46921	-2.04894	-1.52806	-0.493066	-0.819295	2.69586	-1.13221	-1.44222	-0.977293	-1.8679	-0.729893	-1.20232	-1.65824
O75131	Copine-3	CPNE3	60.1306	0.920492	0.567052	-0.818448	2.3e-12	7.34111e-11	Down (<= 2 fold)	0.425746	0.444328	1.33402	-0.346028	1.03229	0.44391	1.22363	0.0673012	0.663575	1.26382	-0.105718	0.780867	0.794463	-0.782391	0.972661	0.855949	2.16422	1.27934	1.57639	0.453137	1.24586	0.888169	1.15774	0.93563	1.05924	0.696731	0.668313	0.949142	0.556968	-0.111837	-0.524671	1.44564	1.31513	0.155269	0.869951	1.25208	0.669939	1.11199	0.557315	0.188117
O75140	GATOR complex protein DEPDC5	DEPDC5	181.264	0.802532	0.673038	-0.57124	0.0215121	0.035146	Down (<= 2 fold)	0.705516	1.59468	1.16026	0.952687	-0.594025	1.80738	2.47549	0.222653	-0.10697	1.4151	-4.13759	-1.33746	0.655747	0.110256	0.112369	0.401089	0.509157	0.930354	-0.577798	-0.663493	2.31427	0.218309	0.0157983	0.939651	1.26648	1.07357	0.140401	2.12667	0.637033	2.98278	-0.18633	1.50251	0.265128	-0.7027	3.12484	1.48895	2.33235	0.977589	3.34495	1.1326
O75144	ICOS ligand	ICOSLG	33.3488	0.856929	2.2331	1.15905	6.84e-10	7.49451e-09	Up (> 2 fold)	-0.476097	-1.14859	-1.6657	0.461784	-1.04279	-0.823961	-1.84016	-1.05437	-0.45915	-0.63184	-0.11074	-0.736937	-0.763652	-0.275377	-0.756463	0.120809	-2.14865	-0.445066	-1.18475	-4.07366	-0.515746	-1.9535	-0.438071	-3.18111	-0.0844165	0.0155487	-0.282378	-1.2492	-0.524751	0.434666	-1.42332	-1.77149	-1.69895	0.468215	-1.91881	-2.3512	-1.54036	-0.966912	-0.847159	-1.78799
O75145	Liprin-alpha-3	PPFIA3	133.496	0.836552	0.97162	-0.0415363	0.720994	0.767457	Non-significant	0.502595	-0.555208	-0.739138	-1.01636	0.105101	-0.287311	-0.314293	-1.60266	-0.320426	-0.110714	-0.269478	-0.594345	0.0895629	-0.909163	-0.514505	-0.716371	-0.691537	0.132585	-1.18894	-0.492479	-0.00339799	-0.261435	-1.08982	0.00952371	-0.384378	-0.785102	-0.848921	-0.363828	-0.787414	-1.16243	-0.096824	0.398794	-0.140813	-0.633621	-1.98522	-0.257556	-0.437876	-0.126212	-0.992059	-0.224306
O75146	Huntingtin-interacting protein 1-related protein	HIP1R	119.388	0.896772	0.744826	-0.425025	0.000284951	0.000701965	Down (<= 2 fold)	0.27432	-0.879957	0.0182904	-0.830991	0.528946	-1.11712	-0.18721	0.027857	-0.238078	0.322091	-0.451549	-0.164839	-0.19669	-1.09907	1.08967	-0.0325271	0.124597	0.506819	-0.0903634	-0.608807	0.380961	-0.180872	-0.0978061	-0.124995	0.15799	-0.00376702	-0.126837	-0.285273	-0.42076	-0.699294	-0.605649	0.0183156	0.301514	-0.00380432	0.781638	0.437635	-0.201172	0.190069	-0.122248	0.0861439
O75150	E3 ubiquitin-protein ligase BRE1B	RNF40	113.678	0.896134	0.700121	-0.514325	0.0269507	0.0428503	Down (<= 2 fold)	-0.872779	1.77744	2.54243	-0.633292	-0.971468	1.57242	-0.312568	0.381968	-1.57904	0.24073	-0.495268	0.603938	0.0768381	0.253144	-1.7937	-1.85657	-0.929099	-1.1086	-1.33947	0.403351	1.04884	-0.636671	-0.552178	-1.52612	-0.661362	0.456243	-1.8584	1.54487	1.33956	-1.62111	-1.52668	1.3918	0.162605	-0.604201	-2.28667	-1.02313	-1.43393	-0.923263	-1.01909	-1.68008
O75151	Lysine-specific demethylase PHF2	PHF2	120.775	0.821211	1.11025	0.150881	0.264364	0.327763	Non-significant	-1.80389	-3.46224	-1.84996	-1.76142	-0.965278	-2.06355	-1.95426	-2.11037	-2.14585	-2.34528	-3.08412	-2.80843	-2.55873	-2.16667	-1.26139	-1.55493	-1.66349	-2.32853	-1.94854	-0.941609	-1.35479	-2.21484	-2.61006	-2.63707	-1.96677	-1.48259	-2.01249	-1.88159	-1.80874	-1.79808	-1.63541	-1.8671	-2.30227	-1.37634	-2.01835	-2.74582	-2.1515	-0.819633	-1.26999	-2.43356
O75152	Zinc finger CCCH domain-containing protein 11A	ZC3H11A	89.1311	0.867044	1.12022	0.163781	0.175678	0.22849	Non-significant	0.0208644	-1.54157	-0.3738	-0.915123	-0.997261	-0.930805	-1.33132	-0.92728	0.215044	-0.935873	-1.79253	-0.993481	-1.26552	0.46363	-2.4227	-1.34426	-1.68822	-0.945084	-0.541244	-0.184246	-1.11295	-0.524326	-2.50563	-1.13768	-1.21653	-1.3279	-0.27006	-1.36072	-0.784504	-1.2856	-1.68523	-1.04912	-0.906305	-0.579317	-3.71298	-1.33596	-1.08453	-0.23145	-1.20011	-1.32247
O75153	Clustered mitochondria protein homolog	CLUH	146.67	0.891377	0.694077	-0.526831	8.64e-06	3.03479e-05	Down (<= 2 fold)	-1.12648	-0.85437	-1.22157	-3.3405	-1.03206	-2.08055	-0.923107	-0.920868	-2.32435	-1.00459	-2.40273	-2.12169	-1.66266	-2.10892	-1.09468	-1.10634	-1.61202	-1.09774	-0.0638798	-1.45751	-1.32151	-0.991698	-1.78663	-1.07291	-1.0752	-1.17952	-1.20283	-0.602939	-1.94521	-3.115	-1.42188	-1.03362	-1.51177	-2.09739	-0.768675	-0.517653	-0.786802	-1.01965	-0.666969	-0.624136
O75155	Cullin-associated NEDD8-dissociated protein 2	CAND2	135.256	0.8935	0.977745	-0.0324691	0.774702	0.815625	Non-significant	-1.02866	-1.15033	-0.0163819	0.228446	-0.04883	-0.898778	0.847676	0.166012	-0.447522	-0.642043	-0.568633	-0.801854	-0.0123268	-0.772138	-1.04614	-0.324784	-0.437726	-0.10969	-0.0898442	-0.150351	0.618233	-1.00081	-0.282085	-0.212804	-0.542912	-0.020384	-0.455507	-1.13446	0.477264	-1.18539	-0.193044	0.383153	-0.607005	-0.380616	0.222673	0.83696	0.22492	-0.75427	-2.19671	0.173389
O75165	DnaJ homolog subfamily C member 13	DNAJC13	254.415	0.912504	0.594932	-0.749204	1.1e-07	6.00636e-07	Down (<= 2 fold)	-1.21942	-1.95047	-1.51323	0.281105	-1.38424	-0.991604	-0.289337	-2.60281	-1.46153	-1.40563	-2.10991	-1.79004	-1.70686	-1.95011	-1.12228	-1.26373	-1.45667	-1.04094	-1.07031	-1.50118	-1.09827	-1.34327	-1.34287	-1.00113	-1.03529	-1.34825	-1.3353	-0.501734	-1.19769	-2.40147	-2.32153	-1.3922	-1.02017	-2.21156	-0.191361	-0.332278	-0.847577	-0.776497	-0.866785	-0.440628
O75170	Serine/threonine-protein phosphatase 6 regulatory subunit 2	PPP6R2	104.942	0.882035	1.05807	0.0814348	0.546593	0.609406	Non-significant	-1.58347	-1.63473	-1.582	-0.936201	0.145707	-1.61929	-1.23727	-1.75456	-0.929745	-1.53379	-0.724365	-2.04492	-0.386749	-0.498769	-0.239316	-0.756369	-1.90117	-0.330794	-1.51882	-0.881531	-0.347432	-0.956375	-1.05338	-0.8264	-0.616352	-0.702822	-0.751604	-1.31585	-1.58772	-0.646146	-2.73441	-1.86157	-0.752984	-1.3236	-1.29818	-1.09521	-1.30188	-0.436826	-0.905815	-1.14928
O75173	A disintegrin and metalloproteinase with thrombospondin motifs 4	ADAMTS4	90.1968	0.9062	0.568997	-0.813507	0.00605785	0.011284	Down (<= 2 fold)	-0.260572	-1.48905	1.49238	-1.96318	-1.48159	-0.886734	0.106568	-0.185741	-1.83791	-1.77116	-1.87042	0.576932	-2.24507	-3.123	-2.74264	-2.4755	0.506162	0.480813	-0.996619	-1.0317	-2.16653	-1.96536	-1.44106	-2.41983	1.10764	-2.06891	-1.41836	-0.820349	0.735859	-2.14071	-0.260207	0.530645	-0.409686	-5.22162	-0.648867	0.269165	1.12693	-1.45678	0.37294	1.45877
O75175	CCR4-NOT transcription complex subunit 3	CNOT3	81.872	0.899364	1.02029	0.0289757	0.734902	0.780093	Non-significant	-0.485573	-0.376343	-0.849809	-0.651115	-0.0954582	-0.99367	-1.24172	-0.623882	-0.733727	-1.05317	-0.459878	-0.468083	-0.0757041	-0.596899	-0.623074	-0.146291	-0.153013	0.0621404	-0.0226733	-1.08727	0.231537	-0.0837826	-0.134396	-0.690728	-0.305602	0.0480576	-0.946516	-0.83392	-0.839945	-1.07853	-0.517035	-1.1523	-0.780771	-0.231738	-0.634288	-1.72232	-0.424252	-0.434245	0.0468703	-1.22295
O75177	Calcium-responsive transactivator	SS18L1	42.9904	0.901301	2.47789	1.30911	6.78e-13	3.00641e-11	Up (> 2 fold)	-2.37989	-1.89808	-3.24261	-1.20091	-2.37423	-3.46589	-3.58159	-2.83937	-2.45548	-2.6341	-1.61759	-3.47825	-1.68529	-2.27376	-2.66331	-2.37024	-3.52185	-1.858	-2.66282	-2.1149	-2.01078	-2.02263	-2.93103	-2.84416	-2.02705	-2.57008	-2.18717	-3.3426	-2.70506	-2.19043	-1.96593	-4.12939	-3.08429	-1.72489	-4.41663	-3.93196	-3.38938	-2.13556	-3.63069	-4.00318
O75179	Ankyrin repeat domain-containing protein 17	ANKRD17	274.258	0.831358	1.19107	0.252256	0.243488	0.304222	Non-significant	-1.43757	-1.5982	-3.06343	-1.36306	-0.39972	-1.73276	-2.39795	-1.88829	-1.48517	-1.67341	-1.84001	-1.61345	-0.811235	-1.33291	-1.39487	-1.24585	-3.35037	-0.871113	-1.16164	-0.814856	-0.608273	-0.868231	-0.222959	-2.05235	-1.19051	-2.16333	-0.780502	-2.53451	-2.63787	-1.52639	-2.61907	-1.77418	-3.47801	-1.51849	-8.12936	-1.14957	-1.93857	-0.138606	-1.20946	-0.930558
O75190	DnaJ homolog subfamily B member 6	DNAJB6	36.087	0.906723	1.48636	0.571784	5.07e-05	0.000147761	Up (<= 2 fold)	-0.260319	-0.139416	-1.67186	-0.120715	0.323021	-0.0712885	-1.6986	-0.787053	-0.317378	0.174168	-0.419549	-1.00081	-0.978205	-0.0453259	-1.0322	-0.452381	-1.11271	-0.497118	-0.793791	-0.689342	-0.617818	-1.41887	-0.628628	-0.893963	-0.974345	0.222687	-0.960842	-0.677355	-0.536813	-0.586741	-0.537077	-1.26335	-1.44769	0.202373	-0.26097	-2.30814	-1.80822	-0.00634704	-0.59821	-0.723118
O75208	Ubiquinone biosynthesis protein COQ9, mitochondrial	COQ9	35.509	0.908912	1.42407	0.510015	8.45e-05	0.00023301	Up (<= 2 fold)	0.880396	0.399613	-1.39039	1.32115	0.983724	-0.213113	-0.0267748	0.377448	0.0523392	0.451977	-0.219215	-0.618709	0.264523	0.13435	0.00485239	1.01952	0.0185117	0.882185	1.00272	-0.140736	0.291414	0.0342112	0.146683	0.0395922	0.060343	-0.147447	0.540695	-0.440848	0.598157	0.479976	0.514515	0.0427917	-0.628681	0.016946	0.344738	0.310484	0.11507	0.192928	0.14513	-0.36211
O75223	Gamma-glutamylcyclotransferase	GGCT	21.0077	0.903155	0.82126	-0.284089	0.0202443	0.0332722	Down (<= 2 fold)	1.3051	1.49919	1.20156	0.243675	1.12409	2.02125	1.15527	1.094	1.22248	1.56354	1.65633	1.54622	1.72195	-0.701164	1.38142	1.15721	0.900581	-0.722407	-0.640859	0.958228	1.29506	1.25588	1.3311	1.61767	1.9736	1.61215	1.43918	1.81052	1.29943	0.864314	0.123625	1.33327	1.01838	1.63253	2.19273	1.83157	1.09419	0.781892	1.69412	0.911335
O75251	NADH dehydrogenase [ubiquinone] iron-sulfur protein 7, mitochondrial	NDUFS7	23.5635	0.918739	0.641451	-0.64059	4.12e-11	7.18228e-10	Down (<= 2 fold)	0.915655	1.126	2.02697	0.495423	1.04158	0.940106	2.05059	1.2474	1.31232	1.73739	0.845713	1.29926	0.970433	0.545064	1.34995	1.48428	2.85603	1.3796	1.24901	1.56558	1.82013	1.23063	1.44253	1.91902	1.66232	0.989877	1.39847	1.58111	1.51877	0.365553	0.221396	2.26381	1.64329	1.4444	1.12361	1.75141	1.26029	1.4676	2.30514	1.43698
O75306	NADH dehydrogenase [ubiquinone] iron-sulfur protein 2, mitochondrial	NDUFS2	52.5456	0.907414	0.771361	-0.374523	0.000638777	0.00147257	Down (<= 2 fold)	1.8603	2.49544	2.92505	2.84973	2.56841	1.92295	3.23647	2.83116	3.10297	3.23862	2.09925	2.36795	2.88568	0.923502	3.67177	3.35017	3.62021	2.79341	2.92824	2.62609	2.77884	3.1196	2.59629	2.95155	2.39001	2.33171	2.97416	2.23502	2.41826	1.39382	1.93503	3.20018	2.59289	2.60025	3.07622	3.2899	2.69023	2.88038	3.60571	2.57131
O75312	Zinc finger protein ZPR1	ZPR1	50.9253	0.897906	1.53909	0.622075	4.65e-12	1.23881e-10	Up (<= 2 fold)	0.397366	0.426503	-0.684123	0.727899	-0.0294715	-0.0193678	-0.262587	0.456603	0.611523	-0.141373	0.653613	-0.00805529	0.00660058	0.514892	0.242662	0.415826	-0.0463762	0.268996	-0.0319806	-0.518683	-0.11437	0.582177	0.365157	0.752258	-0.236744	0.140082	0.127538	-0.225447	-0.139192	0.125496	0.525625	-0.396223	-0.0834476	0.319513	0.146486	-0.111275	-0.0531464	-0.459819	-0.93251	-0.267348
O75317	Ubiquitin carboxyl-terminal hydrolase 12	USP12	42.8578	0.887745	1.10509	0.144166	0.0938765	0.131407	Non-significant	-1.36932	-1.2668	-1.057	-1.76737	-2.48178	-1.41522	-1.22394	-1.28871	-1.27142	-1.50917	-0.9012	-1.52155	-2.2187	-0.775087	-1.5178	-2.26971	-1.23749	-2.02191	-1.85799	-1.23172	-1.60882	-1.90223	-1.96231	-1.91467	-1.52865	-1.69171	-1.72826	-1.40907	-1.25949	-0.733202	-1.77584	-1.39834	-1.90713	-1.80583	-1.57845	-1.24011	-1.345	-1.18432	-0.890773	-1.38771
O75323	Protein NipSnap homolog 2	NIPSNAP2	33.7426	0.916621	0.805752	-0.311593	0.0186904	0.0310348	Down (<= 2 fold)	0.76681	0.797171	0.760916	1.20803	1.62178	0.107666	1.01222	0.732315	0.271545	1.23805	0.256475	1.26998	1.14819	-0.0677425	0.801021	1.24032	1.87455	1.69163	2.21081	1.305	0.956238	1.04161	0.0394779	0.606719	0.942979	0.375564	0.701683	0.456091	0.423898	0.656007	0.179888	1.49238	1.26094	0.734577	1.39164	1.34626	1.3904	1.39749	1.54926	0.585546
O75334	Liprin-alpha-2	PPFIA2	143.291	0.906115	1.07615	0.105877	0.411436	0.480445	Non-significant	1.42952	-1.03214	-0.0470139	0.258974	1.42755	-0.769925	-0.0393075	0.0263353	-0.00438541	0.687762	-0.813593	-0.0031076	0.545608	-0.862171	0.554911	-0.607014	0.223973	1.20686	-0.0196652	0.647911	0.692258	0.912087	0.0418033	0.140009	0.345656	-0.528239	-0.100886	-0.399044	0.355153	0.324134	-0.865804	-0.939456	-0.0340295	-0.254159	-0.90258	-0.480467	-0.260131	1.01147	-0.83388	0.347094
O75340	Programmed cell death protein 6	PDCD6	21.8685	0.920988	1.2635	0.337422	0.00712665	0.013054	Up (<= 2 fold)	3.17331	3.1052	3.29562	3.43114	3.0516	2.22695	2.45854	3.21463	2.75682	2.39938	2.7309	2.52883	3.63776	2.30644	3.36685	3.71098	3.35972	3.51603	3.53112	2.91155	1.85655	2.99465	2.2697	1.55708	2.7316	2.22845	2.90762	1.94865	2.56259	3.66682	3.96942	3.05086	2.73593	2.50534	3.03651	3.10573	3.01785	2.46567	3.22672	2.10676
O75347	Tubulin-specific chaperone A	TBCA	12.8548	0.927341	1.63299	0.707514	9.45e-08	5.27332e-07	Up (<= 2 fold)	2.66705	1.83451	0.897021	3.30919	2.61487	1.73914	1.66782	2.77388	2.27045	2.23788	3.23477	2.11116	2.77322	3.35759	3.33303	3.35557	1.5388	3.22344	3.39321	2.94386	2.63663	2.75138	2.80918	2.89133	2.81603	2.72572	3.31493	1.97086	2.87672	3.44887	4.14089	2.72935	2.79753	3.40069	2.41763	2.07725	2.44868	2.06383	1.8525	1.87358
O75348	V-type proton ATPase subunit G 1	ATP6V1G1	13.7575	0.884968	1.58422	0.663775	5.16e-06	1.90779e-05	Up (<= 2 fold)	4.49741	2.49856	2.572	4.69155	5.2514	3.7378	4.88038	3.85583	4.16373	4.5885	4.37852	3.63673	4.82977	4.47973	4.6562	4.83379	4.84475	5.11007	4.40092	3.84177	3.28031	4.03109	4.14119	4.08194	4.14942	4.54348	4.1901	3.04029	3.88075	4.55995	5.17094	4.01916	4.62135	4.23297	5.10195	4.16065	5.27792	3.65069	3.69227	4.53626
O75351	Vacuolar protein sorting-associated protein 4B	VPS4B	49.3021	0.914578	1.49616	0.581267	7.4e-07	3.3396e-06	Up (<= 2 fold)	2.12408	2.17325	2.18877	3.11767	1.63596	2.42859	1.85568	1.99266	2.18614	1.99076	2.48307	0.325104	1.34629	1.75772	2.6854	3.33697	1.85532	2.19214	2.44003	2.28257	2.31728	2.30343	2.11768	2.88333	2.07038	2.27943	2.1329	1.42138	1.93322	1.80226	2.20806	1.79894	2.09174	2.62835	1.43073	1.81702	1.84873	2.06354	-0.156813	1.8198
O75352	Mannose-P-dolichol utilization defect 1 protein	MPDU1	26.6378	0.911633	0.304342	-1.71624	3.57e-06	1.36578e-05	Down (> 2 fold)	-2.84668	0.063449	-1.45345	-1.43271	-0.895137	-0.178617	-1.07871	-0.3168	-1.13812	-0.570639	-0.796725	-0.846477	-0.440129	-1.89079	-1.02223	-0.770409	0.751958	-0.966328	-0.395252	-0.554369	-0.0784586	-0.422423	-0.863492	-1.09495	-0.944588	-0.768696	-1.02316	-0.970802	-0.813019	-1.14484	-3.37839	0.0643754	0.356504	-3.01806	-3.24848	-4.61396	-3.72582	-3.6602	-4.04258	-2.68404
O75365	Protein tyrosine phosphatase type IVA 3	PTP4A3	19.5348	0.85431	0.844752	-0.2434	0.0456182	0.0689071	Non-significant	-2.0603	-1.93051	-1.41952	-2.31552	-2.16107	-3.12241	-2.24592	-1.73213	-2.09498	-2.11809	-1.88087	-2.03941	-2.18584	-2.72161	-1.61801	-2.01569	-1.66056	-2.3833	-2.04176	-2.45328	-2.47841	-3.34554	-2.08812	-2.30112	-1.60776	-1.94588	-2.67814	-2.21059	-1.60312	-1.91687	-1.80148	-0.781188	-2.09143	-1.52316	-2.39725	-0.884295	-0.842769	-2.02212	-1.70252	-1.72878
O75367	Core histone macro-H2A.1	MACROH2A1	39.617	0.931117	1.05223	0.0734563	0.669616	0.722901	Non-significant	2.80029	3.36385	4.53655	3.0681	2.26138	3.34614	4.67715	3.53307	2.57582	3.35247	2.95058	2.24025	3.07308	2.72885	2.95855	3.03599	5.02733	2.56913	2.55238	4.66938	3.83176	3.19173	2.4754	3.08749	3.25219	3.73501	3.00731	4.07231	4.12247	3.59958	2.65173	5.01506	4.35586	4.37142	3.18114	4.37769	3.6725	3.31013	4.89398	3.13629
O75368	SH3 domain-binding glutamic acid-rich-like protein	SH3BGRL	12.7743	0.909517	1.94194	0.957499	5.97e-07	2.75253e-06	Up (<= 2 fold)	4.80237	3.55689	3.71216	5.18032	1.59946	3.99147	4.36866	5.3773	4.28528	2.12534	4.22961	3.76457	4.66211	4.79849	3.11364	2.01023	2.16959	2.07591	1.67273	4.44251	3.91641	3.57089	3.06436	3.84978	2.80129	3.50526	3.2038	3.20835	4.79639	5.14971	5.74192	4.51609	4.62283	4.35609	3.55966	4.76874	4.0858	3.65618	3.6138	4.76478
O75369	Filamin-B	FLNB	278.164	0.930106	0.908614	-0.138261	0.383137	0.451308	Non-significant	1.77371	1.21022	2.02992	0.697521	2.56981	2.61317	0.74404	1.33587	2.02702	2.329	1.97499	1.82564	2.38912	1.01231	3.03979	2.53488	2.77717	2.64651	2.04581	1.47825	2.41727	2.33378	2.2284	2.25616	2.6846	2.7682	2.55573	3.02989	1.95367	1.1376	0.828482	1.7082	1.44643	2.3886	0.0160178	1.79136	1.55294	2.37324	2.25016	2.33227
O75376	Nuclear receptor corepressor 1	NCOR1	270.21	0.871039	0.851062	-0.232664	0.0146624	0.0249741	Down (<= 2 fold)	-0.166183	-0.0960927	0.798657	-0.831873	0.410065	0.670068	0.359693	0.388744	0.291444	0.245962	0.0208948	0.260741	0.269967	-0.310814	0.491656	0.626114	-1.08074	-0.182337	0.107687	0.5463	0.0682813	0.113167	0.733519	-0.428057	-0.203782	0.572664	0.527002	0.676787	0.0124943	-0.684883	0.182515	0.790743	0.852236	0.424108	1.20135	0.603789	0.525963	0.615546	0.548131	0.814101
O75379	Vesicle-associated membrane protein 4	VAMP4	16.3968	0.899111	1.73645	0.79614	1.12e-12	4.27736e-11	Up (<= 2 fold)	-0.291883	-1.06699	-1.28192	0.0207424	-0.597744	-1.11662	-0.981583	-0.6664	-0.27634	-0.645339	-0.0184378	-0.701985	-0.937583	-0.0463522	-0.608271	-0.249471	-0.300322	-0.33396	-0.412634	-0.665273	-0.637857	-0.329711	-0.372225	-0.68132	-0.0508078	-0.100265	-0.268247	-1.32071	-0.645989	0.48289	0.542075	-0.781429	-0.792411	-0.334453	-0.480124	-0.51901	-0.602359	-0.931101	-0.901551	-0.441097
O75380	NADH dehydrogenase [ubiquinone] iron-sulfur protein 6, mitochondrial	NDUFS6	13.7116	0.911761	1.29945	0.377899	0.00161595	0.00340452	Up (<= 2 fold)	2.21405	0.920176	0.792319	2.68411	2.61829	0.698161	1.72291	1.26611	1.62289	1.6384	1.56234	1.19093	1.46734	1.18382	2.51103	2.91629	0.687648	1.41402	2.26663	1.67697	1.3826	1.92034	1.86929	2.02947	1.41773	1.08264	1.76318	1.69191	1.79362	2.26048	2.91593	2.14304	1.38787	2.08377	1.90838	1.90785	2.10506	2.00892	2.47915	1.35718
O75381	Peroxisomal membrane protein PEX14	PEX14	41.2366	0.926245	1.74155	0.800374	7.07e-09	5.45058e-08	Up (<= 2 fold)	0.61312	-0.0335665	-1.39077	0.0717013	0.378599	-0.344969	-1.60383	-1.15953	0.176351	-0.340718	0.0935759	-0.912299	-0.12548	-0.504423	-0.0212828	-0.141988	-1.26905	-0.402929	-0.755449	-0.947046	-1.2119	-0.00556358	-0.212151	0.103309	-0.384847	-0.460231	-0.542362	-0.592814	-0.550388	-0.716057	0.257613	-1.27074	-0.965914	-0.357779	-0.937537	-0.843187	-0.652083	0.142431	-0.469599	-0.239822
O75382	Tripartite motif-containing protein 3	TRIM3	80.8295	0.86309	0.947726	-0.0774584	0.372851	0.440452	Non-significant	-1.09788	-1.11159	-1.14729	-1.73591	-0.861734	-1.09288	-1.42208	-1.37179	-0.602079	-0.512993	-1.71706	-1.59071	-0.949285	-1.31352	-0.967388	-1.674	-2.61282	-0.849551	-1.07219	-0.807676	-1.14578	-0.468303	-1.45819	-1.06075	-1.46864	-0.734756	-1.06206	-0.701257	-1.51304	-1.60509	-1.34152	-1.37478	-1.36562	-0.798848	-1.56525	-1.56039	-1.98121	-0.664053	-1.90887	-1.31477
O75390	Citrate synthase, mitochondrial	CS	51.7124	0.916318	0.684669	-0.546522	0.000325035	0.000791859	Down (<= 2 fold)	3.2304	4.20527	4.82355	3.64182	4.03242	3.51136	4.59288	3.9765	3.70902	4.45624	2.89294	3.23054	4.12054	1.85948	3.94728	3.77646	4.86739	2.43056	3.57169	4.19875	5.07954	4.11441	4.06555	3.92822	3.01849	3.54329	3.51623	4.23134	3.58214	2.75662	3.0068	4.68103	4.2543	3.55395	5.07006	4.8455	4.12107	4.51568	4.92594	4.16706
O75391	Sperm-associated antigen 7	SPAG7	26.0344	0.892223	1.67753	0.746337	4.68e-15	8.13704e-13	Up (<= 2 fold)	0.0813114	-0.0246864	-0.784953	0.486885	0.209457	-0.362621	-0.252238	0.270527	-0.536379	-0.0462608	0.02402	-0.16563	0.351135	0.574486	-0.246606	-0.00770061	-1.08705	-0.500684	-0.34418	0.251936	-0.0940642	-0.228183	-0.691269	-0.348031	0.00499665	-0.195755	-0.281092	-0.408979	0.0442228	0.451822	0.864649	-0.757536	-0.327617	0.429975	0.140439	-0.492923	0.00585646	-0.607987	-0.33622	-0.828911
O75394	39S ribosomal protein L33, mitochondrial	MRPL33	7.61917	0.832522	0.720218	-0.473495	2.12e-06	8.54076e-06	Down (<= 2 fold)	-1.37934	-0.446239	0.165811	-1.0457	0.130409	-0.713032	0.0955694	-0.277726	-0.501446	-0.71597	-1.10845	-0.427003	-0.98436	-0.78633	-0.485859	-0.336666	0.147564	-0.315382	0.123046	-0.289306	-0.387743	-0.298119	-0.207299	-0.45362	-0.648797	-0.467877	0.102194	-1.03513	-0.365495	-0.626837	-0.841514	0.362292	-0.583354	-0.571508	0.654812	0.477332	0.17805	-0.962469	-0.392782	-0.378564
O75396	Vesicle-trafficking protein SEC22b	SEC22B	24.5933	0.924636	0.804967	-0.312998	0.012851	0.0221538	Down (<= 2 fold)	3.33583	2.00732	2.90854	1.95968	3.00854	2.54214	3.63431	2.23008	2.33201	2.22083	2.95182	1.7027	2.60505	1.81808	2.75719	2.73798	3.05058	1.95428	2.19447	2.71295	1.96898	2.64667	2.63617	2.10492	2.79132	2.28444	1.78076	2.54596	2.57555	1.83939	2.1491	2.57366	1.30054	1.97801	3.64335	3.71852	3.09702	2.74355	1.25422	3.36662
O75400	Pre-mRNA-processing factor 40 homolog A	PRPF40A	108.805	0.878557	1.74288	0.80147	8.02e-08	4.56794e-07	Up (<= 2 fold)	0.231434	-0.0167875	-0.571633	0.438399	0.0857887	-0.461794	-0.844404	-1.12906	-0.142706	0.501282	0.180279	-0.542314	-0.24966	-0.384946	0.276443	-0.425768	-0.301749	0.249874	-1.49276	0.476449	0.702109	0.653752	0.45562	0.594871	-0.279876	0.688995	-0.170387	-0.357192	0.149193	0.014092	0.0150305	0.568503	-1.6386	0.621623	-0.946827	-0.666662	-1.1378	0.391727	0.859025	-0.628202
O75410	Transforming acidic coiled-coil-containing protein 1	TACC1	87.7943	0.901199	1.54573	0.628286	4.45e-07	2.11519e-06	Up (<= 2 fold)	0.0153234	0.358643	-2.02503	-0.73224	0.11191	-1.33626	-1.22556	-1.31055	-0.919353	-0.918081	-0.336232	-1.65912	-0.494349	-0.947897	-0.911685	-0.837788	-2.04003	-1.13825	-1.38155	-1.49122	-0.825849	-1.06919	-1.09309	-1.03583	-0.0101295	-0.418891	-0.624368	-0.946917	-1.36325	-0.693496	-1.02232	-2.36086	-1.5354	-0.72621	-1.71229	-0.828733	-1.02244	-0.442538	0.247735	-0.337962
O75414	Nucleoside diphosphate kinase 6	NME6	21.1422	0.789014	1.05149	0.0724363	0.581667	0.642332	Non-significant	-2.45399	-3.52656	-2.60489	-2.83021	-2.38703	-2.69559	-2.56079	-2.98873	-3.00429	-3.07792	-2.58115	-2.51352	-2.78786	-2.67004	-2.77843	-2.44368	-2.81588	-2.75166	-2.70913	-3.36869	-2.72937	-3.50529	-2.94703	-2.98265	-2.66517	-3.19116	-3.17093	-2.76348	-2.50514	-3.37896	-2.62731	-3.72046	-2.85409	-2.91694	-2.80271	-2.26914	-2.77116	-3.51832	-0.774399	-0.717977
O75420	GRB10-interacting GYF protein 1	GIGYF1	114.601	0.76274	1.14565	0.196167	0.0449279	0.0680042	Non-significant	-0.763056	-0.605779	-0.544416	-0.572183	-1.50294	-0.690167	-0.782882	-0.50032	-0.692525	-0.58224	-0.28676	-0.553645	-0.0969126	-0.776878	0.0505861	-0.509182	-0.546184	-0.629672	-0.94029	-0.509659	-0.56373	-0.812097	-0.383008	-0.52357	-0.24466	-0.408426	-0.484733	-0.624778	-0.396293	-0.410851	-0.479914	-0.634643	-0.74227	-0.44016	-1.06134	-0.799446	-0.635669	-1.12935	-0.526144	-0.905015
O75427	Leucine-rich repeat and calponin homology domain-containing protein 4	LRCH4	73.4503	0.866916	0.942349	-0.0856671	0.412264	0.481326	Non-significant	-1.32726	-1.31344	-0.669664	-1.86359	-0.269677	-0.968309	-0.444773	-0.815796	-0.601832	-0.231728	-0.80613	-1.15715	-0.944569	-0.98143	0.00812761	0.244402	-0.0408659	-1.45388	-0.975953	-2.16579	-1.42127	-0.240346	0.0100398	-0.0379647	-0.183159	-1.14286	-1.25936	0.245669	-0.707093	-1.1585	-0.699632	-1.15439	-1.13613	-0.945402	-0.461972	-0.861326	-1.08337	-1.47014	-2.00305	-1.00751
O75431	Metaxin-2	MTX2	29.7632	0.927567	1.07357	0.10241	0.488483	0.555055	Non-significant	0.199766	-0.0638102	0.212155	0.818391	-0.196336	-0.207375	0.433125	-0.120063	-0.394141	-0.290127	0.308016	-0.227232	0.749011	-0.610207	-0.24083	0.237873	-0.408609	-0.501774	-0.469218	0.239803	-0.304909	-0.0754586	-0.221811	-0.183131	-1.05849	0.435388	-0.0838027	-0.215944	-1.87375	-0.314307	0.00912754	0.208004	0.106058	-0.178185	-0.903879	0.119082	0.237436	-0.852092	-0.0295088	-0.488854
O75436	Vacuolar protein sorting-associated protein 26A	VPS26A	38.1699	0.891298	0.611389	-0.709838	8.09e-11	1.23443e-09	Down (<= 2 fold)	-0.63992	1.17457	1.78485	-0.131639	1.55255	1.70652	1.69167	1.22233	1.12547	1.25747	1.09952	1.26141	1.09918	0.526513	1.22461	1.06609	2.14686	1.08905	0.616303	0.94354	1.29893	1.55069	1.62384	1.54192	0.895309	1.51055	1.09219	1.79013	1.17613	0.387037	0.169789	1.40656	1.70138	1.10128	1.69729	1.56742	0.858711	1.1454	1.27526	1.61784
O75439	Mitochondrial-processing peptidase subunit beta	PMPCB	54.3661	0.903546	0.648733	-0.624304	4.17e-10	4.89364e-09	Down (<= 2 fold)	-0.141079	0.171577	0.830759	-0.498716	0.0493978	-0.24177	0.532891	0.213827	-0.169124	0.389699	0.100765	-0.235765	0.173306	0.167303	0.815599	-0.281398	-0.370778	0.894347	1.08968	0.296442	0.383518	0.6569	0.364991	0.547112	-0.232641	-0.4421	-0.253013	-0.0218087	0.0879295	-0.399888	-0.542743	0.447491	0.159483	0.691876	0.356368	0.426172	-0.625905	0.159497	0.465426	-0.0949865
O75446	Histone deacetylase complex subunit SAP30	SAP30	23.3062	0.870932	1.19196	0.25333	0.198803	0.253913	Non-significant	0.917758	0.140231	-0.762532	-0.420651	-0.881283	0.490982	-2.08619	-0.470856	0.962422	-0.280002	0.0978319	1.86085	-1.20471	1.12807	-0.900727	-1.21403	-1.05107	-0.145129	0.127481	-1.21128	-1.85842	0.120531	0.251027	0.0326909	0.797798	-1.79673	0.819892	-0.140493	-1.0067	0.615023	-0.632505	-1.46048	-1.2097	-1.02255	-0.114289	-1.45564	-1.24014	-0.794925	-1.18656	-0.38865
O75462	Cytokine receptor-like factor 1	CRLF1	46.3017	0.893491	1.3107	0.39034	0.0139097	0.0238086	Up (<= 2 fold)	-0.236486	-0.499272	-0.768499	-0.145652	-2.16003	-0.594643	-1.21118	-0.507728	-0.251772	-1.28037	0.311878	0.518955	-0.636735	-0.568354	-0.901266	-0.570017	0.0706999	-0.902429	-0.974501	-0.403112	-0.743926	-0.746398	-0.144179	-1.35114	-0.289143	-0.420416	1.02861	-1.02201	-0.59033	-0.781738	-0.270489	-1.02091	-1.11593	-0.203092	-1.24933	-1.19009	-1.38171	-1.28654	-1.7524	0.491082
O75475	PC4 and SFRS1-interacting protein	PSIP1	60.1032	0.925086	1.77418	0.827152	2.48e-05	7.69266e-05	Up (<= 2 fold)	1.6931	1.19958	1.3844	2.86967	2.12017	1.49311	0.102993	0.732658	1.59531	1.98153	1.28429	2.1819	2.36427	1.93711	1.80708	2.31878	2.24521	2.38246	2.13663	2.27722	1.95227	1.96075	1.65346	1.83736	1.83013	1.84948	2.22744	1.7874	2.23697	2.36298	2.70104	1.26572	1.58659	1.52899	-0.090382	-0.113632	0.914045	2.99685	2.01601	0.334216
O75477	Erlin-1	ERLIN1	39.1711	0.906335	0.75799	-0.39975	6.77e-05	0.000191561	Down (<= 2 fold)	-0.56956	-0.493065	-1.07775	-0.558325	-2.02478	-0.0881699	-0.277683	-0.613011	-0.297673	-0.135449	-0.336934	-0.563726	-0.27972	-2.3445	-0.312001	-0.0978589	0.661788	-0.363432	0.0780204	-0.317572	-0.317879	-0.0284328	-0.0903915	0.36961	0.102663	-0.751311	-0.463236	-0.659748	-0.296568	-0.60538	-1.89975	0.213193	-0.351297	0.129722	-0.0732172	-0.269168	-0.0568946	-0.743252	-0.441065	-0.505826
O75486	Transcription initiation protein SPT3 homolog	SUPT3H	35.7928	0.859754	0.855869	-0.224538	0.0149885	0.0254574	Down (<= 2 fold)	-2.23799	-2.40603	-1.89722	-2.74683	-1.917	-3.0526	-1.77305	-1.97601	-2.36924	-1.87788	-2.31601	-2.24809	-2.07324	-2.32964	-1.86019	-1.72724	-1.887	-2.01237	-1.88246	-2.27089	-2.15892	-2.28714	-2.23835	-2.16491	-2.01652	-2.8207	-2.02949	-2.85926	-2.62953	-2.35842	-2.25482	-2.12599	-2.08867	-1.69997	-1.38938	-1.57956	-1.89777	-1.60204	-1.99889	-2.02008
O75487	Glypican-4	GPC4	62.4121	0.816192	1.19973	0.262713	0.16627	0.217663	Non-significant	-1.98282	-0.790366	0.38863	-1.44016	-1.69602	-1.26489	-1.77634	-0.677091	-0.434704	0.0523553	-0.141794	-0.411992	-1.88916	-0.201216	-1.58656	-3.66155	-1.64837	-2.92316	-1.83919	-0.70094	-0.747144	-0.761486	-0.425244	-0.0899534	-0.764379	-1.2446	-1.07693	1.01054	-1.07062	-0.74638	-0.706182	-1.27426	-0.810571	-1.63064	-2.06691	-1.66283	-1.97685	-1.28424	0.322679	-3.06029
O75489	NADH dehydrogenase [ubiquinone] iron-sulfur protein 3, mitochondrial	NDUFS3	30.2415	0.916984	1.77371	0.826774	1.45e-12	5.06886e-11	Up (<= 2 fold)	3.91075	4.02314	3.4028	5.01538	3.73906	3.19556	3.71247	4.52442	3.92295	3.85345	4.23532	2.92006	3.75839	3.63422	3.50234	3.72297	3.43975	2.28255	2.5753	3.51673	2.77949	2.78714	3.07089	2.30013	2.99513	2.98742	3.73347	3.04604	3.23934	4.3616	4.37547	3.72198	3.04706	4.01123	3.54211	3.32406	3.92392	3.25948	4.15643	3.08363
O75493	Carbonic anhydrase-related protein 11	CA11	36.2383	0.868782	0.91739	-0.124393	0.464816	0.53363	Non-significant	-0.476171	0.163173	1.85863	0.55402	-0.914896	-0.304177	0.931951	1.17731	0.769665	0.197407	-0.303348	0.544953	0.0178431	0.947121	1.15436	0.846769	0.750703	0.702657	0.807657	0.00639401	-0.10119	0.231662	0.702488	-0.0358359	2.44781	0.334335	1.26371	-0.677415	0.651707	1.57608	1.45301	0.97376	-0.651642	0.914028	0.239838	1.45687	0.901624	-0.722855	0.96253	0.463408
O75494	Serine/arginine-rich splicing factor 10	SRSF10	31.3005	0.901134	1.26403	0.338029	0.0365425	0.056384	Non-significant	-0.17823	0.268081	0.900427	0.874952	-0.369992	0.335544	-0.835983	0.509874	0.468015	0.689142	-0.166303	-0.952073	0.725685	-0.218722	-0.184365	-0.940773	-0.351237	0.11237	-0.575409	0.376449	0.598479	0.121562	0.388333	-0.118541	0.269961	0.746526	0.0249084	-0.0489248	0.619578	0.201764	-0.439892	-0.583008	-0.047702	0.607076	-1.28647	-1.45906	-1.5373	-0.161197	0.750423	-0.612363
O75503	Ceroid-lipofuscinosis neuronal protein 5	CLN5	41.4966	0.919392	1.5908	0.669753	0.00148475	0.0031502	Up (<= 2 fold)	0.61501	0.549775	-0.0974181	0.570431	0.900791	0.863564	-0.701117	-0.460576	0.700442	0.572583	0.93848	0.222658	-0.736958	0.484888	0.617857	0.590364	-0.559469	0.180901	-0.132606	0.746321	-0.335967	0.513216	1.44738	0.263644	2.69187	1.48154	1.21451	1.45212	0.286875	1.20346	0.279377	-0.584088	-1.77535	1.12453	-4.31673	-0.766542	0.108711	0.202894	1.88524	0.611599
O75506	Heat shock factor-binding protein 1	HSBP1	8.54357	0.923147	1.64423	0.717409	6.93e-05	0.000195418	Up (<= 2 fold)	0.99795	0.794603	0.136316	1.55112	-0.183918	0.80574	1.87924	0.487715	0.376604	-0.144824	1.04819	0.266476	1.37846	1.52899	-0.89918	1.1622	-0.703033	-0.440524	-0.26921	0.796166	1.37947	0.841166	0.826111	0.270717	-0.0660759	1.16399	-0.393833	0.685935	-0.302803	2.30231	1.06707	-0.351246	0.121871	1.7814	0.975349	0.217083	-0.115695	-0.765321	1.17628	0.472276
O75521	Enoyl-CoA delta isomerase 2	ECI2	43.5851	0.893218	1.22686	0.294967	0.0348931	0.0541171	Non-significant	-1.44295	-0.277532	0.180571	-0.242026	-0.536315	-1.15235	-0.330844	-0.889794	-1.20183	-1.04204	-1.30719	-1.42674	-1.32196	-1.51617	-1.01797	0.416479	-1.06529	-0.908841	-0.445457	-0.75349	-0.997424	-1.25096	-2.05799	-1.95436	-0.777055	-0.864194	-0.33089	-1.07124	-0.979394	-1.32248	-1.63089	-1.31303	-2.10391	-0.23614	-0.108535	-1.34976	-0.0816294	-1.49609	-0.245924	-1.11032
O75525	KH domain-containing, RNA-binding, signal transduction-associated protein 3	KHDRBS3	38.7995	0.912436	1.93416	0.95171	8.03e-09	6.0842e-08	Up (<= 2 fold)	1.30602	1.75153	0.584551	2.68843	1.19028	0.00614471	0.851628	0.244418	1.56204	1.76112	0.8144	0.852425	1.96735	0.992243	1.42732	1.57702	1.63889	0.536847	0.388028	1.08198	1.88349	1.58492	1.56849	1.30922	0.967369	1.25827	1.34907	0.595027	1.44032	2.55745	2.66151	0.501446	1.15473	1.84897	0.235097	0.538139	0.512136	2.35929	-0.0446704	-0.180347
O75528	Transcriptional adapter 3	TADA3	48.9023	0.87563	1.50812	0.592755	1.92e-11	3.79804e-10	Up (<= 2 fold)	-1.8078	-0.918639	-0.902617	-0.834188	-0.767288	-0.878562	-1.25093	-0.864442	-1.27996	-0.890547	-0.688835	-1.12553	-0.845449	-0.47269	-0.649077	-0.848329	-1.10759	-0.939599	-0.910462	-0.0362899	-0.949851	-0.829984	-0.753206	-1.00554	-1.12469	-0.429541	-1.17923	-1.04127	-0.486032	-0.606656	-0.359649	-1.02405	-0.913431	-0.343784	-1.61921	-0.989289	-0.65832	-0.840395	-0.686445	-1.27476
O75531	Barrier-to-autointegration factor	BANF1	10.0586	0.94443	1.72941	0.790279	2.08e-10	2.67365e-09	Up (<= 2 fold)	1.86021	1.64909	-0.277945	1.75026	0.759938	0.71104	1.09111	1.62141	0.908518	0.695146	1.5004	1.12746	1.3257	2.18653	0.609478	0.30723	0.507869	-0.193503	0.16172	1.38116	0.541485	1.25227	0.769227	0.344365	1.04954	0.683415	0.90834	1.04349	1.07642	2.15939	2.30666	1.46612	1.22417	1.64404	1.42299	0.319102	1.24211	0.556884	1.25085	0.316458
O75533	Splicing factor 3B subunit 1	SF3B1	145.83	0.918808	0.699729	-0.515133	4.03e-05	0.00011983	Down (<= 2 fold)	1.80604	1.27376	1.79535	0.812629	1.63932	1.6266	2.64553	1.38013	0.897879	1.82798	1.16114	0.735936	1.39905	0.453718	0.954214	1.42125	2.0245	0.952774	1.56593	1.93057	1.54237	0.728261	1.18975	1.11817	1.04779	1.18153	0.951085	0.737864	1.62551	-0.0276109	0.94156	1.67899	1.1327	1.63269	1.79814	1.72474	1.20755	1.29211	1.65925	1.19816
O75534	Cold shock domain-containing protein E1	CSDE1	88.8847	0.914428	0.623157	-0.682331	9.67e-18	1.00049e-14	Down (<= 2 fold)	1.23061	0.669434	0.863898	-0.169778	1.18019	0.663676	0.549439	0.237529	0.726935	0.624893	0.415851	0.542724	0.655886	-0.53661	0.885791	0.283039	0.743803	0.538034	0.0794896	0.716435	0.605475	0.708871	0.738443	0.852331	0.696893	0.331719	0.527074	0.755642	0.699759	-0.348398	-0.314891	0.256671	0.178357	0.1252	0.899508	1.02197	0.765954	1.04	0.803646	1.09671
O75554	WW domain-binding protein 4	WBP4	42.5068	0.81873	1.86213	0.896952	6.03e-12	1.47556e-10	Up (<= 2 fold)	-1.03651	-1.23113	-2.00112	-0.178559	-1.647	-1.3949	-1.64216	-1.11655	-1.37162	-2.01031	-0.982433	-1.46583	-1.34585	-1.36422	-1.72464	-1.66475	-2.61787	-1.85699	-2.04406	-1.0244	-3.22053	-1.84844	-1.58684	-1.77001	-2.01338	-2.17665	-2.48072	-1.60496	-1.11273	-0.590842	-0.797308	-1.69111	-1.76453	0.0952127	-1.96208	-1.78884	-1.16935	-1.37114	-1.421	-1.39122
O75563	Src kinase-associated phosphoprotein 2	SKAP2	41.2168	0.894712	1.04848	0.0682944	0.711203	0.758992	Non-significant	-2.54996	-0.742135	-3.59067	-0.562145	-1.53794	-1.5382	-3.04826	-2.47154	-2.15924	-2.53659	-2.42368	-2.1663	-3.99654	-2.2158	-2.40466	-2.27694	-2.31382	-2.39705	-2.04888	-3.93014	-2.65901	-2.19536	-1.52834	-2.00195	-1.74713	-1.46483	-3.0755	-0.840265	-0.680228	-2.779	-3.05533	-3.49014	-2.42493	-3.6995	-2.49703	-2.46821	-2.01188	-2.91148	-2.64955	-1.73009
O75569	Interferon-inducible double-stranded RNA-dependent protein kinase activator A	PRKRA	34.4042	0.916833	0.813499	-0.297787	0.0062264	0.0115588	Down (<= 2 fold)	1.54875	1.33308	1.2512	1.09957	1.48827	1.22698	1.56777	0.77837	1.45218	1.27575	0.345162	1.0758	1.75149	0.196383	1.56723	1.5357	2.23603	2.1525	1.91473	0.933138	1.55852	1.64353	1.52789	1.65861	1.52479	1.40156	1.44394	1.49605	1.24802	0.862773	0.702177	1.11799	0.775352	1.1336	2.12054	2.11928	1.70645	1.86008	0.543399	1.39551
O75582	Ribosomal protein S6 kinase alpha-5	RPS6KA5	89.8654	0.866853	0.896259	-0.158012	0.19484	0.249721	Non-significant	-2.7319	-2.52836	-2.13603	-2.97741	-3.28398	-2.72881	-3.12151	-2.80518	-3.14629	-1.82705	-3.24859	-3.16303	-1.52976	-3.04364	-3.33874	-3.12778	-1.96954	-1.3523	-1.71251	-3.03565	-3.38996	-2.70996	-3.97386	-2.75066	-2.88907	-2.95983	-2.78196	-2.7589	-2.26688	-2.83409	-2.89188	-3.81612	-1.98806	-3.26174	-2.95754	-4.25655	-3.03428	-2.38846	-2.50188	-3.06946
O75592	E3 ubiquitin-protein ligase MYCBP2	MYCBP2	513.636	0.878336	0.858713	-0.219753	0.131419	0.177128	Non-significant	-1.30728	-0.364194	-0.795762	-0.0691933	-0.527842	-3.32755	-1.53384	-3.87581	-1.27462	-1.36325	-1.65281	-1.57498	-1.6717	-1.3164	-1.06821	-1.2231	-0.644573	-0.346977	-1.77559	-2.23426	-1.22718	-1.29734	-1.36439	-1.38877	-1.17939	-1.04612	-1.14111	-1.26828	-1.32547	-1.23578	-1.59794	-1.3016	-1.2644	-1.34379	-2.45542	-2.64714	-1.26657	-0.354613	-0.638607	-1.01909
O75607	Nucleoplasmin-3	NPM3	19.3437	0.830713	1.17359	0.230934	0.00741744	0.0135192	Up (<= 2 fold)	-3.08616	-2.81495	-2.68562	-2.25876	-2.03126	-2.79055	-2.96516	-2.7273	-2.62058	-2.69625	-3.29585	-2.65589	-2.72141	-2.40897	-2.95236	-2.90665	-2.54289	-2.42621	-2.05638	-2.82091	-2.57432	-2.60557	-2.58369	-2.3474	-2.74505	-2.65818	-2.05487	-2.6896	-2.36186	-2.28082	-2.23809	-2.77451	-2.8524	-2.37289	-2.65962	-2.2987	-2.37644	-2.42807	-2.78893	-2.70931
O75608	Acyl-protein thioesterase 1	LYPLA1	24.6696	0.886224	0.942458	-0.0854992	0.682006	0.733759	Non-significant	0.227066	2.81531	2.23992	2.3048	-4.14087	2.25083	2.74557	2.20836	1.37368	1.30569	1.63569	1.62984	1.29505	1.57357	0.558413	0.709472	2.22617	0.0355724	-0.213135	2.12547	1.77439	0.818414	0.956792	0.920723	0.168116	1.94679	0.300151	1.08122	1.92707	1.31758	1.62399	1.91035	2.29126	1.38848	1.92435	1.34583	1.98761	-0.282791	0.903944	1.47614
O75636	Ficolin-3	FCN3	32.903	0.879788	0.738141	-0.438033	0.0106671	0.0187839	Down (<= 2 fold)	0.254089	-0.709451	-0.25536	-1.20688	-1.53337	-0.208425	-0.944347	-0.860319	-0.601254	-0.0280753	-0.94262	-0.875364	-0.987268	-0.975332	-1.47899	-1.31095	-0.155617	-1.60597	-3.0619	-0.772384	-0.706213	0.136172	-0.837762	-1.6323	-0.413555	-0.907015	-1.51411	-0.27271	-1.10567	-3.35168	-1.1141	-3.63583	-1.0774	-0.813704	-0.897867	-0.901366	-0.106732	0.29575	-0.324914	-0.463727
O75643	U5 small nuclear ribonucleoprotein 200 kDa helicase	SNRNP200	244.508	0.925156	0.758975	-0.397875	0.00248359	0.00502576	Down (<= 2 fold)	1.69803	0.694579	0.799183	-0.288915	0.915977	0.742738	-0.114169	-0.419026	0.504882	0.978165	-0.398581	0.573538	0.952548	-0.81517	0.812016	0.435528	1.26901	0.891499	0.119223	0.519881	1.27642	1.05107	0.598985	1.04201	0.77587	0.949813	0.94306	1.27934	0.795128	-0.104616	-0.0502824	0.0604701	-0.124216	0.647311	-0.962981	0.390557	0.621676	1.7572	1.47953	0.378914
O75648	Mitochondrial tRNA-specific 2-thiouridylase 1	TRMU	47.7447	0.868688	0.71027	-0.49356	1.28e-08	9.1131e-08	Down (<= 2 fold)	-2.35781	-2.97429	-1.95091	-2.64882	-1.79037	-2.27171	-2.01626	-1.91814	-2.00403	-2.0222	-2.48591	-2.14235	-2.68845	-2.47628	-1.83069	-2.01003	-0.98784	-1.30642	-0.993199	-1.49336	-1.87682	-2.01076	-1.89229	-1.37294	-2.10127	-2.03283	-1.719	-2.10491	-2.3596	-2.27443	-2.41496	-1.13404	-1.93542	-2.21265	-2.04241	-0.907359	-1.51163	-2.10007	-1.57476	-1.40915
O75663	TIP41-like protein	TIPRL	31.444	0.856249	0.732538	-0.449024	8.79e-05	0.000241378	Down (<= 2 fold)	-1.54844	-2.06828	-0.671473	-1.85669	-0.947653	-2.73921	-1.82945	-1.62823	-2.45248	-2.14506	-1.79928	-2.07394	-1.98597	-1.503	-1.03632	-0.903913	-0.483242	-0.528566	-0.409611	-1.61088	-0.981075	-1.91608	-1.22994	-1.38385	-1.18934	-1.29778	-1.65451	-1.64263	-1.81845	-1.80156	-1.99426	-2.57905	-1.40147	-1.52356	-0.91085	-1.23653	-1.73785	-0.98741	-1.45902	-1.20532
O75674	TOM1-like protein 1	TOM1L1	52.9888	0.903031	1.47631	0.561994	7.75e-05	0.00021587	Up (<= 2 fold)	0.296269	0.720817	0.179511	1.35808	-0.371942	-0.298312	0.617041	0.33237	-0.0941172	-0.22848	0.819099	-0.204926	0.863296	0.601164	-0.164211	-0.650772	-1.55005	-0.682679	-0.831381	0.759838	0.135858	-0.573326	-0.355176	-0.658373	0.10435	0.389673	-1.06113	-0.503218	-0.279609	-0.0618732	-0.536363	0.296756	0.616431	0.0691863	-0.352528	0.760901	0.679407	-1.0437	0.514483	-0.221661
O75676	Ribosomal protein S6 kinase alpha-4	RPS6KA4	85.6058	0.851382	2.1898	1.1308	7.68e-05	0.0002141	Up (> 2 fold)	0.709744	0.17802	1.17459	1.79252	-0.849108	-0.211699	-1.06282	2.1277	-0.772406	-0.354053	2.75263	3.28355	-0.697925	2.72042	-0.49243	-0.494429	-2.28431	-0.521615	-0.813608	0.260978	-0.353634	-0.392057	-0.197554	-0.306332	1.64136	1.25372	-1.15932	-2.42178	1.61483	1.7984	3.51057	-0.232756	0.0816808	0.265381	-0.555279	-0.930739	-2.0213	-1.18269	0.50621	-1.07232
O75688	Protein phosphatase 1B	PPM1B	52.6426	0.893099	1.03604	0.0510787	0.60163	0.661392	Non-significant	0.39463	-0.085369	0.427766	1.42527	0.316615	0.463101	-0.40441	0.363438	0.270025	0.879355	1.23342	0.613666	1.46985	0.425393	0.224475	0.588277	0.429814	0.252992	-0.418813	0.817703	0.881817	0.337881	0.590334	0.139873	0.327281	0.197679	0.730692	0.383191	0.587173	-0.275995	-0.816024	-0.461318	0.163222	0.43604	0.246994	0.633085	0.506104	0.80173	0.815572	0.514376
O75691	Small subunit processome component 20 homolog	UTP20	318.385	0.815301	0.920458	-0.119576	0.409009	0.478034	Non-significant	-1.32049	-1.41548	-0.680129	-1.26475	-1.20427	-1.5895	-0.455342	-0.937836	-1.21304	-0.980609	-1.18704	-1.3512	-4.38479	0.620714	-0.624183	-1.11831	-1.00276	-1.06005	-1.16	-0.048066	-0.567997	-0.750519	-0.900449	-1.93754	-0.414779	0.0127568	-0.55766	-1.67787	0.714104	-0.707538	-0.893307	-1.44042	-1.03403	-0.913723	-0.35048	-0.726394	-1.04145	-0.731139	-1.13047	-1.58471
O75694	Nuclear pore complex protein Nup155	NUP155	155.199	0.911983	0.57586	-0.79621	1.66e-12	5.62943e-11	Down (<= 2 fold)	-0.821387	-1.67886	-1.62681	-2.26521	-0.478459	-1.06506	-0.191535	-0.90603	-1.24627	-0.393002	-1.28792	-1.48064	-0.276096	-1.80666	-0.522641	-0.356382	-0.5852	0.0563254	-0.327707	-0.192749	-0.382225	-0.231074	-0.75726	-0.0646072	-0.64943	-0.797455	-0.612262	-0.632382	-0.712725	-1.64649	-1.3654	-0.406317	-0.881186	-1.10878	0.167624	0.346171	-0.218244	-0.255659	0.368139	-0.379895
O75695	Protein XRP2	RP2	39.6411	0.906318	0.781718	-0.355279	0.00155679	0.0032967	Down (<= 2 fold)	-0.285689	-0.385079	-0.0099162	-0.263006	0.949329	0.641294	0.064648	0.142838	0.353813	0.365408	0.130121	0.270187	0.0909353	-0.507358	-0.400341	0.556249	0.394625	0.255708	0.569907	0.345774	0.243759	0.435908	0.142824	0.348629	-0.263252	0.24157	0.10969	-0.610511	0.0590619	-0.85789	-1.28651	-0.511758	0.754174	0.520747	0.407344	0.399383	-0.305189	-0.241145	-0.536317	0.325758
O75716	Serine/threonine-protein kinase 16	STK16	34.6559	0.812252	1.04383	0.0618869	0.597054	0.656909	Non-significant	0.239414	-0.239083	1.04985	1.70995	-0.0271086	0.313441	0.487817	0.458299	0.423271	0.165041	1.20764	0.332969	-0.478798	1.05668	0.0820162	-0.734461	0.492954	0.209524	0.205015	-0.64453	-0.661196	0.0495757	-0.229142	0.00310264	-0.168362	0.116203	0.286011	0.272022	0.27426	0.582438	0.6851	0.490834	-0.0763029	0.132166	0.458034	0.855231	0.85921	0.428548	0.345544	1.12296
O75718	Cartilage-associated protein	CRTAP	46.5619	0.903869	1.14049	0.189649	0.249236	0.310698	Non-significant	0.558332	0.962609	-1.37458	0.122006	-0.612304	1.46109	-0.569329	0.822852	0.722551	0.157115	-0.109651	0.328144	-0.295326	-0.380679	-1.18633	-2.43596	-1.98342	-2.06623	-0.858837	0.618831	-0.386451	-0.546671	0.227005	0.297669	0.227737	-1.93649	-1.62562	0.460982	-1.08092	-0.130145	-0.476393	-2.11419	0.0679242	-0.236545	-0.628142	-0.757244	-0.566111	-0.456954	-0.614394	-0.691127
O75746	Calcium-binding mitochondrial carrier protein Aralar1	SLC25A12	74.7619	0.927168	0.655132	-0.610142	3.55e-08	2.22321e-07	Down (<= 2 fold)	0.807789	1.02377	1.23924	0.522046	0.629603	0.668861	1.85553	1.13472	1.28173	1.80985	0.509636	1.1829	1.70655	0.0686951	1.06459	0.724462	2.25537	0.769281	0.0896686	1.2762	1.69582	1.005	1.54944	1.1923	1.03231	1.26065	1.18123	1.40178	1.1661	0.0653532	0.478819	1.79208	1.4072	0.632861	1.55046	2.04991	1.55509	1.533	1.75282	1.39925
O75752	UDP-GalNAc:beta-1,3-N-acetylgalactosaminyltransferase 1	B3GALNT1	39.5119	0.834639	1.08512	0.117852	0.343919	0.411942	Non-significant	-0.775265	-0.3474	0.105223	-0.231617	-0.537574	-0.562249	-0.764816	-0.619365	-0.478836	-0.243698	-0.167851	-0.389606	-0.444298	0.235712	1.07061	-0.997222	-0.525035	-0.913623	-0.427512	-2.92776	-0.989325	-0.646723	-0.309147	-1.19912	2.27789	0.0830894	0.660023	-0.543743	-0.694569	-0.344572	-0.314568	-0.456559	-0.925021	-0.658808	-0.799862	-0.785143	-0.449217	-0.660414	-0.929255	-0.215147
O75781	Paralemmin-1	PALM	42.0759	0.911129	1.64746	0.72024	1.31e-06	5.50233e-06	Up (<= 2 fold)	1.50712	0.780692	-0.14367	1.52287	0.940213	1.53778	1.31134	1.304	1.68067	1.45629	1.60114	1.69381	1.74837	1.67896	1.49186	1.60878	1.2445	0.456128	1.07647	1.06874	-0.0807641	0.817211	0.734716	1.19348	1.28274	0.606268	0.799916	1.44429	1.66721	1.98415	1.08723	1.55176	1.42469	2.15013	1.87385	1.04193	1.65948	1.19362	-0.552554	0.178471
O75787	Renin receptor	ATP6AP2	39.008	0.899793	1.46486	0.55076	0.000594198	0.00137798	Up (<= 2 fold)	0.370608	0.679046	0.656348	0.763507	0.949413	0.296969	0.543346	1.30568	0.735034	0.0110902	0.880864	0.924106	-0.376893	1.05957	1.65515	1.87786	-0.212487	0.417627	0.819846	0.938091	0.519949	0.0720889	0.948871	-0.221361	1.87899	1.53063	1.71745	-0.645351	0.323616	2.88866	1.45236	0.625411	0.304229	1.91781	0.779121	1.56666	1.3646	-0.351681	2.28722	1.19969
O75792	Ribonuclease H2 subunit A	RNASEH2A	33.3949	0.850452	1.24026	0.310643	0.000177589	0.000455309	Up (<= 2 fold)	-0.411066	-0.638443	-0.400223	0.258751	-0.844666	-0.162706	-0.735716	-0.157326	-0.525066	-0.385419	-0.428014	-0.74571	-0.73928	-0.349049	-0.836315	-0.186796	0.0523793	0.172671	-0.572947	-0.286645	0.322067	-0.852543	-1.18858	-0.185122	-0.925596	-0.325899	-1.31088	-0.618532	-0.369696	-0.553767	-0.673163	-0.654926	0.240103	-0.495576	0.308721	-0.671678	-0.438176	-0.654951	0.131722	-0.730327
O75794	Cell division cycle protein 123 homolog	CDC123	39.1348	0.877088	1.31444	0.394449	0.000901194	0.00201019	Up (<= 2 fold)	-1.6146	-1.45295	-1.43204	-1.60269	-1.4595	-1.45808	-2.4286	-1.70081	-2.02656	-1.86004	-2.26955	-1.59588	-1.91842	0.415966	-2.13881	-2.0422	-1.69168	-1.94584	-1.83224	-0.885354	-1.42814	-1.54609	-1.72317	-1.4033	-2.20873	-1.95381	-1.89206	-0.809007	-2.18695	-1.06677	-1.05925	-1.83429	-1.77481	-1.86148	-1.77497	-1.5965	-1.69939	-1.82713	-1.4485	-1.66674
O75818	Ribonuclease P protein subunit p40	RPP40	41.834	0.780292	0.954235	-0.0675829	0.610149	0.669643	Non-significant	-2.0948	-2.5007	-2.2597	-1.8863	-2.65959	-2.38995	-1.36545	-2.27965	-1.42395	-2.46423	-1.8813	-1.89364	-1.77901	-2.12286	-1.46063	-1.464	-1.34961	-1.64927	-1.55321	-1.70809	-1.59939	-1.2457	-1.82861	-1.36956	-1.49732	-1.3691	-1.4294	-2.01273	-1.45674	-2.02262	-2.10335	-1.24628	-1.83292	-1.88766	-2.36267	-1.47616	-2.6094	-1.95083	-2.2616	-2.0981
O75821	Eukaryotic translation initiation factor 3 subunit G	EIF3G	35.611	0.920014	0.89692	-0.156949	0.0607551	0.0890832	Non-significant	0.397033	0.0828708	0.276296	-0.253997	0.837045	0.524606	0.41297	-0.0782369	0.351087	0.437959	0.169307	0.189047	0.560596	-0.817449	0.691627	0.276724	0.699561	0.48155	-0.174748	0.180662	0.336807	0.419285	0.0893062	0.549249	-0.0217488	0.370892	0.554233	0.281209	0.177538	-0.646156	-0.97947	-0.134639	-0.0193818	0.31272	0.417552	0.996151	0.350545	0.508604	-1.11026	0.789972
O75822	Eukaryotic translation initiation factor 3 subunit J	EIF3J	29.0624	0.915617	1.71438	0.777689	3.15e-05	9.59081e-05	Up (<= 2 fold)	0.812839	-0.514539	-2.00558	0.816617	-0.233321	-0.932446	-1.63607	-1.79456	0.160355	-0.997841	0.28891	-0.318594	0.202408	0.465436	-1.08082	1.74101	-0.602809	0.869415	0.852286	0.363116	0.579371	2.11302	0.910339	0.551831	0.349407	0.0848211	-0.20768	0.463551	0.533054	1.14715	1.04705	-1.18662	-0.515969	1.18889	-1.92228	-1.35884	-1.27619	-1.06423	-0.300807	-0.97249
O75828	Carbonyl reductase [NADPH] 3	CBR3	30.8502	0.892085	1.11447	0.156359	0.558165	0.620528	Non-significant	1.08428	2.38649	3.18168	2.03442	0.615092	1.45088	2.56613	1.70533	2.87733	1.65842	1.06481	1.13841	1.58324	0.824954	-1.07619	-0.983601	2.30881	-1.45533	0.834519	-0.190883	2.2199	-0.568205	2.15839	-0.120051	0.70617	1.75733	-0.447272	0.121566	2.15315	0.899176	1.09487	1.39173	3.32914	1.05897	-0.287757	1.23542	0.908318	2.4048	0.961678	1.85695
O75832	26S proteasome non-ATPase regulatory subunit 10	PSMD10	24.4278	0.916625	0.91286	-0.131535	0.214615	0.271745	Non-significant	-0.149379	-1.06849	0.231251	-0.00294928	0.250009	-0.949729	-0.0615918	0.0995256	-0.627792	-0.190566	-0.299048	0.367531	0.150632	-0.0286132	0.615805	0.682224	0.307698	0.370703	1.35101	-0.0292604	0.183157	0.996952	0.301258	0.697942	0.172645	-0.736893	0.235647	-0.033095	0.371445	-0.0681022	0.628561	0.24237	0.850094	0.360051	-0.272615	0.331949	-0.414606	-0.0614208	-0.144532	0.0898549
O75843	AP-1 complex subunit gamma-like 2	AP1G2	87.1166	0.928806	0.684493	-0.546892	0.00013662	0.000360051	Down (<= 2 fold)	-1.47451	-0.728475	-0.31279	-1.73242	-0.497816	-1.23054	-0.254265	-1.16308	-0.75869	-1.51768	-1.00524	-2.2361	-1.74401	-1.39855	-1.00523	-1.48254	-0.129311	-0.75547	-0.99721	-2.0946	-0.565803	-0.642215	0.970293	-1.16956	-1.21388	-1.06927	-1.00358	-1.0288	-1.33439	-2.44677	-0.652652	-1.30167	-0.884172	0.216633	-0.988333	-0.624497	-1.49051	-0.838771	-1.50362	-0.613813
O75844	CAAX prenyl protease 1 homolog	ZMPSTE24	54.8129	0.898954	0.507512	-0.978486	8.73e-13	3.58255e-11	Down (<= 2 fold)	-1.63522	-0.741476	-0.623921	-1.40095	0.504257	-0.750828	0.204603	-1.01173	-0.439771	0.252337	-1.77105	-0.639781	-0.516424	-1.31768	-0.126821	-0.423994	1.73612	0.446841	0.72338	-1.10252	-0.941485	-0.069164	-0.459984	-0.523232	-0.577157	-1.27701	-0.698815	-0.466121	-0.638859	-1.78195	-1.16014	-0.224904	-0.64749	-1.57323	1.07152	0.828145	0.108211	0.17081	-0.0984931	0.668249
O75874	Isocitrate dehydrogenase [NADP] cytoplasmic	IDH1	46.6593	0.908681	0.820881	-0.284756	0.0291246	0.046057	Down (<= 2 fold)	1.75211	2.81744	3.1688	2.67555	2.53149	3.00778	2.92645	3.24531	2.61617	2.69965	2.94391	2.76169	2.95594	1.92807	3.01346	2.81525	3.23062	2.69927	2.90078	2.99111	3.63031	2.77735	2.98064	2.48074	2.11771	2.92635	2.43285	2.56323	2.68512	1.77293	1.8523	2.94084	3.44534	2.98733	2.76083	3.56558	2.19133	2.18865	2.31345	3.27677
O75879	Glutamyl-tRNA(Gln) amidotransferase subunit B, mitochondrial	GATB	61.864	0.854461	0.714927	-0.484132	1.64e-07	8.58596e-07	Down (<= 2 fold)	-1.57819	-1.73296	-1.25297	-2.08909	-0.434927	-1.78634	-1.09685	-1.56522	-1.90367	-1.02846	-1.69735	-1.47149	-1.90935	-1.99965	-1.47636	-1.35976	-0.68573	-0.928843	-0.676048	-1.17278	-0.789812	-1.52447	-1.53041	-1.34696	-1.26142	-1.69629	-1.18043	-1.31082	-1.48226	-1.89653	-1.92188	-0.790397	-1.04058	-1.62503	-0.614848	-0.998681	-1.17293	-1.24611	-1.57353	-1.45971
O75880	Protein SCO1 homolog, mitochondrial	SCO1	33.814	0.893115	1.12525	0.17025	0.122683	0.166591	Non-significant	0.0945528	-0.555903	-0.992399	-0.224839	0.223805	-1.95993	-0.688127	-0.896873	-0.637231	-0.638506	-0.494395	-1.7159	-0.353465	-0.926917	0.0291269	-0.0113579	-0.412269	0.498802	1.37382	-0.82265	-0.354868	-0.502123	-0.139704	-0.393766	-0.233825	-0.655729	-0.0842303	-0.683163	-0.0881821	-0.340083	-0.00216737	0.183838	-0.327944	-0.772703	-0.262278	-0.410811	-0.263856	-0.568585	-0.194782	-0.527535
O75882	Attractin	ATRN	158.537	0.94443	1.17057	0.227216	0.150233	0.199155	Non-significant	-0.970394	-0.515816	-0.223536	-1.63229	-0.63361	-0.529083	-1.63463	-1.17746	-0.864462	-0.313585	-0.400122	-0.526105	-1.02355	-1.03083	-0.571718	-1.45945	-0.948773	-0.520771	-1.41942	-0.799395	-0.474925	-0.415881	-0.100844	-0.911173	0.0748914	-0.270306	-0.29629	0.874437	-0.572023	-0.642864	-2.29367	-1.74822	-1.65613	-0.528156	-1.22855	-2.1576	-1.24217	-0.198984	1.35518	-1.11296
O75884	Serine hydrolase RBBP9	RBBP9	20.9999	0.901352	0.842543	-0.247177	0.0237172	0.0382941	Down (<= 2 fold)	-0.53936	-0.716648	-0.0633008	-1.71237	0.300921	-0.48854	-0.3638	-0.00251251	-1.06433	-0.595214	-0.770054	-0.478847	-0.527651	-0.688006	-0.192079	0.214335	-0.34378	-0.106327	0.146249	-0.433278	-0.967074	-1.05294	-0.178802	-0.913839	-0.344982	-0.26454	-0.028275	-0.158038	-0.477268	-1.15202	-1.02983	-0.54311	-0.507492	-0.167454	-0.534349	-0.250636	-0.668148	-0.688106	-0.243523	-0.401513
O75886	Signal transducing adapter molecule 2	STAM2	58.1642	0.91088	1.48416	0.569644	1.69e-11	3.4251e-10	Up (<= 2 fold)	1.02344	0.629657	0.0490462	1.23984	0.961669	0.690497	-0.104526	0.970769	1.04109	0.694727	1.68868	0.682315	1.15101	0.531967	0.976429	1.2325	0.754594	0.51535	-0.152862	0.537821	0.831636	1.03613	1.13215	1.13219	0.635204	1.40315	0.834119	0.349408	0.654464	0.688757	0.938213	0.330057	0.857287	1.25691	0.3705	0.466951	0.665641	0.4765	-0.58148	0.656648
O75888	Tumor necrosis factor ligand superfamily member 13	TNFSF13	27.4333	0.927317	0.975229	-0.0361866	0.817738	0.851773	Non-significant	-1.23122	-1.1887	0.7503	-1.12174	-1.28586	-0.821887	-0.311086	-0.714171	-0.889506	-1.19499	-0.870996	-0.682892	-1.33031	-0.404197	-1.30481	-1.79184	-0.896657	-0.890308	-1.06553	-1.20475	-1.26294	-1.43108	-2.11446	-1.52475	0.390263	-1.99647	-1.25808	-1.97071	-0.224441	-0.980709	-0.0639202	-0.664495	-1.10456	-0.88554	-1.65102	0.366476	0.21943	-0.749752	0.21684	1.72485
O75896	Tumor suppressor candidate 2	TUSC2	12.0738	0.885821	1.35545	0.438776	0.00161563	0.00340452	Up (<= 2 fold)	-0.740478	-1.65186	-1.34702	0.202295	0.303344	-0.99557	-0.284277	-0.484954	-0.158624	-0.270547	-0.617416	-0.596572	-0.841643	0.610187	0.629798	0.660816	0.970435	0.0754498	-0.882208	0.15578	-0.026595	-0.0859474	0.1609	0.0744013	0.373283	0.205516	0.0840889	-1.56911	0.180612	1.49276	0.918273	0.153413	0.379412	0.252126	0.128777	0.400057	0.214769	0.239971	-1.46132	0.116681
O75907	Diacylglycerol O-acyltransferase 1	DGAT1	55.2783	0.869162	0.707095	-0.500024	9.46e-06	3.29306e-05	Down (<= 2 fold)	-1.66966	-0.598906	-0.650742	-2.61721	-1.48206	-1.46435	-1.07843	-1.87335	-1.67242	-1.73624	-1.68827	-0.712203	-1.14707	-1.75018	-1.48667	-2.49065	-1.09043	-1.63145	-1.60227	-1.62481	-0.850086	-1.80317	-1.13792	-2.03501	-1.54226	-1.34332	-2.44384	-2.69891	-1.43279	-1.79504	-1.88256	-2.03637	-1.06791	-1.63075	-0.224608	-0.757569	-1.14642	-0.965144	-0.755718	-1.11836
O75909	Cyclin-K	CCNK	64.2398	0.876397	0.724287	-0.465366	0.000964319	0.00213014	Down (<= 2 fold)	-0.757097	-1.04183	-0.228366	-1.39521	0.209544	-1.2032	-0.937272	-0.753782	-1.85573	-0.892576	-0.34364	0.317292	0.758557	-0.441866	-0.201269	-0.625136	0.341355	-1.41475	-1.81667	-0.302105	0.522329	-0.755808	-0.0762798	-1.00506	0.236184	0.278855	0.435344	0.519489	-0.867429	-0.428341	-0.587581	-0.508112	-1.16226	-0.991491	0.247114	-0.236489	-0.305551	-0.223866	-2.34716	-0.795859
O75914	Serine/threonine-protein kinase PAK 3	PAK3	62.3096	0.913566	1.17751	0.235743	0.155244	0.205099	Non-significant	-0.201115	-0.584504	0.0899026	0.959511	0.972551	-1.58997	0.37305	0.600424	-1.02013	0.366538	-0.0856874	-0.986129	-0.552312	0.930831	0.300683	0.0945207	1.57176	0.709966	2.09878	0.0558601	0.0022944	0.224374	-0.423895	0.276352	0.740018	-0.0790332	-0.729177	-1.38212	0.0775256	-0.856738	1.01438	0.445353	0.514589	0.344047	-0.250874	-0.500471	0.0326843	-0.200521	-4.01975	-0.618228
O75915	PRA1 family protein 3	ARL6IP5	21.6147	0.925284	0.394437	-1.34213	7.51e-09	5.74954e-08	Down (> 2 fold)	0.895511	1.54225	3.14821	1.3244	1.79946	2.97569	3.51144	2.1707	2.02131	1.59476	2.4027	1.96216	1.4957	0.565512	1.89934	1.97263	2.83329	1.38985	2.76715	1.35593	1.54866	1.14274	0.866222	0.629526	1.62227	1.61197	2.00286	1.92514	1.34312	0.554669	1.01996	2.52812	2.20769	1.3598	2.56677	2.55779	2.42457	-0.349322	0.170785	2.68555
O75923	Dysferlin	DYSF	237.295	0.876326	0.626597	-0.674391	0.000166932	0.000431502	Down (<= 2 fold)	-0.819886	-1.05173	-0.928387	-2.0479	-0.711231	-0.394732	-0.88422	-1.12569	-0.490816	-0.325797	-1.85273	-1.76526	0.319637	-1.91967	-1.09173	-1.03583	-1.71972	-0.821182	-1.17747	-1.11909	-0.171022	-0.296761	-1.61304	-0.387885	-2.16627	-0.930481	-2.4039	-0.778281	-0.248226	-3.75885	-2.0639	-1.90994	-1.71329	-0.465044	-0.46488	-0.389321	-1.06015	-0.510851	-0.894979	-0.445888
O75934	Pre-mRNA-splicing factor SPF27	BCAS2	26.1314	0.914423	1.44588	0.531945	9.93e-08	5.49937e-07	Up (<= 2 fold)	0.0656426	-0.0742246	-0.500275	0.86783	0.399903	-0.560456	-0.272944	0.200669	0.14832	-0.0732652	0.213299	-0.205074	0.265442	-0.178019	0.621253	0.901795	0.581585	0.548533	0.477844	-0.0258434	-0.357026	0.566335	0.112543	-0.0458166	0.0250105	-0.073741	0.194799	-0.233036	-0.080884	0.59613	1.14906	-0.111564	-0.410252	0.349648	0.194936	-0.277755	0.0839643	0.112929	-0.453148	-0.685368
O75935	Dynactin subunit 3	DCTN3	21.1194	0.901745	1.58907	0.66818	7.89e-05	0.000219491	Up (<= 2 fold)	2.65387	2.48827	2.98826	3.74255	1.20292	2.04704	2.57069	3.2488	1.93489	2.16748	3.05164	2.2631	3.51446	3.2335	1.20163	0.904886	1.37566	-0.284985	-0.0934405	2.58608	1.61224	1.40313	1.9083	0.490797	1.80081	2.67511	1.61263	1.72921	2.47156	2.98069	2.83716	2.50373	2.26267	2.85867	2.57299	2.62793	2.97521	1.09267	0.313591	2.15712
O75937	DnaJ homolog subfamily C member 8	DNAJC8	29.8417	0.869304	1.78949	0.839546	0.00352974	0.00690788	Up (<= 2 fold)	-2.77115	-2.87982	-3.03092	-3.60419	-1.55227	-1.67979	-4.19002	-3.42272	-2.44795	-5.53199	-2.15811	-2.69493	-2.27947	-1.43166	-3.06971	-2.96004	-3.63669	-3.57933	-2.51133	-1.92896	-6.27127	-1.31103	-1.66532	-1.01859	-2.33538	-1.95841	-2.79205	-1.17162	-1.49379	-2.21646	-2.22114	-2.99314	-3.35145	-0.906266	-5.38905	-2.52925	-4.54882	-2.03981	-4.31739	-6.0872
O75940	Survival of motor neuron-related-splicing factor 30	SMNDC1	26.7111	0.906207	1.84314	0.882169	3.76e-09	3.12482e-08	Up (<= 2 fold)	0.604366	0.251447	-0.688625	1.4059	2.41111	0.183208	-0.62989	-0.227829	0.450343	0.528982	0.513711	0.191674	0.568233	0.929547	0.647687	0.765928	-0.314817	0.924759	-1.25302	1.31371	0.240902	1.12356	0.669023	0.886906	0.295519	0.725507	0.68874	0.787563	0.723737	1.74268	1.36772	0.22619	0.0967022	1.60135	0.577739	-0.791663	-0.758997	0.907542	0.820525	-0.275129
O75947	ATP synthase subunit d, mitochondrial	ATP5PD	18.4912	0.91176	1.67968	0.748187	1.01e-09	1.03458e-08	Up (<= 2 fold)	3.92666	3.04226	1.80191	4.56695	3.81284	2.46739	2.85904	3.39779	3.49126	3.1848	3.99699	2.76116	3.57536	3.42334	3.64008	3.84879	2.89518	3.14812	3.15799	3.18226	2.41451	2.99537	3.17291	1.96867	2.96488	3.54573	3.68294	2.7423	3.2194	4.16416	4.18968	3.09932	2.80346	3.60234	3.19087	3.36418	3.21974	2.77633	3.20637	2.93052
O75953	DnaJ homolog subfamily B member 5	DNAJB5	39.1335	0.833965	0.87689	-0.189532	0.0126787	0.0219116	Down (<= 2 fold)	-1.78764	-1.96068	-1.71858	-1.96219	-1.69542	-1.81983	-1.81267	-1.77534	-1.68068	-1.8306	-1.93884	-1.0965	-1.99541	-1.86662	-1.196	-1.92528	-1.57827	-1.06905	-2.44972	-2.00907	-1.27183	-2.02652	-2.62721	-1.72681	-1.81791	-1.85132	-1.85719	-1.81318	-1.90369	-1.76711	-1.95966	-1.72229	-2.68078	-2.17694	-1.27059	-1.67015	-1.87616	-1.04781	-1.07738	-1.65054
O75954	Tetraspanin-9	TSPAN9	26.7789	0.837001	0.935431	-0.0962969	0.54115	0.604766	Non-significant	0.671086	0.229125	-0.437567	-0.926521	-1.29052	-0.00592914	1.24689	0.303731	-0.217733	-0.16006	-0.243715	-0.0122807	-0.411598	-0.384238	-0.431255	-0.811795	-0.520984	-0.783519	-0.528791	-0.062005	-0.109098	0.0140836	-0.137091	-0.430435	0.309758	-0.384844	-0.852336	0.0330759	-0.0690393	-0.45225	-0.201088	-0.583206	-0.044295	-0.435615	0.101989	0.341502	-0.740867	-2.54911	-0.395721	-0.732741
O75955	Flotillin-1	FLOT1	47.3553	0.925002	0.437847	-1.1915	2.47e-15	5.30691e-13	Down (> 2 fold)	0.0963	0.871102	1.12442	-1.33471	0.278605	0.588155	1.13025	-0.260905	0.31921	0.376348	-0.455814	0.310061	0.360245	-1.71609	0.510957	0.568527	2.98797	0.907821	1.42173	-0.122472	0.613557	0.672174	0.395633	1.18553	0.516609	-0.234221	0.253514	1.37216	0.0938308	-0.632806	-0.751272	1.40945	0.562185	0.246759	1.65399	1.46897	1.13792	0.715532	0.992411	0.787593
O75962	Triple functional domain protein	TRIO	346.9	0.850539	0.825338	-0.276943	0.0302281	0.047563	Down (<= 2 fold)	-2.76161	-3.017	-2.45296	-2.81397	-1.85201	-3.55277	-4.2088	-2.91062	-2.9486	-2.73359	-3.03679	-2.94308	-2.27105	-3.23341	-3.22518	-2.45748	-2.55075	-1.96878	-3.06703	-2.80623	-3.03714	-2.5674	-3.25805	-3.0896	-2.28089	-1.16635	-3.00808	-2.80904	-2.78201	-3.07053	-3.22413	-3.67849	-3.67227	-3.93374	-3.11122	-3.76705	-2.81191	-1.77728	-2.91835	-2.29796
O75964	ATP synthase subunit g, mitochondrial	ATP5MG	11.4285	0.902069	0.532394	-0.909435	0.00658799	0.0121719	Down (<= 2 fold)	-0.865442	1.10684	-0.316056	0.560402	-4.94019	0.0788368	0.0545063	0.54569	-0.288716	0.207622	0.40785	0.61257	-0.0514995	0.15569	-0.233612	-0.327896	1.63381	-1.46011	-0.369606	0.32339	0.325475	-0.308429	0.247765	0.0736298	-0.0712769	0.375034	0.080372	-0.278896	0.351612	0.890639	0.343052	1.11439	1.21435	-0.476063	-0.458279	-0.844643	-0.208521	-3.83953	-3.98305	-1.23093
O75971	snRNA-activating protein complex subunit 5	SNAPC5	11.3285	0.827162	1.48766	0.573042	3.53e-09	2.96727e-08	Up (<= 2 fold)	-0.404339	-0.871873	-1.44244	-0.688955	-0.829228	-1.78024	-1.11715	-0.746008	-0.576822	-1.04588	0.332171	-0.977462	-0.45495	-0.291016	-0.825005	-0.588988	-1.5763	-1.2377	-1.89847	-0.714443	-1.07284	-1.11553	-0.884356	-1.29558	-1.46825	-1.43201	-0.796234	-1.23884	-0.905991	-0.187246	-0.221502	-1.05657	-1.17722	-0.791489	-0.966755	-1.02768	-0.91901	-1.58383	-1.0676	-1.26646
O75976	Carboxypeptidase D	CPD	152.931	0.895656	0.868668	-0.203124	0.0687316	0.0993024	Non-significant	-0.580696	0.76022	0.0505212	-0.0692935	-0.637713	-0.0473747	-0.0940434	-0.369606	0.218612	0.116999	-0.53728	-0.0331771	0.664761	-1.13152	-0.497739	-0.678964	-0.627393	-0.204159	-0.0327758	0.492967	0.547316	-0.34231	0.0668433	0.331365	0.376205	0.0958064	-0.501398	0.0580778	0.040112	-0.274406	-0.765478	0.0715653	-0.249354	0.176686	-0.419523	-0.82842	-0.607822	0.114372	0.420035	-0.52914
O75995	SAM and SH3 domain-containing protein 3	SASH3	41.5955	0.898592	1.20296	0.266589	0.0854911	0.120925	Non-significant	-0.27381	-0.829307	-1.86452	-1.47262	-1.33532	-0.367392	-0.446826	-2.35193	-0.409754	-1.08341	-0.849126	-0.686393	-1.15115	-0.836425	-1.04439	-1.99823	-1.23943	0.251989	-0.68245	-0.948374	-1.13092	-0.822839	-1.16734	-0.884253	-0.788534	-1.31662	-0.809891	-0.0818955	-0.933624	-0.355046	-1.30252	-1.15214	-0.721236	-1.81225	-1.62676	-1.12855	-1.69719	-1.37611	-1.73938	-0.112345
O76003	Glutaredoxin-3	GLRX3	37.432	0.931013	1.20799	0.272604	0.0108178	0.0190239	Up (<= 2 fold)	0.0190396	0.542823	-0.107324	0.741322	-0.24364	0.117298	0.478236	0.934553	0.6508	0.118578	0.522176	0.307455	0.263753	0.145251	0.304916	0.4943	-0.0547751	0.479339	-0.0150016	0.185834	-0.656072	-0.0240183	0.25967	0.188587	-0.624367	0.0900725	-0.448497	-0.40155	-0.0468719	-0.689903	-0.511274	-0.142112	0.158127	0.424099	0.903784	0.553942	0.0197826	0.22884	-0.336356	0.502134
O76021	Ribosomal L1 domain-containing protein 1	RSL1D1	54.9725	0.924213	0.641226	-0.641095	0.000115395	0.00030892	Down (<= 2 fold)	1.30721	0.18279	-0.769389	-1.29501	-0.242952	0.0200531	0.450183	-0.985536	0.237056	0.253425	-0.132691	0.45145	0.157896	-0.381395	-0.47068	-0.925345	0.770165	0.0678328	-0.703157	1.0606	1.28226	0.258089	0.33135	0.258766	-0.0997241	0.624786	0.0227159	0.913895	0.572659	-0.370805	-2.30888	-0.361214	-0.168247	0.220042	-0.471619	0.67725	0.70598	0.758233	1.08944	0.610619
O76024	Wolframin	WFS1	100.291	0.882458	0.73027	-0.453499	0.000535601	0.00125264	Down (<= 2 fold)	-0.453155	-0.511026	0.8437	-0.250424	0.00869169	-0.0767435	1.05591	-0.0541715	-0.381415	-0.202761	0.0443915	-0.0874156	-0.187423	0.514933	-0.0820619	0.789748	0.806534	1.09318	0.269855	0.391197	0.364406	0.717124	0.408989	-0.309705	0.0101407	0.779904	-0.412402	0.509288	0.170645	-0.415897	-0.181503	-0.12452	-0.192862	-0.727614	0.79076	1.11685	0.872897	0.111975	-0.0696287	0.963857
O76027	Annexin A9	ANXA9	38.3636	0.926063	2.11097	1.07791	3.71e-05	0.000111165	Up (> 2 fold)	0.117094	-0.409039	0.23729	3.39937	-0.0633341	0.339521	-0.532148	1.11579	0.267431	0.348038	2.00026	1.54634	0.419896	0.853588	0.306985	0.766081	-1.20721	-0.986025	-2.10842	0.0716456	-0.146225	-2.80499	-0.977781	-2.21145	0.259158	2.21693	0.365057	0.131503	-0.929696	1.04985	-2.1371	-1.63279	-0.739867	1.24422	0.309042	-0.147278	-1.07281	-0.460637	0.441326	-0.869755
O76031	ATP-dependent Clp protease ATP-binding subunit clpX-like, mitochondrial	CLPX	69.2237	0.899741	0.902393	-0.148173	0.0507772	0.0758158	Non-significant	-1.91756	-0.896704	-1.12482	-0.767545	0.0859938	-1.03476	-1.07782	-0.81522	-0.635958	-0.766351	-1.06163	-0.987024	-0.829177	-1.37612	-0.706256	-0.259915	-0.224775	0.0288653	-0.388495	-0.586889	-0.464625	-0.141325	-0.47588	-0.181713	-1.03099	-0.854051	-0.416376	-0.817533	-0.9029	-1.16478	-1.41977	-1.15745	-0.641885	-1.0238	-0.994316	-0.431026	-0.768101	-0.551835	-1.22894	-0.885998
O76038	Secretagogin	SCGN	32.0397	0.926981	2.04874	1.03474	6.3e-06	2.28704e-05	Up (> 2 fold)	4.60927	2.61029	4.96011	6.71175	4.42505	2.59	4.79472	5.41777	4.24063	5.00266	5.56025	3.98897	6.41222	6.26785	5.90728	5.59333	3.62055	4.24178	3.89691	5.11272	5.08596	4.42772	3.50931	4.25643	4.50323	5.87307	4.96959	1.44809	4.80122	5.66925	3.80713	5.12929	5.14076	6.47403	4.67608	3.42821	3.08196	4.46342	4.11431	3.85441
O76041	Nebulette	NEBL	116.453	0.905651	1.12526	0.170254	0.168681	0.22047	Non-significant	0.0910761	-0.98495	-0.781663	-0.939476	-0.310371	-1.97385	-1.11158	-0.627311	-0.972234	-0.507819	-0.142337	-1.41445	-0.00627936	-0.11644	-0.0342512	0.972092	-1.25768	1.19125	0.870377	0.529248	-0.00789846	-0.251106	-0.595893	-0.103703	0.144005	-0.161128	-0.103392	-0.763442	-0.242914	-0.36943	0.278317	-0.80039	-1.05636	-0.244712	-0.864923	0.116505	-0.0398328	-0.200338	-1.88679	0.318633
O76054	SEC14-like protein 2	SEC14L2	46.1452	0.8991	0.64138	-0.640749	0.00127536	0.00274026	Down (<= 2 fold)	-2.172	-3.09265	-1.52901	-1.52875	-1.2446	-1.15464	-2.39219	-2.75096	-3.17222	-2.49533	-2.40282	-2.12349	0.0143009	-2.54151	-1.22516	-1.18757	-1.66203	-2.46313	-1.23996	-1.06802	-0.776246	-1.90394	-2.01795	-2.60933	-1.54763	-2.12979	-2.34213	-0.861366	-3.02	-2.86144	-2.68943	-2.2126	-1.56084	-1.92764	-2.38418	-3.0122	-2.59954	-2.65398	-2.38195	-2.64418
O76062	Delta(14)-sterol reductase TM7SF2	TM7SF2	46.4059	0.841313	0.817093	-0.291428	0.00229739	0.00469497	Down (<= 2 fold)	-1.04713	0.561218	-1.15691	-1.12732	-0.965455	-0.140206	-0.0620505	-0.485094	-0.730001	-0.354623	-0.716215	-0.318881	-0.435843	-1.08916	-1.44428	-0.644139	0.166251	-0.635345	-0.888556	-0.195297	-0.020039	-0.175901	-0.0363971	-0.171802	-0.880783	-0.568187	-0.681854	-0.304457	-0.85996	-0.836431	-0.992058	-0.833737	0.0739327	-0.959734	-0.932622	-1.18107	-1.05167	-1.11932	0.0381247	-1.0985
O76070	Gamma-synuclein	SNCG	13.3308	0.920109	1.73923	0.79845	0.000285119	0.000702117	Up (<= 2 fold)	1.14567	2.39258	-1.0208	1.53892	0.123069	0.183554	0.876237	0.829015	2.35317	0.712633	0.590463	0.978065	-0.54089	1.78744	-0.866208	-0.844756	-1.46464	-0.329143	-0.577803	-0.379501	-1.04949	-0.927654	0.664962	0.142297	-1.28986	-0.327976	0.216422	0.727858	0.454348	0.0884559	0.748996	-1.68857	-0.950152	-0.597442	0.771936	-0.995936	0.96065	-0.346923	-0.675721	0.26855
O76071	Probable cytosolic iron-sulfur protein assembly protein CIAO1	CIAO1	37.84	0.909244	0.711252	-0.491567	2.32e-05	7.24397e-05	Down (<= 2 fold)	-0.0419483	0.215772	-0.922963	-0.335675	0.376324	0.149551	-1.41929	-0.125141	0.177395	0.441338	-0.285522	-0.862326	0.113729	-1.34981	-0.0648369	0.0857847	1.53627	0.887744	-0.0115098	0.42644	0.518596	0.600056	0.604532	0.672014	0.740945	-0.0035051	0.554221	-0.192965	0.331536	-0.780556	-0.665067	-0.697035	-0.0912257	0.0826938	-0.0882589	0.023411	0.0373433	0.615294	0.381554	0.682126
O76076	CCN family member 5	CCN5	26.825	0.921486	0.96774	-0.0473079	0.821355	0.853925	Non-significant	0.2763	-0.06082	-0.227836	0.00682674	-0.477745	-1.56201	-0.152267	0.261342	-0.0395076	-0.795648	1.22973	-0.142377	0.100594	0.187499	0.724027	-0.0587051	-1.28493	-1.31351	-1.03497	-0.206455	-0.370156	-0.0480369	-0.76344	-0.327922	2.40143	-1.15255	-0.379891	-0.217142	1.18719	-0.0989002	0.262953	1.37098	0.827947	0.139312	-0.0913975	0.345474	2.08294	-0.805371	0.733013	2.47597
O76094	Signal recognition particle subunit SRP72	SRP72	74.6062	0.91887	0.701787	-0.510894	3.68e-06	1.40299e-05	Down (<= 2 fold)	0.221518	-0.212998	-0.104875	-0.633472	0.331575	-0.346291	-0.10745	-1.07518	-0.236715	-0.244418	-0.473787	0.0467546	-0.134166	-0.751713	0.156387	-0.739639	0.863758	-0.0838537	-0.535308	0.221822	1.11605	0.679863	0.35894	0.680905	0.193215	0.126419	0.299063	0.41855	0.37636	-1.01375	-0.94617	-0.520295	-0.0285556	-0.559404	-1.52204	0.420944	-0.270728	0.588322	-1.05657	0.385363
O94760	N(G),N(G)-dimethylarginine dimethylaminohydrolase 1	DDAH1	31.1218	0.930954	1.23328	0.302503	0.0525337	0.0781735	Non-significant	4.36343	3.54426	4.51965	5.25285	4.61351	3.46915	3.56029	4.83681	3.83786	4.64984	4.57993	4.45225	5.36629	3.64618	5.78937	5.36929	4.3701	4.79184	5.02094	3.68583	3.71289	4.14129	3.83084	4.05622	4.42298	3.97669	4.95768	3.53735	3.78841	4.24661	4.72685	4.73307	4.01563	3.68359	5.44193	5.04712	4.63919	4.78893	4.74382	3.62466
O94763	Unconventional prefoldin RPB5 interactor 1	URI1	59.8322	0.86259	1.66716	0.737389	2.39e-07	1.2054e-06	Up (<= 2 fold)	-1.46643	-1.78327	-1.94863	-0.704353	-1.31568	-4.30863	-1.08127	-0.264289	-1.39254	-0.972	-1.3732	-0.785615	-1.22108	-1.85444	-1.79974	-1.58356	-1.7428	-1.24378	-1.69717	-0.926426	-1.50195	-0.951965	-1.30777	-1.56388	-1.39106	-1.23166	-1.69376	-1.72129	-2.18636	-1.69476	-1.27139	-1.66438	-1.59354	-1.51176	-2.34737	-2.24855	-2.29911	-1.62485	-1.59786	-3.08042
O94766	Galactosylgalactosylxylosylprotein 3-beta-glucuronosyltransferase 3	B3GAT3	37.1218	0.904464	1.4227	0.508633	8.41e-06	2.9603e-05	Up (<= 2 fold)	0.712968	1.17517	0.528229	1.56921	0.339387	0.363644	0.453569	0.215991	1.08247	0.510036	1.33001	0.386964	-0.655327	0.411834	0.670483	0.725297	0.0303863	1.24467	1.31268	0.782353	0.694278	0.195386	1.027	0.798439	0.925215	1.49807	0.616733	-0.028078	0.270275	1.37633	0.79452	0.678687	0.671962	0.678918	-0.182503	0.570457	1.37451	0.0817221	1.93048	0.332955
O94768	Serine/threonine-protein kinase 17B	STK17B	42.3441	0.893001	0.831116	-0.266879	0.0387993	0.0595437	Non-significant	-2.5397	-2.92748	-2.63428	-2.9982	-2.6264	-1.65101	-2.60378	-3.06956	-2.3462	-3.09548	-3.2839	-2.82659	-3.49859	-2.96263	-3.1625	-3.21027	-2.56913	-2.85023	-2.92818	-3.92876	-3.56403	-2.98545	-3.23967	-2.36566	-2.92549	-3.39373	-3.69319	-2.57937	-3.31552	-3.36882	-2.98509	-2.64812	-2.30693	-4.47769	-1.9915	-2.79199	-2.47922	-3.08173	-2.83079	-1.90614
O94769	Extracellular matrix protein 2	ECM2	79.7893	0.902746	0.679006	-0.558504	0.0487113	0.072962	Non-significant	-0.7433	0.525324	0.352939	-2.04725	-1.10872	0.190029	0.506551	-1.79044	-1.1585	-0.790009	-1.57543	-0.896189	-4.12501	-1.93792	-1.38776	-2.31568	-0.855361	0.108557	0.93242	-2.37239	-2.48737	-1.91392	-0.960944	-0.267753	1.61273	-4.26684	-1.11636	-0.370276	-1.00523	-0.24201	-0.524004	-1.15713	-0.975326	-2.7343	-2.19871	0.212829	0.188049	-1.045	0.0867489	0.736331
O94772	Lymphocyte antigen 6H	LY6H	14.669	0.893943	2.94624	1.55888	1.36e-06	5.70147e-06	Up (> 2 fold)	1.05355	0.355632	-2.65601	2.1028	2.01408	-0.259122	-0.369069	-0.892512	1.13639	0.453738	0.974277	1.29576	2.44069	1.13379	-1.35399	-2.17788	-2.0117	-0.134938	-0.144617	-1.18647	-1.54957	-0.560176	-0.970925	0.150095	0.355713	-0.986799	0.646391	0.144665	0.266995	2.82521	2.32075	0.3999	-0.0732032	-1.18662	-2.32044	-0.0492789	2.84142	-1.73066	-0.925219	0.591431
O94776	Metastasis-associated protein MTA2	MTA2	75.0231	0.917845	0.602481	-0.731012	2.65e-08	1.71821e-07	Down (<= 2 fold)	0.131399	-0.723918	-2.55216	-1.64996	0.390058	-0.000358029	0.305607	-0.716843	-0.372952	-0.167227	-0.773285	-0.467829	-0.0876424	-2.00327	-0.191708	0.257382	0.385456	0.258641	0.261175	-0.0547188	0.456967	0.179078	-0.284774	0.0893513	-0.285292	-0.19033	-0.247444	0.418639	-0.152041	-0.968954	-1.32918	0.0536146	-0.0946607	-0.245906	1.14313	0.646429	0.360505	0.909059	0.469614	0.167577
O94804	Serine/threonine-protein kinase 10	STK10	112.135	0.855825	1.03116	0.044275	0.650515	0.706206	Non-significant	-1.51823	-0.796688	-1.16132	-1.22836	-2.01657	-0.62481	-0.95237	-1.2003	-1.0139	-1.21295	-1.16575	-1.05654	-1.01616	-0.758138	-1.07594	-1.36549	-1.15697	-1.26151	-1.35179	-1.07183	-1.12956	-0.539923	-1.16784	-0.341428	-1.31913	-0.739133	-1.53359	-0.886309	-0.748746	-1.13212	-1.06865	-1.07502	-1.1911	-0.829714	-2.23049	-2.23925	-2.17433	-1.56464	-1.36831	-0.981589
O94805	Actin-like protein 6B	ACTL6B	46.8775	0.854557	0.703907	-0.506542	0.00026273	0.000651109	Down (<= 2 fold)	-0.00764265	0.446524	1.11014	-1.02845	0.420459	-0.303818	0.416465	0.645064	0.040175	0.701266	-0.116318	0.352424	1.17534	-0.744836	0.790829	0.297	1.19698	0.052358	-0.837048	0.0570409	0.186047	0.0984725	-0.107893	0.61517	-0.13368	0.0121704	0.264876	-0.164718	-0.104716	-1.62063	-1.37881	0.659335	0.491736	-0.0745165	-0.560047	0.406425	-0.850057	0.690518	0.237281	0.317662
O94811	Tubulin polymerization-promoting protein	TPPP	23.6937	0.896557	2.25849	1.17536	4.68e-08	2.81867e-07	Up (> 2 fold)	0.473102	-0.961909	-0.358935	2.2759	0.343737	-0.756295	0.486441	-0.0552343	0.592512	0.963986	1.95665	-0.20168	2.85631	1.9262	0.259408	-0.0531238	-1.17829	-1.16328	-0.110388	1.39329	0.850902	-0.748396	0.69369	0.46432	0.195987	0.539949	-0.659207	0.0457906	0.554513	0.297197	1.14557	0.37801	0.991227	1.21204	-0.648264	-0.154428	-0.466969	0.951749	0.262175	-0.0814964
O94813	Slit homolog 2 protein	SLIT2	169.87	0.868379	1.0933	0.128687	0.461176	0.530096	Non-significant	0.911288	-1.10523	-2.12749	-0.64748	-3.16065	-1.56001	-1.44583	-1.2581	-1.90976	-1.12923	-3.28962	-0.850993	-2.24707	0.0987163	-1.24855	-1.56612	-2.27494	-0.246457	-2.04597	-1.24452	-1.97999	-2.88978	-0.0355268	-0.309422	-0.737052	-1.58262	-0.488692	-1.23882	-0.0871637	-1.22077	-1.58246	-2.20118	-1.46095	-1.79442	-1.60819	-0.946103	-1.03087	-1.00683	0.654169	-0.965467
O94817	Ubiquitin-like protein ATG12	ATG12	15.1133	0.86669	1.37307	0.457405	1.76e-05	5.67512e-05	Up (<= 2 fold)	-2.36124	-2.82605	-2.72583	-2.3859	-3.04954	-3.10029	-2.33919	-2.26938	-2.43358	-2.51576	-2.3278	-2.83209	-3.485	-2.70179	-2.26954	-1.9876	-2.48442	-2.90361	-3.14403	-3.06063	-2.87783	-3.21376	-2.68516	-3.69274	-2.81443	-1.72135	-2.10094	-2.69313	-2.74092	-2.31972	-2.40919	-2.61567	-3.23049	-1.92235	-2.88883	-2.78406	-2.48427	-3.00524	-2.70704	-2.74113
O94818	Nucleolar protein 4	NOL4	71.3567	0.853261	1.49216	0.577404	0.00133427	0.00285385	Up (<= 2 fold)	-1.35822	-1.49138	-2.43142	-0.525516	-3.18286	-1.67103	-1.44304	-1.37302	-1.74442	-1.2493	1.17493	-1.44197	-1.39442	-1.25437	-1.18798	-1.5666	-3.79546	-1.74267	-2.20888	-1.3907	-1.456	-1.77691	-1.41246	-1.65961	-0.997037	-2.57238	-1.13075	-1.71239	-1.8256	-3.25189	-1.28526	-1.51765	-1.76696	-1.48496	-2.10694	-2.09925	-3.08745	-1.09672	-1.35334	-1.49282
O94819	Kelch repeat and BTB domain-containing protein 11	KBTBD11	65.7198	0.88417	0.885298	-0.175765	0.253917	0.315759	Non-significant	-0.0314209	0.153413	-0.78206	-0.0838611	-0.0062009	0.30745	0.266158	0.193827	0.599407	0.536397	-0.169008	-0.197057	-0.298199	-2.088	-0.175565	-0.273105	0.916326	0.389192	-0.0934494	0.975751	0.945185	0.62134	-0.607069	0.332606	-0.0382195	0.517747	0.0898822	-0.185879	0.828545	-0.398896	-0.993929	-0.943789	1.36879	0.658368	1.06765	-0.497659	0.207127	0.892833	-0.645337	-0.0864674
O94822	E3 ubiquitin-protein ligase listerin	LTN1	200.552	0.874158	0.720314	-0.473302	0.000107416	0.000289554	Down (<= 2 fold)	-1.83133	-1.80233	-1.5457	-2.07244	-2.40186	-2.13672	-0.731806	-2.26387	-1.80635	-1.8026	-2.02672	-1.09436	-2.24281	-2.21717	-1.2356	-1.53178	-0.416031	-1.68535	-2.34986	-1.15243	-0.81793	-2.47827	-1.35511	-1.67844	-0.999643	-2.34013	-1.73692	-1.66007	-1.61098	-2.13201	-1.97495	-2.24938	-2.72695	-2.19763	-0.788634	-1.56651	-1.38191	-0.535665	-1.91384	-2.17765
O94826	Mitochondrial import receptor subunit TOM70	TOMM70	67.4548	0.921509	1.21469	0.280584	0.0204697	0.0336091	Up (<= 2 fold)	0.408044	-0.347214	-0.0183069	1.0586	0.762673	0.44078	1.00304	0.679568	0.450843	0.75289	0.489325	-0.0602839	0.941338	-0.551011	1.14511	1.40065	0.781802	1.25276	1.23468	0.25576	0.00431664	0.343608	-0.0569219	0.56009	0.113886	0.464559	0.879297	0.0648232	0.142235	-0.698175	-0.471554	0.467576	-0.00966488	0.0805431	1.24589	1.20764	1.00087	0.801005	0.791412	0.816763
O94827	Pleckstrin homology domain-containing family G member 5	PLEKHG5	117.451	0.840315	1.01893	0.0270593	0.919937	0.93681	Non-significant	-0.00460038	2.46477	2.70956	1.29403	1.84091	4.7507	3.20423	1.45289	2.43605	2.28663	1.50119	3.36051	0.333744	2.91468	1.98102	-0.954728	3.92163	1.47911	2.12928	1.26882	0.665163	1.51767	2.54433	3.47808	1.52844	-0.193165	1.62319	1.5436	1.23639	3.07921	1.09431	2.73639	3.84851	3.49073	2.98652	0.704923	0.285747	0.214111	1.87743	1.2049
O94829	Importin-13	IPO13	108.195	0.879655	0.6893	-0.536796	9.78e-08	5.42995e-07	Down (<= 2 fold)	-1.38842	-2.14777	0.411616	-1.42921	-1.37136	-1.30826	-1.1139	-1.46098	-0.835058	-1.39067	-2.0701	-1.83259	-1.20377	-1.71596	-1.11444	-1.36455	-1.21779	-0.851956	-0.826664	-1.55926	-1.22027	-0.976518	-1.26085	-0.859808	-1.07527	-2.72579	-1.92953	-1.28504	-1.31006	-1.71303	-2.0097	-1.85935	-1.53072	-1.41442	-0.549421	-0.788186	-0.778552	-0.899395	-1.27018	-1.08136
O94830	Phospholipase DDHD2	DDHD2	81.0318	0.90831	0.853524	-0.228497	0.01374	0.0235303	Down (<= 2 fold)	-1.0637	-1.12722	-0.364898	-1.00298	-1.17842	-0.803979	-0.720334	-0.823407	-0.823061	-0.691171	-0.971233	-1.06215	-0.386733	-1.96639	-0.233959	-0.746685	-0.309809	-0.989131	-0.925501	-0.937593	-1.1604	-0.825116	-1.13541	-1.33908	-1.04503	-0.392828	-0.888297	-0.833009	-1.59457	-1.89687	-2.10276	-1.39403	-1.20388	-1.28607	-0.729753	-0.602769	-0.855738	-0.398135	-1.13199	-0.741786
O94832	Unconventional myosin-Id	MYO1D	116.202	0.917413	0.45956	-1.12167	1.07e-08	7.78578e-08	Down (> 2 fold)	1.66978	0.538767	1.91877	-0.857997	1.65392	0.89806	1.88468	0.594029	0.95394	1.41967	-0.301187	1.42385	2.17518	-0.498239	1.47208	1.71905	2.4871	2.42784	1.73343	0.701817	1.68377	-0.232465	1.25887	1.42603	1.15259	1.05335	1.19223	2.24414	1.00615	0.15598	-0.235447	1.15711	1.268	1.48997	2.99722	2.51343	1.86305	1.7435	0.671929	2.13722
O94842	TOX high mobility group box family member 4	TOX4	66.1948	0.880746	1.43889	0.524953	1.29e-06	5.42868e-06	Up (<= 2 fold)	-0.557118	-1.1889	-1.33107	-0.116649	-0.657604	-1.11834	-0.530522	-0.671372	-0.731798	-0.340519	-0.0943862	-1.77342	0.0511953	-0.432154	0.170406	0.198871	-1.37822	-0.43014	-0.530622	-0.379496	-0.533944	-0.200615	-1.79297	-0.443493	-0.320789	-0.327792	-0.412124	-1.35358	-0.465897	-0.210184	-0.111777	-1.15607	-0.405012	-0.357906	-1.90511	-0.561336	0.00168942	0.0904925	-0.357281	-0.964286
O94851	[F-actin]-monooxygenase MICAL2	MICAL2	126.689	0.878014	0.844889	-0.243166	0.318694	0.386919	Non-significant	-0.703488	-0.403167	-2.56844	-1.53786	0.553053	0.155765	-0.739192	-1.31833	-1.29864	-1.52063	-4.63367	-1.58772	-1.74249	-1.21777	-1.85868	-0.997447	-2.30348	-0.713852	-1.75162	-1.34166	-0.0177919	-1.22817	-0.571346	-0.695095	-1.11851	-1.57955	0.409582	0.0391154	-0.982383	-1.32284	-1.41098	-0.864994	-0.673735	-2.39172	-0.12661	-0.638415	-1.04164	-0.73275	-1.37483	-0.456564
O94855	Protein transport protein Sec24D	SEC24D	113.01	0.915162	0.567878	-0.816346	2.04e-08	1.37114e-07	Down (<= 2 fold)	0.713266	0.137608	0.415803	-0.694332	0.756709	1.40611	1.56922	0.45466	1.04976	0.620994	0.0699178	0.742782	0.028283	-0.691234	0.95127	0.427831	1.09391	1.63287	1.10822	0.377546	0.82017	0.942368	1.03525	1.08775	0.770613	0.515133	0.75204	1.19193	0.401587	0.00961926	-0.577523	0.55528	1.15025	0.316009	1.97871	1.89439	0.624981	0.936643	1.59224	1.47523
O94856	Neurofascin	NFASC	150.027	0.926565	1.2846	0.361314	0.0112524	0.0197253	Up (<= 2 fold)	0.667361	-0.466217	0.0926542	0.789651	0.489675	-0.805081	-0.526041	-0.415917	0.622477	0.317043	0.961871	0.205157	1.5298	0.310238	0.54817	0.461808	-0.425436	0.0163696	-0.409668	0.620844	0.328595	0.319623	0.927857	0.184764	1.2901	0.406019	0.653359	-1.01964	0.329536	0.499513	-0.165089	-0.271104	0.161433	0.674982	-1.56057	0.128572	0.0313125	-0.048978	0.991943	0.570633
O94864	STAGA complex 65 subunit gamma	SUPT7L	46.1928	0.86769	3.07834	1.62215	1.11e-10	1.57377e-09	Up (> 2 fold)	-4.38769	-3.53824	-2.60309	-0.901927	-1.10555	-2.39928	-2.7062	-2.68853	-1.63882	-2.24332	-0.53536	-2.36509	-3.21434	-0.334734	-2.43999	-1.62481	-3.48704	-3.85332	-2.46747	-2.23896	-2.14001	-2.30522	-2.59614	-2.23898	-2.39852	-1.47604	-1.53938	-5.73801	-1.01341	-0.589838	-1.16057	-2.51795	-2.47562	-0.834216	-1.59751	-1.02733	-4.35879	-0.695393	-3.71318	-2.41117
O94874	E3 UFM1-protein ligase 1	UFL1	89.5953	0.9165	0.806728	-0.309845	0.00434483	0.00833759	Down (<= 2 fold)	1.05446	0.798941	1.32934	0.947003	1.84284	0.93051	1.1609	0.588732	1.44028	1.1218	0.904272	1.24415	1.1661	0.0251491	1.87465	2.27629	2.11252	1.75264	1.49078	1.38859	1.52223	1.68514	1.21859	1.69555	1.25944	1.85662	1.96703	1.06004	0.935992	0.772227	0.28813	0.661037	0.959582	1.42642	1.10503	2.08079	0.32441	1.73191	-0.632054	1.64542
O94875	Sorbin and SH3 domain-containing protein 2	SORBS2	124.108	0.94443	0.897955	-0.155285	0.356797	0.425009	Non-significant	0.182436	-0.226856	2.07751	1.59811	1.79568	1.08131	0.807753	0.773411	2.422	2.00139	1.09364	1.60629	1.09487	1.65977	0.389968	1.47328	2.08036	1.49892	2.11938	1.00611	0.657342	1.412	1.40978	1.68741	1.36046	0.506833	1.28384	2.05638	1.49691	1.47616	0.602791	0.638472	-0.336022	1.29511	1.37426	1.57399	1.77462	2.97159	1.77904	1.94225
O94885	SAM and SH3 domain-containing protein 1	SASH1	136.653	0.867749	1.23338	0.302612	0.026664	0.042481	Up (<= 2 fold)	-1.06767	-0.307405	-2.85197	-1.66493	-0.559417	-1.41865	0.371318	-1.28103	-1.10358	-1.63575	-1.25877	-0.992454	-2.59187	-1.49872	-0.977994	-0.594403	-1.26489	-1.19086	-1.13458	-0.453674	-1.02583	-0.622889	-1.03088	-1.09232	-0.351813	-1.04029	-1.05573	-0.914634	-1.64481	-1.01532	-2.49778	-1.37319	-1.57331	-0.905007	-2.511	-1.50921	-1.44732	-0.705152	-2.1708	-1.70444
O94886	CSC1-like protein 1	TMEM63A	92.1262	0.857405	0.841866	-0.248338	0.124975	0.169361	Non-significant	-0.880062	-0.582959	-0.185213	-1.3512	-1.58377	-0.374848	-1.53615	-1.00064	-0.15739	-0.610966	-1.4951	-0.845432	-1.07074	-1.65196	-0.853501	-0.70787	0.22626	-0.898761	-0.8397	-1.03226	-0.521609	-0.865592	1.02163	-1.40554	-3.40539	0.103121	-0.679067	-0.691293	-0.914571	-1.52973	-1.46098	-1.14011	-1.0957	-0.485292	0.0807666	-1.51893	-1.27744	-0.991426	-0.120762	-1.30701
O94887	FERM, ARHGEF and pleckstrin domain-containing protein 2	FARP2	119.888	0.897635	0.771312	-0.374614	0.00641894	0.0118895	Down (<= 2 fold)	-1.92033	-1.89411	-1.07998	-2.92999	-2.26099	-0.906793	-2.86298	-2.03876	-2.93247	-2.07546	-1.81142	-1.55481	-1.99991	-0.568871	-1.85405	-0.670777	-0.805747	-1.89864	-1.60099	-1.95004	-1.61276	-1.26521	-1.68383	-1.84633	-1.10053	-1.48375	-1.41115	-1.62667	-1.6206	-2.07233	-2.34494	-1.54637	-2.75212	-1.33475	-2.1504	-2.15296	-1.95081	-1.71039	-2.56058	-2.20257
O94888	UBX domain-containing protein 7	UBXN7	54.8623	0.932159	1.91873	0.940153	3.47e-12	9.96795e-11	Up (<= 2 fold)	1.73184	-0.174432	-0.250538	2.04299	1.99345	0.742444	0.319176	0.522014	0.95643	1.10323	1.35075	1.08258	2.23482	0.992424	1.49788	1.55362	0.526643	0.863311	-0.0535729	1.53705	0.579685	1.28052	0.965782	1.17915	1.44455	1.45513	1.64519	1.01531	1.24004	1.45414	1.37623	0.419978	0.454126	1.77715	0.43654	0.618677	0.869488	1.69311	-0.699469	0.434421
O94900	Thymocyte selection-associated high mobility group box protein TOX	TOX	57.5128	0.896864	1.99868	0.999047	4.87e-08	2.92244e-07	Up (<= 2 fold)	-2.98722	-1.87545	-2.36329	-0.768707	-1.18822	-1.60587	-3.46071	-3.0099	-2.5106	-2.43055	-0.894863	-1.96314	-0.61794	-2.67413	-1.90638	-1.07806	-2.46807	-1.24724	-2.2588	-0.699672	-1.73401	-1.44536	-1.93632	-1.27948	-1.53092	-0.760616	-2.14983	-2.12091	-1.35852	-0.754043	-0.338436	-2.74464	-0.659144	-0.381552	-3.01261	-2.54395	-2.47784	-2.74255	-2.03842	-3.96207
O94901	SUN domain-containing protein 1	SUN1	90.064	0.8864	0.925405	-0.111844	0.308831	0.37612	Non-significant	-2.05672	-4.52015	-2.66234	-2.46495	-1.47925	-2.25056	-2.69654	-2.85994	-1.58405	-2.55365	-2.65345	-3.96883	-1.55644	-2.59242	-2.13442	-2.57025	-2.44928	-2.28259	-2.42716	-2.92563	-2.24226	-2.50129	-2.62696	-2.33156	-2.12858	-2.34952	-2.65813	-1.95683	-2.82278	-2.39716	-2.52084	-2.51857	-2.54663	-2.66503	-3.07788	-2.56678	-3.26273	-1.17648	-1.51383	-2.41229
O94903	Pyridoxal phosphate homeostasis protein	PLPBP	30.3439	0.911236	1.397	0.482335	0.000274327	0.000678069	Up (<= 2 fold)	1.86196	0.653452	1.13851	2.15224	2.15696	1.12643	1.031	1.42448	1.32248	1.63342	1.626	0.867242	1.93741	0.773703	2.19154	2.99131	0.522396	1.52621	2.27132	0.751016	0.76573	1.62911	1.50666	1.52408	1.1099	2.2578	2.22652	0.575218	1.27386	1.4967	1.29369	1.34941	0.805097	1.64786	2.15694	1.94414	1.788	1.63297	1.72333	1.51143
O94905	Erlin-2	ERLIN2	37.8395	0.93016	0.756573	-0.402449	0.00291616	0.00580858	Down (<= 2 fold)	0.689985	2.20867	2.80347	1.63062	1.33452	2.46014	2.20886	1.91866	1.75351	2.24419	2.32311	2.21408	1.80471	0.841785	1.92226	1.29709	2.52499	0.672272	-0.050159	2.02969	1.84449	0.857549	1.9104	1.52032	1.63442	2.54308	1.51633	2.35344	1.6736	1.58196	-0.146526	2.07111	1.7458	2.372	2.57818	1.83182	1.72445	2.14593	2.25504	1.73608
O94906	Pre-mRNA-processing factor 6	PRPF6	106.925	0.900736	0.93809	-0.092201	0.420023	0.488744	Non-significant	0.162356	0.707778	0.820615	0.423827	0.472089	0.750111	0.856503	0.397015	0.588513	0.919218	0.548625	-0.0858432	0.284174	0.000951437	0.533724	0.744906	1.46689	0.368429	-0.346401	0.940202	0.954816	0.720175	0.362318	0.974811	0.697313	0.950758	0.363784	1.21203	0.76457	-0.514241	-0.00462793	0.287043	0.157013	1.01749	-0.729633	0.585828	-1.05365	1.28687	0.65184	0.304231
O94910	Adhesion G protein-coupled receptor L1	ADGRL1	162.717	0.865998	1.07877	0.10939	0.464989	0.533643	Non-significant	-1.41404	-3.25836	-2.4964	-0.654922	-1.19284	-1.91651	-0.879286	-1.90651	-1.6882	-1.36741	-0.712926	-2.83896	-0.393904	-0.704432	-1.19053	-1.95219	-2.30189	-1.79142	-1.83391	-1.76035	-1.97044	-2.09122	-1.75357	-2.11376	-1.21764	-1.38839	-2.2421	-0.651425	-1.86276	-2.36621	-1.85583	-1.28798	-2.62393	-1.31002	-1.79134	-2.41111	-1.7612	-2.42063	-1.07243	-3.00325
O94913	Pre-mRNA cleavage complex 2 protein Pcf11	PCF11	173.05	0.842819	1.19798	0.260607	0.371397	0.439359	Non-significant	-4.3674	-0.821613	-0.614165	-0.121221	-1.54841	-0.972931	-2.41716	-0.793829	-1.3027	-1.73994	-1.39569	1.33466	-0.799247	-0.746169	2.36057	1.25482	-1.62525	-1.88752	-1.4833	0.996735	-2.56789	-2.95185	-1.9399	-1.45394	-1.80034	-2.56963	-1.92964	0.10479	-1.08659	-1.15351	-1.14567	-1.13566	-1.50296	-2.80982	-2.70979	-0.551643	-3.80473	-1.74044	-1.64206	-1.52321
O94915	Protein furry homolog-like	FRYL	339.598	0.868596	0.950032	-0.073952	0.574209	0.634946	Non-significant	-4.46903	-2.615	-1.73032	-2.4617	-2.45573	-2.53702	-1.50094	-2.67189	-2.12585	-2.75934	-2.24063	-2.59296	-2.48651	-2.39207	-2.62475	-1.8493	-2.0223	-2.28322	-2.54528	-2.16944	-2.43062	-1.81675	-2.44977	-1.6472	-2.10398	-2.252	-2.44649	-1.60839	-2.14992	-2.39353	-3.79932	-2.17699	-2.70845	-2.68015	-3.01048	-1.38789	-2.36769	-2.26842	-1.52365	-2.2571
O94919	Endonuclease domain-containing 1 protein	ENDOD1	55.0166	0.921763	0.749913	-0.415206	0.000358509	0.000867644	Down (<= 2 fold)	-0.810493	0.397362	0.427154	-0.681744	-0.788016	0.871629	0.592477	0.279427	0.435732	0.54633	-0.0905852	1.18544	0.818069	-0.834192	0.35012	-0.0677469	1.47885	0.0446003	0.143245	-1.25386	0.327539	-0.547732	0.917953	0.206801	-0.226493	-0.327981	0.365191	-0.339217	0.818781	-0.720569	-0.942348	0.334827	-0.519514	-0.240754	-0.33927	0.919264	-0.284724	0.0848526	1.03956	-0.0224164
O94925	Glutaminase kidney isoform, mitochondrial	GLS	73.4611	0.925499	0.898512	-0.154391	0.108686	0.149477	Non-significant	0.765528	1.36299	1.07043	0.731592	0.907931	1.22428	1.64621	1.10733	1.40474	1.42147	0.836272	0.245799	0.233224	-0.0833795	0.0170091	0.255331	1.22446	1.05559	1.28238	0.734239	1.09571	0.53706	1.15646	0.730491	0.165201	0.483508	0.714167	1.12952	0.337708	-0.131608	0.501855	1.06608	1.38444	0.198215	1.17837	1.40718	0.803798	0.787099	1.32387	1.18041
O94966	Ubiquitin carboxyl-terminal hydrolase 19	USP19	145.651	0.831843	1.41251	0.498256	0.274657	0.339316	Non-significant	1.06994	-0.749064	2.47197	2.44212	3.80115	-0.509896	-0.0311656	0.574821	1.16711	-0.939379	0.437899	-0.813395	2.20947	3.51799	-0.76894	-3.13468	-6.59882	1.62188	-2.76831	-1.48942	1.19849	0.930662	-2.24029	-0.272039	-2.38293	-1.15886	-2.40227	-2.49631	2.60669	3.63757	2.37028	3.2718	0.914741	3.25978	2.72731	-1.3145	2.47457	0.381789	-2.58758	-1.36602
O94967	WD repeat-containing protein 47	WDR47	101.949	0.892876	1.00187	0.00270174	0.979896	0.984815	Non-significant	-1.48108	-2.62597	-1.36942	-2.298	-1.18344	-1.37168	-1.68596	-1.67313	-2.12957	-1.09323	-1.04225	-2.23408	-2.06056	-1.96891	-2.43697	-2.54221	-1.67189	-1.89041	-2.55174	-2.60455	-2.19527	-1.97465	-1.91147	-2.16053	-2.19085	-2.25584	-2.81899	-2.28785	-1.98606	-2.04984	-2.99261	-1.74097	-1.88303	-2.91715	-2.06033	-2.19212	-2.03093	-0.685679	-1.71958	-1.2447
O94972	E3 ubiquitin-protein ligase TRIM37	TRIM37	107.906	0.880025	0.74537	-0.423972	0.000165309	0.000427637	Down (<= 2 fold)	1.47356	1.65987	2.45131	1.67778	2.46948	2.41335	2.45535	1.65823	2.07892	2.19037	1.65016	1.59948	2.15123	0.539429	2.33722	1.69329	2.7052	2.49196	1.00695	1.7437	1.58314	2.36472	2.39885	2.54547	1.86808	1.43049	1.71841	2.40211	1.96582	0.649688	0.618176	2.11914	2.11563	1.65384	2.54307	2.57217	1.70105	2.84996	-1.10715	2.51068
O94973	AP-2 complex subunit alpha-2	AP2A2	103.96	0.935087	0.575163	-0.797957	1.93e-11	3.80642e-10	Down (<= 2 fold)	1.18393	0.825353	1.13138	-0.250203	1.01235	1.15387	1.39347	0.28646	0.653326	0.728372	0.416614	0.754121	0.893888	-1.1729	1.11497	0.414858	1.60346	0.239163	0.490129	0.564847	0.818974	0.432482	0.868282	0.937867	0.900142	0.537211	0.71521	0.980715	0.301191	-0.143188	-0.0752764	1.12932	1.52346	0.365068	1.80645	1.44703	1.20307	1.00687	1.24612	1.46701
O94979	Protein transport protein Sec31A	SEC31A	133.015	0.918523	0.756206	-0.403148	1.13e-05	3.85238e-05	Down (<= 2 fold)	2.05555	1.83223	1.78768	1.84529	2.44674	2.16026	1.57538	1.96165	2.14387	2.02549	2.26167	1.83631	1.38434	0.969606	2.55032	1.82346	2.4712	2.79772	2.51922	2.16312	2.30623	2.68177	2.56874	2.78139	2.26594	1.97245	2.39214	2.33413	1.85364	2.16886	1.98942	2.10284	2.21426	1.72551	1.79878	2.22512	1.33927	1.8731	2.03295	2.50617
O94985	Calsyntenin-1	CLSTN1	109.793	0.886049	0.843816	-0.244999	0.237692	0.297712	Non-significant	0.361179	1.17669	1.29617	-1.70077	2.06957	0.43193	-2.52558	-0.969711	1.86477	0.211239	0.771161	0.722904	0.490013	-0.0173987	0.534811	-0.555911	1.5467	1.96034	1.11519	1.70077	-0.104292	1.43903	1.71643	1.68593	1.87159	-0.0147768	1.38371	1.89488	1.24649	0.607932	-1.64189	0.125832	0.182782	-1.11786	-0.495119	-1.27951	0.383174	0.51389	1.80137	0.0614345
O94992	Protein HEXIM1	HEXIM1	40.6234	0.911467	2.30853	1.20697	5.37e-12	1.37518e-10	Up (> 2 fold)	0.213272	-1.05754	-3.02814	0.626793	1.12231	-0.849019	-1.72126	-1.31888	-0.0980169	-0.184722	-0.182042	-0.510551	0.0349341	-0.274226	-0.0814958	-0.0148693	-1.26462	0.179061	-0.212887	0.239342	-0.183368	0.135885	-0.0340684	-0.166632	-0.147498	0.113345	0.169627	-0.515233	0.0199809	0.0767146	0.291523	-1.70684	-1.53259	0.504979	-2.12591	-0.87754	-1.03066	0.24618	-0.0996635	-0.939651
O95049	Tight junction protein ZO-3	TJP3	101.397	0.865362	1.0502	0.070663	0.696181	0.745852	Non-significant	-1.03068	-0.748676	-0.294583	-1.2035	-1.24909	-0.358047	-0.997026	-1.1232	-0.463403	-1.75086	-0.779782	-1.31226	-0.708066	-0.690015	-0.568294	-0.271166	0.0752914	-0.624351	-0.687713	-1.6068	-0.628687	0.0673788	-0.970048	-0.582217	-0.191153	-1.50534	-0.552831	0.554475	2.94713	-0.191878	-0.964639	-0.798767	-0.669624	-0.539042	-1.07138	-0.750108	-0.793292	-1.30513	-0.063018	-0.754249
O95070	Protein YIF1A	YIF1A	32.0112	0.884225	0.712801	-0.488429	0.00022659	0.000568583	Down (<= 2 fold)	1.22524	-0.447012	-0.977653	-1.05955	-0.0410652	-0.560464	0.733512	-0.262378	-0.340493	-0.867289	0.257206	0.153606	-1.17557	-0.500297	0.248704	0.657023	-0.174245	1.26909	1.45483	-0.0348808	0.195004	-0.190656	-0.117477	-0.111643	-0.291326	0.298093	-0.108436	-0.451871	-0.381283	-0.451143	-1.36056	-0.128154	-0.582961	-0.0373064	1.274	1.51851	1.31123	-0.277603	0.162726	1.23941
O95081	Arf-GAP domain and FG repeat-containing protein 2	AGFG2	48.9631	0.870327	0.844487	-0.243853	0.0504792	0.0754561	Non-significant	-1.59561	-1.12672	-1.57505	-2.24444	-1.58632	-0.520792	-1.24868	-2.9639	-0.897575	-0.951879	-1.45559	-1.04174	-1.73766	-3.09503	-2.54308	-1.98108	-2.50052	-1.21971	-0.991838	-1.40856	-1.12768	-2.19315	-1.85598	-2.07557	-2.04317	-2.1153	-1.75979	-1.25725	-2.20639	-2.09951	-2.03096	-1.86927	-2.30312	-2.29998	-2.03621	-2.02039	-0.809133	-2.06801	-1.43202	-1.73879
O95084	Serine protease 23	PRSS23	43.0012	0.907669	0.798841	-0.32402	0.184849	0.23857	Non-significant	-0.429534	-2.65379	0.992865	-1.43537	-2.98921	-1.46037	-1.10268	-0.546973	-3.75662	-0.90763	-0.0201802	1.38193	-1.38446	-1.20942	-0.268497	-1.81712	-1.77665	-0.846063	-1.44098	-2.19533	-1.47711	-1.83037	-1.24681	-2.14451	1.48001	-0.839249	-0.508044	-3.66463	0.626496	-0.0721754	0.940162	-0.0479773	-0.321988	-2.67627	-0.771445	-0.617584	0.474943	-0.898238	1.03351	0.457788
O95104	SR-related and CTD-associated factor 4	SCAF4	125.869	0.921978	1.14368	0.193679	0.142881	0.190594	Non-significant	0.890374	0.300247	-0.848202	0.853658	1.21093	0.532517	-0.286163	-0.100944	0.774161	0.80605	0.641335	0.434421	0.80625	0.764269	1.01323	1.19504	0.751725	1.22241	0.0895451	1.27077	1.10008	0.919345	0.872274	0.99333	0.990118	1.0333	1.18713	0.834708	1.03204	0.996082	0.252057	0.396082	0.776171	1.02357	-0.885239	-0.166547	-0.0242974	1.65066	-1.02497	-0.00328276
O95139	NADH dehydrogenase [ubiquinone] 1 beta subcomplex subunit 6	NDUFB6	15.4892	0.91599	1.32525	0.406263	2.01e-05	6.37545e-05	Up (<= 2 fold)	1.24475	1.6488	2.19958	3.11761	1.05408	1.04855	1.92876	2.2398	1.47419	1.41323	1.4709	1.9909	1.46819	1.71063	1.57666	1.07369	1.09928	1.37734	1.29245	1.9771	0.549279	0.739511	1.06152	0.560122	0.822789	1.04961	1.50642	1.32276	1.45138	1.78601	2.0772	1.06542	1.2067	1.70049	1.74668	1.57175	2.27188	1.61513	2.61718	1.4754
O95140	Mitofusin-2	MFN2	86.4021	0.90909	0.641272	-0.640991	1.2e-06	5.10522e-06	Down (<= 2 fold)	-0.372588	-1.17442	-2.18586	-1.04685	-0.0824948	-0.951862	0.905414	-0.625638	-0.69721	-0.0946646	-0.981673	-0.623902	-0.741642	-1.21799	0.0718928	-0.573111	0.8414	0.413036	0.613549	-0.623286	-1.10588	-0.632109	-0.341442	-0.146688	-0.212369	-1.14217	-0.698304	-0.469206	-0.354514	-1.65533	-1.13219	0.132504	-0.633066	-1.24116	0.262752	0.584284	0.155385	0.0687318	0.54625	-0.0165797
O95154	Aflatoxin B1 aldehyde reductase member 3	AKR7A3	37.2064	0.924677	0.839521	-0.252362	0.172074	0.224266	Non-significant	3.72529	3.84659	4.89791	4.33348	3.27005	2.50708	3.84359	4.55167	3.92002	3.99495	2.66217	3.98722	2.0407	2.54101	3.82477	2.85825	4.45364	4.39886	3.87962	3.37586	1.99078	3.35455	3.45565	3.07535	3.60849	2.66688	3.15575	1.57911	4.72025	4.21512	3.01803	4.29111	5.41211	2.32827	4.34713	4.78127	4.06962	4.29188	4.10716	4.24375
O95155	Ubiquitin conjugation factor E4 B	UBE4B	146.185	0.873403	0.861966	-0.214297	0.109181	0.150095	Non-significant	-1.21758	-1.67358	-1.78182	-0.931879	-0.979604	-1.61315	-2.32809	-2.2583	-1.20299	-1.50648	-1.74763	-1.4683	-1.24013	-1.53389	-1.27534	-1.50384	-1.54962	-0.906115	-1.50871	-1.48328	-1.65856	0.423545	-1.29799	-1.45328	-1.37003	-2.02914	-1.69545	-1.21317	-1.30859	-0.709194	-1.60709	-1.67092	-2.21558	-1.96123	-2.68081	-2.00634	-2.22862	-1.49166	-1.09223	-1.96984
O95159	Zinc finger protein-like 1	ZFPL1	34.114	0.920503	1.13352	0.180813	0.0943613	0.131974	Non-significant	-0.247185	0.00258216	-0.615906	0.717951	-0.647029	0.20977	-0.514853	-0.433156	-1.61304	-0.287483	-0.850278	-0.350198	-0.232168	-0.649268	-0.483735	0.348585	-0.82673	-0.8006	-0.17099	-1.02782	-0.589515	-1.22267	-0.850524	-0.871849	-0.593987	-0.394481	-0.667068	-0.477498	-1.16366	-0.229988	-2.85331	-1.10722	-0.426871	-0.739705	-0.469121	-0.310049	-1.21064	-1.0337	-0.301297	-0.500384
O95163	Elongator complex protein 1	ELP1	150.254	0.901123	0.752135	-0.410937	0.000924013	0.00205485	Down (<= 2 fold)	-0.75526	-1.80404	-1.49961	-2.65835	-0.931043	-1.84917	-2.00187	-1.80038	-1.06393	-1.22045	-2.06128	-1.82523	-1.04379	-3.31165	-0.90893	-1.16335	-1.13481	-0.235231	-1.19925	-1.79204	-0.534999	-0.948818	-0.91465	-0.897637	-0.926991	-0.874023	-0.904596	-1.05055	-1.14433	-1.25085	-1.93761	-1.50067	-1.97553	-1.80393	-1.61827	-0.631292	-1.44684	-0.396449	-1.26273	-0.662154
O95164	Ubiquitin-like protein 3	UBL3	13.157	0.844437	1.04218	0.0596085	0.571527	0.633039	Non-significant	-0.725859	-0.675315	-0.414963	-0.036668	-1.01069	-0.468309	-0.295905	-0.805501	-0.450928	-1.24922	-0.85599	0.35635	-0.781526	-1.23248	-0.643398	-0.676465	-0.642369	-1.39044	-0.590203	-1.29614	-0.73231	-1.17258	-1.15771	-0.956328	-0.365347	-0.47607	-0.592966	-1.39488	-0.817675	-0.680673	-0.768971	-0.564283	-0.915134	-0.672758	-0.290349	0.403318	0.368643	-1.01433	0.608702	-0.822242
O95167	NADH dehydrogenase [ubiquinone] 1 alpha subcomplex subunit 3	NDUFA3	9.27884	0.90895	0.917239	-0.12463	0.483475	0.550175	Non-significant	-1.18532	0.21165	0.132701	0.734782	-1.46163	0.0079197	0.844218	0.481465	-1.11126	-0.331873	-0.0149206	0.0491726	-0.852242	-0.634852	-2.29923	-1.145	-0.560407	-1.20904	-1.18195	-0.973638	-0.788284	-2.25091	-1.07382	-1.09365	-0.648185	-0.64485	-1.65666	-0.320928	-0.506032	-0.595705	0.338128	0.166527	-0.504928	-1.53524	-0.319844	-1.8024	0.290934	-1.536	-2.36199	-2.36364
O95168	NADH dehydrogenase [ubiquinone] 1 beta subcomplex subunit 4	NDUFB4	15.2086	0.909469	0.844546	-0.243752	0.0697468	0.100639	Non-significant	2.49299	2.26755	2.87855	2.63276	2.65305	1.80922	3.52216	2.73364	2.07737	1.83813	2.09824	1.74073	1.99816	2.04097	2.65234	2.9985	2.82836	2.14643	2.3286	3.00547	1.64624	1.77687	1.37812	1.04173	2.0036	1.81568	2.35297	1.94301	2.73651	2.52436	3.51684	3.09636	2.41953	3.02032	3.08316	3.3531	3.06707	1.37351	2.86886	2.81049
O95169	NADH dehydrogenase [ubiquinone] 1 beta subcomplex subunit 8, mitochondrial	NDUFB8	21.7657	0.918473	2.02828	1.02026	4.35e-14	3.4627e-12	Up (> 2 fold)	2.85363	1.7427	0.762655	3.26292	1.38737	1.80777	2.96586	2.47566	2.1925	2.26604	2.64701	1.50278	1.83758	2.2672	1.79019	1.64088	0.589363	0.674556	0.990624	2.59452	1.50275	1.42377	1.37092	1.15217	1.27344	1.85974	1.86494	1.72915	2.24414	2.92225	3.21511	2.42022	1.72115	2.74538	1.6678	2.18331	2.32405	1.51137	2.80444	1.78298
O95182	NADH dehydrogenase [ubiquinone] 1 alpha subcomplex subunit 7	NDUFA7	12.5514	0.915563	1.45505	0.541069	1.6e-05	5.22292e-05	Up (<= 2 fold)	1.9883	0.935045	0.0977316	2.40931	1.74331	0.470348	1.63385	1.52707	0.958574	0.74949	1.31065	0.621896	1.2825	1.23227	1.53037	2.55977	0.72823	0.0715407	1.6344	1.79965	1.0002	1.42806	1.52571	0.913541	1.38695	1.16884	1.69246	0.769698	1.50089	1.71826	2.92829	1.36667	1.27488	1.70999	2.0466	1.97247	2.43498	1.04256	1.21155	1.47131
O95197	Reticulon-3	RTN3	112.611	0.924142	1.10597	0.145312	0.345765	0.413928	Non-significant	2.12975	1.53737	1.95653	1.68162	0.489416	0.833026	3.07667	1.95835	1.7965	2.05897	2.31395	0.163215	2.1238	0.132443	1.5298	1.5337	1.72088	1.17789	2.06564	2.04617	1.83687	1.1706	1.37742	1.71086	1.53636	2.67514	1.19972	1.65357	1.47247	0.381324	1.08216	1.65937	1.36711	1.47318	1.74832	2.10052	1.68796	0.89412	0.583251	1.8396
O95202	Mitochondrial proton/calcium exchanger protein	LETM1	83.3542	0.930785	1.54645	0.628956	9.81e-07	4.26412e-06	Up (<= 2 fold)	2.27221	1.40239	0.793744	3.13323	1.66682	0.987366	1.9587	1.91866	1.91509	1.86143	1.42727	1.19728	0.504534	1.33201	1.181	1.79462	1.42365	0.859894	0.765737	1.83561	2.30414	1.46091	1.37777	1.8156	1.1101	1.74197	1.12112	0.868344	1.84202	0.746094	1.8928	1.89393	1.21204	1.48045	1.4675	1.92503	1.8134	1.91346	1.27398	1.33137
O95208	Epsin-2	EPN2	68.4816	0.893354	1.70988	0.773895	1.8e-16	7.9284e-14	Up (<= 2 fold)	0.100421	-0.0552302	-0.785477	1.30087	-0.226248	-0.189382	-0.324525	0.432077	0.988042	0.408208	0.837685	-0.0401737	0.467589	0.552955	-0.0146807	0.0351755	0.041032	-0.787071	-0.326313	0.184805	0.184694	-0.393757	0.561325	0.208579	-0.341827	0.169623	-0.0876263	0.0281209	0.409296	0.506604	0.536176	0.172458	0.101479	0.58796	-0.27076	0.00570683	0.434789	0.10048	-0.724383	-0.254607
O95218	Zinc finger Ran-binding domain-containing protein 2	ZRANB2	37.4044	0.906728	2.61478	1.38669	4.03e-11	7.10032e-10	Up (> 2 fold)	-0.0251811	-0.926784	-2.15723	1.00048	-1.32102	-0.776024	-1.82725	-0.824117	-0.482522	-0.707892	-0.072451	-0.0167194	0.00413362	0.23931	-0.162729	-1.28997	-2.49748	-1.08129	-1.42077	-0.103883	-0.430833	-0.875788	-0.287656	-0.77947	-0.614109	-0.441639	-1.09959	-0.124174	0.194233	0.277536	0.974149	-0.93487	-0.796465	0.191929	-2.08318	-1.71603	-0.914734	-0.383359	-1.74432	-1.12334
O95219	Sorting nexin-4	SNX4	51.9088	0.900766	0.826728	-0.274515	0.00101898	0.00223741	Down (<= 2 fold)	-1.22722	-1.07903	-0.252073	-0.736362	-1.02726	-0.0347344	-0.436457	-0.398195	-0.370721	-0.501864	-0.811686	-0.577339	-0.846444	-1.24302	-0.0290263	-0.442052	-0.752578	-0.829866	-0.372435	-1.03414	-1.37796	-0.907525	-0.318381	-0.703947	-0.920065	-1.0767	-0.804647	-0.953533	-0.867534	-1.64686	-0.473359	-0.698155	-0.672325	-0.805315	-1.10907	-0.784415	-0.77568	-0.851805	-1.87053	-0.772815
O95232	Luc7-like protein 3	LUC7L3	51.4661	0.905527	2.08183	1.05785	2.54e-07	1.27231e-06	Up (> 2 fold)	-1.63011	-1.02004	-1.40236	0.309377	0.473421	-1.23354	-3.37226	-1.81094	-0.3894	-0.364131	-0.263397	-0.262567	-0.401231	0.00401921	0.110326	-0.128169	0.192569	0.603187	-0.489513	0.287522	0.171982	0.713537	0.158736	0.242879	0.082437	0.394996	0.265581	-0.169753	0.492602	0.150652	-0.0149785	-1.35774	-0.700255	-0.352099	-2.31634	-2.54667	-1.26301	0.117488	1.04652	-1.1313
O95248	Myotubularin-related protein 5	SBF1	208.443	0.875628	0.784901	-0.349417	0.00140391	0.00298829	Down (<= 2 fold)	-1.58607	-2.56623	-1.94169	-2.88662	-1.0858	-1.64674	-1.65002	-1.2053	-1.70226	-1.60711	-1.90088	-1.60939	-1.20676	-2.12158	-1.82052	-1.72536	-1.87429	-1.07763	-2.34404	-1.84663	-1.99942	-1.49916	-1.83477	-1.65971	-1.75201	-2.23037	-2.02631	-1.21151	-2.26581	-2.13679	-2.02774	-1.35377	-1.39661	-2.40237	-1.59553	-1.50231	-1.91093	-1.49226	-1.33523	-1.04166
O95249	Golgi SNAP receptor complex member 1	GOSR1	28.6126	0.909739	1.25162	0.323796	0.00132351	0.0028345	Up (<= 2 fold)	0.193664	-0.581024	-0.644348	0.954112	0.539965	-0.530249	-0.304925	0.0699372	0.0713926	-0.312141	0.243157	-0.522861	-0.0449492	-0.180587	0.596292	1.41539	0.44424	0.735112	0.618994	0.13858	-0.046805	0.0599609	0.182807	-0.0408839	0.174372	0.534466	0.194907	-0.318397	-0.252401	0.738862	0.216977	-0.110981	0.109335	0.500454	0.839552	0.169573	0.155587	-0.0888204	0.274594	-0.274425
O95251	Histone acetyltransferase KAT7	KAT7	70.6424	0.882628	0.840594	-0.250518	0.0227141	0.0368636	Down (<= 2 fold)	-2.37599	-1.61616	-0.986073	-1.50473	-1.65506	-1.59413	-2.87272	-1.90408	-2.03463	-1.83158	-1.96537	-1.87808	-1.18789	-3.56223	-0.998506	-1.09607	-0.344476	-0.874447	-1.20646	-1.17931	-1.13742	-0.857075	-0.621202	-0.938992	-1.37732	-1.13784	-1.27974	-1.25319	-1.51915	-1.65433	-2.01316	-2.06016	-1.95239	-1.19318	-2.24288	-3.00878	-1.67432	-1.09958	-1.31382	-2.6176
O95260	Arginyl-tRNA--protein transferase 1	ATE1	59.0902	0.856301	0.785154	-0.348952	8.92e-07	3.94474e-06	Down (<= 2 fold)	-0.282481	-0.343663	0.477561	-0.294685	0.162142	-0.280858	0.212171	-0.304436	-0.472058	-0.212169	-0.753391	-0.440781	-0.20161	-0.547975	-0.227644	-0.511343	-0.0952237	-0.0304249	-0.318703	-0.125114	-0.632252	0.0239133	-0.256542	0.0293732	-0.66289	-0.403313	-0.132834	-0.399068	-0.166797	-0.727902	-0.249538	-0.172542	0.37123	-0.238112	-1.06506	0.188114	-0.390235	0.543442	0.385592	-0.0493608
O95292	Vesicle-associated membrane protein-associated protein B/C	VAPB	27.2284	0.917915	1.3812	0.465921	0.000475562	0.00112256	Up (<= 2 fold)	2.10108	0.744102	0.354222	2.2941	2.55349	0.432432	1.12507	0.869745	1.13769	0.973757	1.68846	0.288367	2.15354	1.06748	2.37204	2.7873	0.931077	2.4102	2.3756	1.61641	1.44049	1.63805	1.97847	1.53376	1.65938	1.72145	1.64424	1.2049	1.41254	1.42339	2.34556	1.41285	1.19629	1.49168	2.16115	1.81551	1.69529	1.46762	0.843662	1.4472
O95295	SNARE-associated protein Snapin	SNAPIN	14.874	0.914736	1.72138	0.783563	6.3e-09	4.92593e-08	Up (<= 2 fold)	1.19412	0.345154	-0.575384	1.92294	1.16528	0.374776	0.902075	1.53025	1.70556	0.723701	1.84735	0.875471	0.72135	1.75324	0.226041	1.05574	0.00878571	0.112442	0.0177841	0.315171	-0.420155	0.470037	0.170977	0.398692	-0.0882809	0.926777	1.17719	-0.283229	0.625948	1.91295	2.53629	0.689302	0.84841	1.46586	1.44492	0.928923	1.60257	0.0711838	0.432701	0.998707
O95297	Myelin protein zero-like protein 1	MPZL1	29.0822	0.890876	1.5678	0.648739	8.13e-05	0.000225314	Up (<= 2 fold)	-1.25666	-1.1141	-1.78324	-0.713737	-0.559224	-0.515952	-3.48946	-1.11227	-0.721836	-1.27714	-0.971852	-0.856088	-0.95691	-0.897542	-0.545276	-2.25317	-2.01058	-0.38361	-0.211363	-0.832804	-1.3396	-0.372329	-0.458714	-0.740563	-0.648058	-1.01816	-0.534011	-1.0709	-0.759816	-0.861613	-1.35343	-2.60348	-1.81465	-0.890021	-2.54473	-3.06411	-1.19333	-1.0112	-0.747076	-1.29271
O95299	NADH dehydrogenase [ubiquinone] 1 alpha subcomplex subunit 10, mitochondrial	NDUFA10	40.7506	0.898354	0.735364	-0.443469	5.85e-05	0.000167975	Down (<= 2 fold)	0.932059	1.32532	1.57217	1.68582	1.32553	0.979128	1.91605	1.05818	1.44867	1.96642	0.965828	0.91397	1.56344	0.273592	1.51444	1.38403	1.51642	1.25316	1.28196	1.92887	1.46005	1.03791	1.62756	1.59932	1.11052	0.790036	1.39699	1.45297	1.5181	0.699625	0.642475	2.19578	1.58616	1.50151	1.05757	1.55027	0.713372	0.681747	1.84943	1.1583
O95302	Peptidyl-prolyl cis-trans isomerase FKBP9	FKBP9	63.0836	0.916841	1.75227	0.809224	1.22e-05	4.11882e-05	Up (<= 2 fold)	1.02305	2.62426	1.75179	2.06862	0.37908	2.62406	-0.730149	0.977576	1.67792	1.6079	2.01765	1.25888	0.625259	1.16616	0.656278	0.6303	0.557202	0.346556	-0.36154	0.89971	1.01275	1.04465	1.45032	1.04288	1.33334	2.18383	0.928177	1.28921	0.733101	1.48794	0.463625	-1.29064	0.621128	1.63804	-0.541575	-1.1235	-0.718165	0.234402	0.0377345	0.153863
O95319	CUGBP Elav-like family member 2	CELF2	54.2848	0.861649	0.659696	-0.600126	0.0141498	0.0241945	Down (<= 2 fold)	-2.30538	-2.02257	-2.47603	-1.80107	-3.0191	-1.55198	-1.25041	-4.41435	-1.73382	-1.17321	-4.87515	-4.42905	-0.588938	-2.96624	-4.67762	-2.55746	-2.02468	-2.86184	-1.93765	-0.169435	-0.456128	-2.54453	-3.68892	-1.29537	-1.60555	-5.06657	-5.06451	-1.1626	-5.36084	-3.99646	-3.73244	-2.24859	-1.94834	-0.235858	-1.06586	-2.02267	-1.94138	-2.59194	-2.11661	-1.52265
O95336	6-phosphogluconolactonase	PGLS	27.5469	0.928608	0.850366	-0.233845	0.166441	0.2178	Non-significant	3.30704	3.47097	3.74696	4.45907	3.73324	3.44007	3.71843	3.87902	3.58665	2.97857	3.89121	3.1746	3.98947	2.80794	4.32185	4.37472	4.00664	3.43827	3.91386	2.73521	2.43872	3.19073	3.11409	2.87337	2.95588	3.20664	3.69438	3.10832	3.54977	2.8193	3.44637	3.2499	3.52868	3.1023	4.46222	4.2996	3.80392	2.72675	2.9144	4.01553
O95340	Bifunctional 3'-phosphoadenosine 5'-phosphosulfate synthase 2	PAPSS2	69.5007	0.872063	0.458682	-1.12443	1.66e-08	1.14724e-07	Down (> 2 fold)	-2.54604	-1.61422	-1.77315	-3.71045	-1.71954	-0.958169	-2.18629	-3.77555	-1.47584	-1.9987	-3.00676	-3.57632	-4.84477	-3.29219	-3.51151	-2.91713	-2.46624	-2.05307	-1.39234	-1.3736	-2.01384	-1.77438	-2.54509	-2.62415	-3.50657	-2.07402	-3.41357	-1.28079	-2.53995	-3.68093	-3.7296	-3.40645	-3.0543	-3.62175	-1.80305	-2.062	-3.39126	-2.12922	-2.85954	-1.91205
O95352	Ubiquitin-like modifier-activating enzyme ATG7	ATG7	77.9596	0.895185	0.624377	-0.67951	1.83e-08	1.24519e-07	Down (<= 2 fold)	-0.98089	-1.20302	-0.309974	-1.68502	-0.816767	-0.757551	0.022912	-0.928808	-1.08993	-1.10308	-1.26159	-1.18559	-1.46983	-2.17709	-0.353261	-0.872118	-0.671237	-0.659819	-0.181054	-1.55612	-0.812857	-0.959537	-0.867425	-0.666426	-0.270297	-1.14783	-1.58011	-0.852505	-1.13515	-1.24547	-1.01789	-1.35139	-0.832846	-1.7803	0.185411	0.183572	-0.476099	-0.588336	-1.37174	0.237796
O95359	Transforming acidic coiled-coil-containing protein 2	TACC2	309.427	0.917119	1.812	0.857579	3.26e-08	2.06707e-07	Up (<= 2 fold)	0.0766034	-0.540479	-1.58808	0.416538	0.171679	-0.383237	-0.457795	-0.710944	-0.456667	-0.237605	0.385644	-0.711347	-2.75631	-0.0792508	-0.916222	-0.759395	-1.83683	-0.553369	-0.482972	-0.0538561	0.085399	-1.37393	0.050285	-0.919437	-1.13289	0.553204	-1.41076	-0.648452	-0.787083	-1.32201	-1.61834	-2.02702	-1.06705	0.0543577	-1.47025	-0.434753	-0.463635	-0.763588	0.95673	-0.0628076
O95363	Phenylalanine--tRNA ligase, mitochondrial	FARS2	52.3565	0.837335	0.701675	-0.511126	8.3e-13	3.49287e-11	Down (<= 2 fold)	-1.6752	-1.66827	-0.872857	-1.99173	-1.61203	-1.55393	-0.90735	-2.00158	-1.52455	-0.804123	-1.12618	-1.27001	-1.24428	-1.73582	-1.12098	-1.15524	-0.658061	-1.02615	-1.2218	-1.55187	-1.82722	-1.33661	-1.52804	-1.19907	-1.49775	-2.0252	-1.7377	-1.20821	-1.21	-1.70599	-1.83713	-0.905048	-0.847394	-1.2857	-1.53	-1.06142	-1.27373	-1.60014	-1.90025	-1.56595
O95372	Acyl-protein thioesterase 2	LYPLA2	24.737	0.922474	0.840153	-0.251277	0.0872319	0.123229	Non-significant	-0.13156	-0.134953	-0.176534	-0.114081	-0.206562	-0.107821	0.353626	0.00139116	0.248726	-0.733474	0.096643	-1.19809	-1.28822	-0.385475	-0.5368	-0.392659	0.253324	-0.280869	0.36639	-0.26178	-0.436999	-0.639957	-0.740156	-0.611767	-0.514368	-0.836879	-0.834115	-0.57054	-0.445881	-0.193321	-0.179788	0.00182127	-0.287509	-1.70365	1.32041	1.13771	0.864318	-1.24381	0.0157461	0.846379
O95373	Importin-7	IPO7	119.517	0.928674	0.863263	-0.212127	0.0326634	0.0510182	Non-significant	0.201062	1.21407	0.31389	0.413238	0.475165	0.956984	0.491792	0.195876	0.5374	0.576817	0.417979	0.206777	0.762029	-0.421028	0.361184	0.130677	-0.00341525	0.436032	-0.199616	0.595153	1.16001	0.642257	0.541835	0.896195	0.186766	0.716268	0.287493	1.09124	0.49357	-0.456738	-0.0924464	-0.11047	0.183602	0.554276	-0.823251	-0.0934316	-0.209206	0.750442	-0.752687	0.762656
O95376	E3 ubiquitin-protein ligase ARIH2	ARIH2	57.8189	0.854734	1.08646	0.119636	0.294329	0.36045	Non-significant	-1.16189	-0.2197	-0.582928	-0.452253	-1.28981	-0.706478	-1.41168	-0.218947	-0.88445	-0.636366	-1.28079	-0.750144	-1.05542	-0.789385	-0.968225	-1.81112	-1.18624	-1.40709	-1.92156	-0.0964869	-0.745676	-1.21569	-0.907321	-1.69952	-0.912311	-1.18362	-1.3821	-0.169287	-0.939324	-1.18703	-1.04083	-1.90274	-0.644591	-1.19677	-1.7573	-2.3794	-2.5291	-0.797607	-0.613548	-1.09668
O95379	Tumor necrosis factor alpha-induced protein 8	TNFAIP8	23.0034	0.872955	1.05304	0.074561	0.584604	0.644821	Non-significant	-0.224224	-0.828484	-1.01644	0.129147	-0.625378	0.0744459	0.157774	0.589676	-0.444412	-0.323871	-1.14514	-0.539285	-1.34746	-2.02216	-1.13665	-1.00991	-0.866766	-1.02521	-0.527804	-0.488317	-2.64293	-1.06869	-1.21994	-0.451183	-1.35134	-1.67	-1.06143	-0.099164	-1.37573	-1.45258	-0.729172	-0.48391	-0.68676	-1.63566	-0.31957	-1.0691	-1.20213	-1.83985	-1.31682	-0.867291
O95390	Growth/differentiation factor 11	GDF11	45.0908	0.896052	0.963678	-0.0533773	0.716018	0.763514	Non-significant	-0.746827	-0.555219	-0.082232	-1.01134	-0.687544	-0.80333	0.276357	-0.0339196	-1.45733	0.744248	-2.3771	0.00136523	-1.54834	0.0841061	0.0337604	-1.11898	-1.62618	-0.597277	-0.47569	-1.1449	-1.51485	-0.73556	-0.858105	-0.773848	0.468285	-1.71057	-2.33951	-1.07279	0.580302	-0.716471	-1.73712	0.0681309	-0.724525	-2.2771	-1.8678	-0.0116802	-0.70841	-0.621463	0.417742	0.0696452
O95394	Phosphoacetylglucosamine mutase	PGM3	59.852	0.891189	0.654931	-0.610585	5.13e-07	2.39702e-06	Down (<= 2 fold)	-0.979863	-0.736715	0.169785	-1.82424	-1.02309	-0.520472	-1.03319	-0.127086	-1.02778	-0.399608	-1.40878	0.218982	-0.976858	-1.20712	-0.185159	0.440268	0.434612	-0.710685	-0.759693	-1.09392	-0.536288	-1.26848	-0.886004	-0.946794	0.0250567	-0.0186279	-0.621428	-1.10159	-1.34996	-0.416705	-1.69107	-1.08408	-0.901546	-0.00435122	-0.532542	-0.595977	-1.20074	-0.9847	-0.455268	-0.260997
O95395	Beta-1,3-galactosyl-O-glycosyl-glycoprotein beta-1,6-N-acetylglucosaminyltransferase 3	GCNT3	50.8636	0.899062	1.30714	0.386418	0.137998	0.184898	Non-significant	0.054863	-1.63267	-0.64482	-1.99227	0.00725292	-1.35632	-0.16392	-0.353401	0.467909	-1.42212	-1.37575	-0.926393	-1.06284	-1.34037	-0.698093	0.0549687	0.430366	0.247767	0.725659	-1.13408	-1.51535	-0.843009	1.24269	-0.510511	-0.629944	-0.606171	-0.829698	-3.09793	-0.628348	-0.794973	0.891311	0.550927	-0.324932	-0.640628	-1.28856	0.477926	1.35801	-1.27763	1.97715	0.158814
O95396	Adenylyltransferase and sulfurtransferase MOCS3	MOCS3	49.6693	0.888121	0.739953	-0.434494	0.00243521	0.00493542	Down (<= 2 fold)	-1.75874	-1.58973	-1.60468	-1.08071	-2.31855	-1.11314	-1.08068	-2.1341	-2.00821	-1.46984	-1.31176	-3.27457	-0.682881	-2.0471	-0.565491	-0.781364	-1.32016	-2.10001	-1.8331	-1.70464	-0.601687	-1.41398	-1.14557	-2.05841	-0.855623	-1.38235	-1.49415	-0.988671	-2.19587	-2.95461	-2.20111	-1.03883	-1.62827	-0.946794	-1.3097	-1.43224	-1.84826	-2.09479	-1.44985	-1.33144
O95400	CD2 antigen cytoplasmic tail-binding protein 2	CD2BP2	37.6465	0.903728	2.24543	1.16699	6.89e-11	1.07364e-09	Up (> 2 fold)	-0.322102	0.469315	-1.42552	1.89137	0.505671	0.296453	-1.01694	-0.63873	0.363517	0.805618	1.3975	0.0579435	1.58648	1.095	0.114449	-0.521951	-0.920722	-0.208713	-0.170991	0.866842	-0.13973	0.269511	0.570735	0.380254	0.0904161	1.1952	0.62292	0.609837	0.863527	0.443507	0.748779	-0.34257	-0.639879	1.64494	-1.4251	-1.50723	-1.26162	-0.0202214	0.193541	-0.801
O95425	Supervillin	SVIL	247.746	0.929656	0.887506	-0.172171	0.34454	0.412537	Non-significant	-0.884267	-1.05004	-2.20248	-1.78878	0.132751	0.481367	-2.19879	-4.23047	-0.273572	-1.11474	0.106627	-1.13391	-2.49396	-0.414208	-1.06742	-2.07654	-0.33811	-0.88234	-1.19654	-2.57945	-2.25385	-0.815472	-0.384832	-0.891635	-0.724198	-0.720977	-1.06649	0.532152	-2.8013	-1.03533	-1.35815	-0.555859	-1.10035	-1.24998	-0.988208	-1.03109	-1.71597	-0.0538722	-0.876932	-0.946797
O95427	GPI ethanolamine phosphate transferase 1	PIGN	105.81	0.862665	0.64984	-0.621843	0.00048376	0.00113987	Down (<= 2 fold)	-1.67339	-1.83125	-1.40962	-3.92491	-0.700234	-1.94254	-0.134392	-3.13243	0.761153	-1.76416	-0.52328	-1.66088	-2.62716	-2.40417	-2.47695	-2.04615	-1.25503	-1.61206	-0.798453	-2.78456	-2.76425	-2.06279	-2.13888	-2.0065	-1.20877	-1.56167	-2.06173	-2.66682	-1.82837	-2.17326	-2.12284	-0.860073	-3.12401	-1.93792	-1.01284	-1.58972	-1.66907	-0.356659	-1.39273	-1.23567
O95429	BAG family molecular chaperone regulator 4	BAG4	49.5941	0.83978	1.52063	0.604666	5.7e-11	9.23037e-10	Up (<= 2 fold)	-1.59895	-2.02007	-1.73616	-1.25382	-1.20825	-1.61996	-1.98555	-1.70914	-1.51225	-1.64705	-1.17738	-1.66398	-1.16854	-1.15581	-1.57436	-1.31121	-1.8878	-1.33115	-1.98668	-1.34211	-1.50425	-1.49648	-1.56444	-1.41847	-1.82444	-1.30432	-1.7302	-1.89238	-0.998907	-1.01312	-0.918944	-2.24829	-2.4276	-1.11479	-1.71925	-2.38387	-1.54453	-1.54223	-4.41587	-1.80394
O95433	Activator of 90 kDa heat shock protein ATPase homolog 1	AHSA1	38.2743	0.915653	0.789088	-0.341743	0.000631836	0.0014581	Down (<= 2 fold)	1.03057	1.30484	1.51365	0.54446	1.29111	1.047	1.40551	0.931095	1.50498	1.44697	1.33216	1.05075	1.58902	0.472556	1.10127	1.30593	2.01131	0.26551	0.116733	1.6254	2.25879	0.626314	1.37593	1.58259	1.06332	1.58452	1.09871	1.09934	1.25742	0.60805	0.202466	1.45416	1.37706	1.61964	1.23073	1.75131	1.09299	1.30244	1.29296	1.39678
O95445	Apolipoprotein M	APOM	21.2533	0.916503	1.01357	0.0194424	0.877025	0.901447	Non-significant	1.05856	1.1944	0.628939	0.392338	-0.423022	0.956418	0.438219	1.56303	-0.116337	0.477277	0.0611922	1.11295	-0.0757018	0.952117	0.283087	0.836937	-0.0462892	-0.15232	-0.352891	-0.348394	0.278188	0.272285	-0.154568	0.14063	1.83197	-1.40649	0.247718	0.594246	0.711139	1.35969	1.44622	0.856971	1.45085	0.359868	0.53244	0.220825	1.21948	0.507772	-0.194089	0.329822
O95453	Poly(A)-specific ribonuclease PARN	PARN	73.451	0.859607	1.00053	0.000763885	0.993748	0.995546	Non-significant	-1.08223	-0.843274	-0.81926	-1.05139	-1.37439	-0.884054	-0.537731	-0.867782	-0.40919	-1.61582	-0.915299	-0.83615	-1.51643	0.347588	-1.68766	-2.23963	-1.68979	-0.63169	-0.519948	-0.920339	-0.906677	-2.14235	-2.16942	-1.74816	-1.14185	-1.07885	-1.3186	-0.443965	-1.22856	-0.840351	-0.813799	-1.20945	-1.17109	-0.748421	-0.6406	-0.927291	-0.886637	-1.28975	-0.824032	-0.800069
O95456	Proteasome assembly chaperone 1	PSMG1	32.8539	0.881717	0.77201	-0.373308	0.000257612	0.000639866	Down (<= 2 fold)	-1.62149	-0.670246	-0.484251	-1.46511	-2.09824	-0.666851	-0.307961	-1.06284	-0.80847	-0.944995	-1.16309	-0.715907	-1.33721	-1.40124	-1.56927	-1.4986	-0.611864	-1.2819	-0.822857	-1.01273	-2.0757	-1.06248	-1.23838	-0.957575	-1.36146	-1.09922	-1.40202	-1.2397	-0.925102	-1.23442	-2.04218	-0.342194	-0.904742	-0.9878	-0.307445	-0.411304	-0.516676	-1.56408	-2.49648	-0.73434
O95466	Formin-like protein 1	FMNL1	121.854	0.917634	0.589726	-0.761883	1.18e-06	5.03634e-06	Down (<= 2 fold)	-1.78335	-1.69026	-1.24715	-2.39536	-2.83489	-0.701515	-1.07898	-3.19636	-1.38519	-1.62791	-2.3397	-1.73179	-3.92298	-2.24274	-1.24425	-2.08973	-0.966249	-1.7467	-0.80653	-2.50241	-2.00407	-1.17045	-1.79945	-1.29578	-1.77213	-3.99025	-1.93416	-1.13342	-1.77777	-2.24328	-2.33837	-2.63158	-1.08393	-2.49544	-0.377209	-0.826816	-1.7253	-1.95359	-1.53809	-0.222829
O95470	Sphingosine-1-phosphate lyase 1	SGPL1	63.5238	0.879013	0.548781	-0.865697	1.73e-10	2.28602e-09	Down (<= 2 fold)	-2.05926	-1.44609	-0.945343	-2.423	-2.42703	-1.32436	-1.26389	-2.05712	-2.31938	-1.76361	-2.65943	-1.78495	-1.69386	-3.32412	-1.91417	-0.708032	-1.71454	-1.53448	-0.691587	-2.0945	-1.65558	-2.07957	-1.67632	-2.37511	-2.10148	-1.49208	-1.7187	-1.53649	-1.49946	-2.46339	-2.11372	-1.15967	-1.32954	-1.48419	-1.38113	-1.16407	-1.75504	-1.00344	-1.79626	-1.29019
O95471	Claudin-7	CLDN7	22.4185	0.907816	0.598563	-0.740425	5.88e-05	0.000168763	Down (<= 2 fold)	-2.32102	-1.93803	-1.04302	-2.83577	-3.13176	-2.73912	-2.26882	-1.96988	-3.07679	-1.98407	-1.62446	-0.772873	-1.94408	-2.14704	-0.888273	-3.78251	-0.710985	-1.50932	-3.04939	-2.52708	-2.77444	-2.3921	-2.33751	-3.94445	-1.92692	-1.79583	-2.38995	-3.0293	-2.66146	-2.85538	-2.70171	-0.657473	-1.34198	-1.81204	-1.85292	-1.87512	-1.25015	-2.27489	-3.23472	-1.52155
O95479	GDH/6PGL endoplasmic bifunctional protein	H6PD	88.8927	0.907377	0.44362	-1.1726	1.25e-10	1.74235e-09	Down (> 2 fold)	1.90279	0.0756171	-0.141043	-2.04732	-0.0541723	1.2657	0.0932292	-1.31223	0.0936198	-0.243668	-1.50159	-0.285579	-1.00326	-2.39977	-0.646649	-0.908688	-0.464809	-0.00314292	1.69179	-0.897722	-1.11277	0.214119	0.234814	0.0911353	-0.9572	-1.45825	-0.932602	1.14357	-0.865939	-1.89193	-1.97826	-0.458123	0.406456	-1.84524	1.11467	-7.04e-05	-1.07995	-1.57286	-0.493408	0.00171797
O95486	Protein transport protein Sec24A	SEC24A	119.749	0.870908	0.672759	-0.571839	1.28e-07	6.8422e-07	Down (<= 2 fold)	-0.524302	-0.89555	-2.08625	-2.3507	-0.822488	-0.0826199	-0.0716605	-1.02067	-0.147917	-0.478898	-0.521102	0.336407	-0.730598	-2.42623	-0.346652	-0.488754	-0.101795	-0.170604	-0.379008	-0.343963	0.176527	0.0370684	-0.0973098	0.276213	-0.156602	-0.360156	-0.988545	-0.0805882	-0.684871	-1.23909	-1.04497	-0.300596	-0.120234	-0.84159	0.100056	-0.133049	-0.576215	-0.385325	-0.0134013	-0.0471457
O95487	Protein transport protein Sec24B	SEC24B	137.418	0.902493	0.74474	-0.425191	0.000180447	0.000461919	Down (<= 2 fold)	0.926327	0.223978	-0.443807	0.623684	1.19643	0.269188	1.00166	0.428184	0.523452	0.861496	0.768935	0.479221	1.00623	0.0302077	1.17758	0.514063	0.247593	1.27411	1.34649	1.10408	1.22014	0.92349	0.807868	1.09419	1.17471	0.318485	0.752978	0.708842	0.587875	0.204253	0.796567	0.895737	0.884956	0.325033	0.881531	0.985124	0.415512	0.551833	0.480967	0.504935
O95502	Neuronal pentraxin receptor	NPTXR	52.8462	0.911327	1.66435	0.734955	0.000280574	0.000692733	Up (<= 2 fold)	0.493217	-3.05487	-1.23126	0.220496	-0.38449	-2.58566	-1.14771	-1.0681	-0.687838	-1.13564	-0.183331	-1.8704	-0.486284	-0.588264	0.384254	-0.141672	-1.51838	-0.707899	-0.337214	-2.04013	-1.9227	-0.773455	-1.63731	-1.29265	0.0105251	-0.680117	-0.802292	-1.5463	-0.99603	-0.10877	0.225871	-0.480664	-1.14222	-0.979127	-1.41606	-0.23366	1.1399	-1.77861	-1.16945	-1.24556
O95551	Tyrosyl-DNA phosphodiesterase 2	TDP2	40.9296	0.864283	0.634447	-0.656429	2.13e-07	1.08923e-06	Down (<= 2 fold)	-2.53334	-1.70033	-1.69177	-1.16591	-1.73952	-2.32468	-1.37973	-2.9551	-2.8368	-3.32994	-3.6018	-3.54004	-1.99535	-2.85916	-2.05759	-1.20165	-1.55171	-1.70146	-1.37074	-1.02137	-2.21376	-2.1753	-2.9991	-2.48408	-1.90236	-2.50459	-2.7157	-1.73087	-1.68139	-2.79379	-2.892	-2.57599	-2.52534	-3.19175	-1.83369	-2.1171	-2.52751	-1.94656	-1.66552	-2.32666
O95571	Persulfide dioxygenase ETHE1, mitochondrial	ETHE1	27.8729	0.917364	1.18712	0.247463	0.0230797	0.0373927	Up (<= 2 fold)	0.628354	1.50936	0.278222	1.25941	0.99956	1.82527	0.77499	1.22747	1.33192	0.823333	1.50906	1.27372	0.850717	1.27669	0.53971	1.51496	0.812284	-0.410411	0.0195881	0.985801	0.838157	0.605189	1.07295	1.03613	1.61633	2.08213	1.91504	2.11255	0.467029	1.44181	0.795828	0.964086	0.677844	1.1878	0.78951	0.407087	0.410331	0.0559351	1.38539	0.4303
O95573	Long-chain-fatty-acid--CoA ligase 3	ACSL3	80.4201	0.900124	0.48929	-1.03124	1.52e-14	1.61978e-12	Down (> 2 fold)	0.0127345	0.095258	1.11847	-1.00655	0.835263	0.252391	0.847515	-0.502302	0.326462	0.774382	-0.108075	0.221341	0.227062	-1.76224	0.739198	1.17496	2.07474	0.775291	0.924225	0.534576	1.43562	0.537241	0.932899	0.658866	0.897623	0.673853	0.877705	1.17221	-0.601745	-0.663203	-0.730461	0.582771	0.766463	0.553359	0.959855	0.510737	0.333792	0.648766	0.546708	0.311477
O95602	DNA-directed RNA polymerase I subunit RPA1	POLR1A	194.811	0.82945	1.0506	0.0712133	0.731796	0.777328	Non-significant	0.15919	-1.27879	-3.19945	-4.12007	-1.19635	-0.398149	-1.9995	-3.3115	-2.5357	-1.07015	-2.11789	-2.21056	-1.15483	-4.07244	-5.17254	-1.31979	-2.88132	-1.13261	-1.40428	-1.1835	-0.413697	-1.03083	-1.98411	-0.855578	-1.31009	-0.68295	-1.08984	-2.59831	-1.60906	-1.91651	-2.38078	-1.05989	-1.54867	-0.748619	-1.48319	-1.16331	-1.62104	-1.22775	-1.4381	-1.37119
O95613	Pericentrin	PCNT	378.037	0.864852	0.995333	-0.00674834	0.961888	0.970851	Non-significant	-0.753651	-2.33233	-2.43083	-2.73445	-0.961439	-2.44787	-1.63647	-2.62064	-2.45262	-2.15703	-2.28395	-2.76389	-1.77213	-2.6302	-2.37376	-1.6778	-2.36259	-3.36248	-2.11738	-2.2586	-2.04511	-2.46794	-2.572	-2.6202	-5.21702	-2.33212	-2.41696	-2.00872	-4.12762	-2.35299	-2.40338	-2.8804	-1.96446	-2.03954	-2.03347	-2.31087	-2.69843	-1.25153	-2.27919	-3.58404
O95619	YEATS domain-containing protein 4	YEATS4	26.4995	0.833231	1.04988	0.0702278	0.543592	0.606777	Non-significant	-1.35539	-1.06857	-1.74207	-0.740378	-1.70576	-1.17942	-1.69393	-1.11834	-1.24252	-0.605418	-1.36608	-1.39307	-0.31513	-1.12778	-0.413621	-0.520351	-2.45373	-1.68229	-1.52122	-0.668639	-0.619133	-0.656305	-0.883877	-1.84553	-0.940837	-2.2725	-2.36813	-0.540624	-1.13164	-0.939899	-0.883713	-0.945827	-1.77501	-0.600378	-1.50359	-1.39414	-0.922474	-2.06533	-1.51932	-2.16246
O95628	CCR4-NOT transcription complex subunit 4	CNOT4	63.51	0.910536	0.890676	-0.167028	0.26654	0.330276	Non-significant	-1.70788	-2.6915	-1.60838	-2.48959	-0.445074	-2.10771	-2.05876	-2.6348	-1.5638	-2.27831	-1.28316	-2.60441	-0.506446	-2.87751	-1.76887	-2.02129	-1.8832	-1.33492	-1.1428	-2.54398	-1.15723	-1.60042	0.067272	-1.46268	-2.01375	-1.55049	-1.21899	-2.83174	-2.11822	-3.0332	-3.22136	-1.97506	-2.1509	-1.02015	-1.07897	-0.954773	-1.18119	-1.42882	-4.65937	-1.30317
O95630	STAM-binding protein	STAMBP	48.0769	0.872959	0.612235	-0.707843	1.25e-08	8.94772e-08	Down (<= 2 fold)	-1.014	-0.833002	0.0316316	-0.912798	-0.47212	-0.630332	-0.465446	-1.18645	-0.745754	-0.524492	-1.15334	-0.790242	-0.497688	-1.74693	-0.755972	-0.356943	0.315637	-0.250504	-0.266575	-0.725688	-0.445411	-0.301164	-0.509914	-0.511486	-0.651237	-1.24978	-0.655454	-0.657901	-0.967572	-1.26658	-2.52386	-0.561984	-0.48318	-2.29918	-0.47611	-0.396	-0.561805	-0.49468	-0.518615	-0.546354
O95639	Cleavage and polyadenylation specificity factor subunit 4	CPSF4	30.2548	0.884882	0.809419	-0.305042	0.00236535	0.00481746	Down (<= 2 fold)	-0.870118	-1.11161	0.252795	-0.492258	-1.04054	-0.941991	-0.0107087	-0.543917	-0.550551	0.380743	-1.08707	-0.792948	-0.728218	-1.12065	0.226918	-0.736477	0.03403	-1.05387	-0.620046	-0.829051	-0.515119	-0.974487	-1.12023	-0.692457	-1.09767	-0.855022	-0.69184	-0.766393	-0.791138	-1.68897	-1.61179	-0.641222	-1.60571	-0.822542	0.201231	-0.661634	-0.672424	-0.200671	-0.611332	-0.160581
O95670	V-type proton ATPase subunit G 2	ATP6V1G2	13.6043	0.922906	1.56843	0.649322	4.48e-10	5.19287e-09	Up (<= 2 fold)	3.51313	3.00408	3.1247	4.66167	3.61281	4.42555	3.91325	3.3532	4.28616	3.16995	4.57937	3.16197	3.49914	3.97361	3.84244	3.26177	2.75766	3.94812	4.04482	3.19693	2.69925	3.4266	3.74331	2.87245	2.97853	3.59499	2.84139	2.78175	3.4469	3.78263	4.4197	3.62468	3.19953	3.70875	3.2735	3.40255	3.62762	3.3068	3.5507	3.48905
O95671	Probable bifunctional dTTP/UTP pyrophosphatase/methyltransferase protein	ASMTL	68.8567	0.90473	0.684977	-0.545872	1.07e-06	4.62058e-06	Down (<= 2 fold)	0.115608	-0.515613	0.749539	-0.222426	1.10673	-0.0153721	0.710188	0.169768	0.0478064	0.589642	-0.123887	-0.147094	0.505215	-1.04009	0.356498	0.813366	1.58354	0.976444	0.499199	0.529877	0.992272	0.711503	0.654838	0.532385	0.501545	0.394352	0.314459	0.0466185	0.501603	-0.753407	-0.946992	0.277532	0.696228	-0.361561	0.290242	0.0202195	0.43485	0.158348	0.555902	0.555546
O95674	Phosphatidate cytidylyltransferase 2	CDS2	51.418	0.894959	0.703303	-0.507782	0.00250933	0.00506697	Down (<= 2 fold)	0.0268427	1.18831	1.43975	0.525216	-0.994236	1.01612	2.13338	0.881777	0.684974	1.18992	0.828458	1.06011	1.30018	0.345339	1.07075	1.38694	-0.00490952	-0.00995162	-0.350359	0.720591	1.36082	0.115951	0.820698	1.04645	1.10249	1.00663	0.756002	1.15806	0.421193	0.0925415	0.465006	2.24646	1.22558	0.908447	-0.590557	0.917842	-0.729672	1.01019	1.95924	0.462344
O95684	Centrosomal protein 43	CEP43	43.0649	0.891392	1.93598	0.95306	2.38e-11	4.5447e-10	Up (<= 2 fold)	-1.78921	-1.22563	-3.93099	-0.106289	-0.677877	-1.5807	-2.00715	-1.24804	-1.32428	-1.6406	-0.550392	-1.78734	-1.20873	-1.37207	-1.39089	-1.08842	-1.54798	-1.34634	-1.38765	-0.837547	-1.51105	-1.43953	-1.36659	-1.43203	-1.32648	-1.11064	-1.79608	-1.91657	-1.83631	-0.907533	-1.17858	-2.44226	-1.65746	-0.599754	-2.85394	-2.1481	-2.17002	-1.58007	-1.96492	-2.52544
O95707	Ribonuclease P protein subunit p29	POP4	25.4247	0.849144	0.785001	-0.349234	0.00106756	0.00233401	Down (<= 2 fold)	-1.39155	-3.06902	-0.882318	-1.61257	-0.650527	-1.10832	-1.4203	-1.46857	-1.10598	-0.868956	-1.11773	-1.16584	-1.21496	-1.40783	-0.711823	-2.06788	-0.182361	-0.122249	-0.374347	-0.525353	-0.890705	-0.782856	-0.903695	-0.847143	-1.19994	-1.31282	-0.962643	-1.26799	-1.24388	-1.28313	-1.29358	-0.814999	-0.879003	-1.21317	-1.814	-0.822074	-2.14358	-0.687998	-1.35993	-1.99651
O95716	Ras-related protein Rab-3D	RAB3D	24.2671	0.922696	0.983665	-0.0237609	0.87048	0.895969	Non-significant	-0.554904	-0.305818	1.54883	-0.28353	0.512731	-0.356644	0.901635	0.823361	0.398302	0.192222	0.889098	0.225167	-0.172105	0.290934	0.138937	0.273011	0.389872	-0.677499	-1.04131	0.442052	-0.53587	-1.02871	0.226202	-0.297143	1.11443	1.29935	0.366163	-0.273877	0.198648	-0.0651845	-0.188282	1.3711	0.766172	0.667528	-0.0272864	1.27101	0.839575	-0.196608	1.43777	1.02781
O95721	Synaptosomal-associated protein 29	SNAP29	28.9703	0.926369	1.60477	0.682363	7.98e-10	8.53137e-09	Up (<= 2 fold)	0.724049	-0.0392556	0.0581602	1.32179	1.18716	0.149779	0.26311	1.05436	1.11854	-0.00579059	1.63967	0.033105	0.110992	1.47276	1.08774	1.22187	0.463846	0.558821	-0.31224	0.860789	0.643797	0.489953	1.07825	0.414212	-0.021418	1.08073	0.576425	0.0772896	0.889016	1.0284	0.713413	0.259895	0.3947	1.29835	0.580069	0.0942362	0.470547	-0.19388	-0.200577	0.732741
O95747	Serine/threonine-protein kinase OSR1	OXSR1	58.0222	0.928903	0.94447	-0.0824228	0.275203	0.339799	Non-significant	1.29614	0.446654	1.03669	1.1532	1.33134	1.02643	1.28639	1.38728	1.22288	1.16616	1.31335	0.988685	1.37035	0.532144	1.74109	1.00642	1.65577	1.41792	1.11216	0.992338	1.18346	0.661335	0.909747	1.46813	0.679608	1.17811	1.23364	0.809298	1.1196	0.674992	0.648389	1.30749	1.23155	0.96204	1.24549	2.0848	1.59407	1.41107	1.08215	1.55469
O95749	Geranylgeranyl pyrophosphate synthase	GGPS1	34.8709	0.906802	1.12286	0.167182	0.122693	0.166591	Non-significant	-1.35679	-0.148272	-0.670577	0.121247	-1.44814	-0.702265	-1.05591	-0.514586	-0.883005	-1.17807	-1.01463	-1.18361	-0.462605	-0.578045	0.037353	0.220288	-0.796141	-0.824827	-0.42668	-1.22305	-0.483555	-0.935	-0.364575	-0.539735	-1.04249	-0.377196	-0.607232	-0.456112	-1.25103	-1.04856	-1.8267	-1.28393	-1.01428	-0.649722	-0.80939	-0.783556	-1.30131	-1.34506	-1.32729	-1.12925
O95757	Heat shock 70 kDa protein 4L	HSPA4L	94.5125	0.918966	0.978405	-0.0314962	0.816129	0.850634	Non-significant	1.24339	1.45595	2.1355	1.3437	1.14865	1.41831	1.80489	0.952788	2.09571	2.3533	1.38326	1.89777	1.56857	0.41258	0.849094	0.499303	1.78293	-0.661487	-0.130836	2.33037	2.1324	1.26326	2.02077	0.851039	0.987015	1.40981	0.68168	1.74405	1.87094	0.921442	0.967628	1.05137	1.83977	1.22339	0.413546	1.67907	1.01533	1.38595	1.88594	1.88227
O95758	Polypyrimidine tract-binding protein 3	PTBP3	59.6895	0.909184	0.648099	-0.625713	1.88e-05	6.00636e-05	Down (<= 2 fold)	-1.54177	-1.23868	-0.662068	-3.11195	-0.918057	-1.7606	-0.938598	-2.1363	-2.00315	-1.56954	-2.0333	-2.02292	-0.730736	-2.74417	-1.95817	-1.04843	-0.298768	-1.1231	-1.17494	-1.12646	-0.474163	-1.47875	-1.11185	-1.5171	-1.0908	-1.52603	-1.53488	-1.21498	-2.32094	-2.62056	-0.950357	-1.01333	-1.57871	-1.3186	-1.1736	-0.962809	-1.68965	-1.22859	-2.32455	-1.28265
O95772	STARD3 N-terminal-like protein	STARD3NL	26.6546	0.843427	1.08895	0.122933	0.128248	0.173138	Non-significant	0.0471428	0.113057	0.186566	-0.0484503	-0.488012	0.313829	0.276688	0.52849	0.207387	0.28678	0.44505	-0.381693	0.0744065	-0.0163321	-0.359227	-0.301092	0.0477254	-0.398343	-0.164105	0.106991	-0.130808	-0.568768	-0.568549	-0.263502	-0.637783	0.166828	-0.246807	-0.0147558	-0.271081	0.282451	0.131187	0.03442	0.280917	-0.167621	0.204104	0.156438	-0.242344	-0.496823	-0.450772	0.0944751
O95777	U6 snRNA-associated Sm-like protein LSm8	LSM8	10.4026	0.885939	0.848516	-0.236986	0.182973	0.236622	Non-significant	0.272454	1.89605	2.3208	2.31215	1.29917	1.02528	1.93266	1.19665	1.10724	1.02432	1.91164	1.25843	2.4229	1.28061	1.81585	1.82535	2.68443	0.799519	1.43898	1.61072	1.17914	1.53014	0.772175	0.739695	0.938352	1.38565	1.43675	1.03995	1.28115	1.80688	2.37607	2.28584	1.76079	1.59368	2.62834	2.13682	2.52577	0.90642	0.842035	1.08291
O95782	AP-2 complex subunit alpha-1	AP2A1	107.546	0.912192	0.489807	-1.02971	3.71e-14	3.10278e-12	Down (> 2 fold)	-0.0299645	1.28282	2.4159	0.246117	1.15267	1.87688	2.36889	1.17905	1.51851	1.42621	0.935603	1.3819	0.519191	-0.279198	1.65245	1.58445	3.14732	1.90952	1.97361	1.26224	1.12504	1.88259	1.5439	1.76071	1.40372	1.08264	1.35968	2.21716	1.03356	0.256227	0.285837	1.78859	2.02598	0.839294	2.05626	1.85463	1.55538	1.55792	1.27833	1.94272
O95785	Protein Wiz	WIZ	178.674	0.851747	0.925135	-0.112264	0.363264	0.431127	Non-significant	-1.38235	-1.27936	-0.652729	-1.54493	-1.14829	-1.08377	-1.14421	-1.38188	-1.86927	-1.4863	-2.02506	-1.3281	-1.62546	-1.14125	-1.1883	-1.94379	-0.818997	-1.93546	-1.62108	-1.71695	-1.27538	-1.40676	-1.47435	-1.33256	-1.65679	-2.95866	-1.46035	-0.414028	-1.42602	-1.23639	-1.20582	-1.45649	-1.42805	-1.63086	-2.34093	-1.47666	-1.28404	-1.09387	-1.05743	-2.7462
O95786	Antiviral innate immune response receptor RIG-I	DDX58	106.6	0.933917	0.620139	-0.689337	8.72e-11	1.31237e-09	Down (<= 2 fold)	-2.15813	-0.467308	0.354714	-1.33335	-0.404074	-0.462502	0.18913	-1.08312	-0.748573	0.0436746	-0.890859	-0.499089	-0.519016	-0.482448	-0.362402	-0.12337	0.13999	0.510563	-0.101485	-0.666574	-0.0716629	-0.540704	0.223235	0.654711	-0.69533	-0.745164	0.832408	-0.365866	-0.744628	-1.47045	-1.2124	-0.640942	-0.467698	-1.10279	-0.198065	0.355452	0.215176	-0.50292	-0.365944	0.172116
O95793	Double-stranded RNA-binding protein Staufen homolog 1	STAU1	63.1823	0.911871	1.0955	0.131589	0.229637	0.288773	Non-significant	0.66432	-0.545218	-0.00129097	0.257293	0.997463	-0.187934	-0.185749	-1.25134	-0.195968	-0.398997	0.593988	0.228082	-0.319501	-0.568469	0.282575	-0.157776	-0.596171	-0.905873	-0.066374	-0.223467	-0.0745464	0.0570432	-0.159726	0.0671816	-1.40806	-0.15679	-0.741828	0.262787	-0.846995	-0.507392	-0.761935	-0.768281	-0.0680023	0.292868	0.776422	0.0926571	0.14553	0.0355195	0.0206633	0.0877822
O95801	Tetratricopeptide repeat protein 4	TTC4	44.6785	0.880548	1.18755	0.247992	0.024685	0.0396919	Up (<= 2 fold)	-1.32621	-2.02519	-3.05021	-1.11952	-1.08666	-1.79948	-1.71435	-2.42661	-1.83991	-0.638972	-2.05125	-2.08445	-0.951072	-1.604	-1.55839	-1.71257	-1.51646	-0.143278	-0.805177	-1.65341	-1.71824	-0.950824	-1.2162	-0.0458705	-1.90988	-2.38168	-1.43978	-2.16988	-1.63084	-1.89406	-1.51091	-1.89285	-2.78119	-1.65858	-1.35336	-1.4712	-0.757153	-1.83244	-2.25119	-1.63164
O95810	Caveolae-associated protein 2	CAVIN2	47.1732	0.922985	1.86433	0.898659	0.000768109	0.00173738	Up (<= 2 fold)	1.1572	0.340185	-0.912432	1.01045	1.44564	0.363821	-1.31978	-0.634392	0.887875	0.365197	1.36743	-0.236677	-0.168341	1.55655	-0.826599	0.129302	-0.466766	0.224984	0.69872	0.0243409	-0.672019	0.524265	1.59944	1.14964	-0.959687	0.914243	1.1629	1.20068	0.985583	0.365682	-1.21486	-1.53803	-3.01934	0.0385438	-0.384612	-1.13685	0.190843	-0.075015	-0.328973	-0.618614
O95816	BAG family molecular chaperone regulator 2	BAG2	23.7719	0.904221	1.33517	0.417018	0.00114974	0.002495	Up (<= 2 fold)	0.388954	0.826009	-0.324155	0.891075	-0.527858	1.05395	0.0820721	0.283464	0.835155	0.921481	1.09366	1.2144	-0.12226	0.982252	0.567002	0.934157	0.468558	0.509658	0.255398	0.438248	-0.300933	1.64211	1.276	0.71947	0.442926	0.751916	0.414118	-0.248989	-0.438453	1.33074	0.735461	0.843006	1.11184	0.123368	-0.236168	0.0467379	0.478104	-0.690006	0.106063	-0.101763
O95817	BAG family molecular chaperone regulator 3	BAG3	61.5947	0.915671	1.98079	0.986075	4.49e-11	7.64573e-10	Up (<= 2 fold)	2.82859	1.68225	0.273082	2.52718	2.55862	1.39266	2.02808	1.84429	2.81119	1.90214	3.02709	0.698718	1.73022	2.36277	0.897348	2.08032	0.761081	1.45859	1.05731	2.57728	1.6972	2.14936	2.95384	2.14766	0.913525	2.0607	0.884278	1.58313	2.27582	1.13135	2.84296	1.39631	1.57951	2.73108	2.32924	1.60054	1.95929	1.91057	0.222577	2.13716
O95822	Malonyl-CoA decarboxylase, mitochondrial	MLYCD	55.0034	0.893921	0.575843	-0.796252	1.51e-10	2.06127e-09	Down (<= 2 fold)	-1.26337	-1.58243	-0.501811	-2.9291	-0.396473	-1.56813	-0.48905	-1.24511	-1.25482	-1.17174	-0.717604	-1.64507	-1.74563	-3.02807	-2.02208	-0.725946	-1.21838	-0.263593	0.00066895	-0.979993	-0.695154	-0.705812	-1.20973	-0.852904	-1.39545	-1.31194	-1.36048	-1.53779	-1.15545	-3.03028	-1.89518	-0.451341	-0.974109	-1.47074	-0.375346	-0.155588	-0.436583	-0.74481	-0.345632	-0.656485
O95825	Quinone oxidoreductase-like protein 1	CRYZL1	38.6965	0.86875	0.746499	-0.421788	0.025062	0.0402197	Down (<= 2 fold)	-1.68322	0.0909096	-0.122827	-0.722073	-1.88748	0.285014	0.229944	-0.148979	-1.1473	-2.82789	-1.1375	-1.4818	-0.436067	-1.22552	-1.61919	-1.29059	-0.548018	-1.23504	-1.77524	-0.0859906	-0.532937	-1.82348	-1.33785	-1.02748	-1.68105	-0.55175	-1.54029	-1.22091	-1.17289	-1.743	-1.70735	-1.18426	-0.788268	-1.13855	-1.71247	-1.29309	-0.731782	-2.34498	-2.51173	-1.24916
O95831	Apoptosis-inducing factor 1, mitochondrial	AIFM1	66.9006	0.94443	0.614407	-0.702734	1.77e-07	9.16488e-07	Down (<= 2 fold)	1.49973	1.44178	1.48643	-0.500506	2.16094	1.43264	1.41228	1.27552	1.70019	2.03176	1.23907	1.47756	1.62275	-0.169704	1.41661	1.34388	3.05237	1.43097	0.526644	1.20193	1.56758	1.29522	1.42129	2.0597	1.29848	1.52508	1.76092	1.67231	1.44383	0.135563	0.443529	2.04663	1.3628	1.13343	1.78146	2.31228	1.79816	1.89612	3.06713	2.15185
O95833	Chloride intracellular channel protein 3	CLIC3	26.6485	0.89531	0.979713	-0.0295684	0.887282	0.910291	Non-significant	-0.25944	-0.262442	-0.548926	-1.12251	0.368917	1.51859	-0.733799	-1.56839	-1.11553	-0.212271	0.585816	-0.0691582	-0.354347	-0.507457	-1.18008	-0.832289	0.345725	-0.594356	0.100145	-0.335637	-0.474368	-0.546908	0.122495	-0.35899	-1.2209	-0.604469	-0.25742	0.987957	-1.188	-0.100719	-0.250411	-1.08366	-0.651997	-0.815796	-0.151385	-0.160032	-0.233787	-1.75202	-0.212981	-1.55466
O95834	Echinoderm microtubule-associated protein-like 2	EML2	70.6788	0.921718	1.008	0.0114918	0.946201	0.958827	Non-significant	1.40565	1.1554	2.1347	1.17445	0.480955	1.4631	-0.0772273	1.09933	1.38191	2.38312	1.93123	1.25282	2.29975	0.817721	1.70188	0.901774	1.07497	1.10493	-0.939318	1.75173	2.21027	1.31971	1.8796	0.806591	2.13896	2.32152	1.94569	1.49972	1.95063	0.857853	0.774978	0.694464	1.32419	2.18639	-1.02698	0.796193	0.9475	2.66928	2.55863	1.46008
O95837	Guanine nucleotide-binding protein subunit alpha-14	GNA14	41.5706	0.913668	0.778693	-0.360873	0.0257313	0.041134	Down (<= 2 fold)	-0.126075	0.339031	1.20738	0.855463	0.852302	0.439395	1.23215	0.336745	0.841997	1.29265	-0.451817	-0.373313	0.576896	-0.141188	-0.0283453	0.606044	1.7615	1.616	1.06562	1.21022	0.613235	0.174081	0.70506	0.601439	0.107531	0.411339	0.426065	0.846645	1.3614	-0.84452	-0.069984	2.08869	-0.575336	1.77681	1.65517	1.76595	2.073	0.325415	0.503295	0.642748
O95848	Uridine diphosphate glucose pyrophosphatase NUDT14	NUDT14	24.1183	0.88432	0.861879	-0.214443	0.0948712	0.132603	Non-significant	0.0638345	1.12873	0.965595	-1.49777	-0.550767	0.732876	0.997274	0.697819	0.381167	0.273279	0.0425673	0.0282203	-0.39737	-0.0101211	-0.286919	-0.11201	1.562	-1.04279	-0.218556	-0.33638	0.0133024	-0.0131888	0.332294	0.360764	-0.598537	0.571484	0.00830691	0.537282	-0.96907	-0.0440474	0.584586	0.989343	0.605063	-0.631433	0.563906	1.28416	0.461026	0.679215	1.75686	0.469462
O95857	Tetraspanin-13	TSPAN13	22.1472	0.852212	0.971145	-0.0422407	0.698083	0.747283	Non-significant	-2.39829	-1.63268	-2.05228	-1.40687	-1.92236	-2.11614	-1.26446	-1.08031	-1.40357	-1.80004	-1.25295	-1.44005	-1.9369	-1.63938	-1.6199	-1.71707	-1.55044	-2.20154	-1.7698	-2.56883	-1.2157	-1.93231	-1.90669	-2.23936	-1.53604	-1.73358	-1.06454	-1.93424	-1.72975	-1.54147	-1.34393	-1.18598	-1.59584	-2.79239	-0.957979	-0.960672	-0.685598	-1.76896	-0.774689	-1.07321
O95858	Tetraspanin-15	TSPAN15	33.165	0.907867	1.00201	0.00288984	0.974142	0.980075	Non-significant	-0.973	-0.393941	0.178805	-0.50638	-0.684791	-0.18064	-0.889148	0.01193	0.0276423	-0.371613	0.0832571	-0.168959	0.116508	-0.521097	-0.213525	0.195903	1.25871	0.0397522	-0.343711	0.282674	-0.209803	-0.500312	-0.761467	-0.124477	0.113312	0.38413	-0.264678	-0.553823	0.224543	-0.244147	-0.241881	0.239751	-0.384076	0.197834	-0.811787	0.230806	0.110178	-1.0604	-0.055527	-0.268781
O95861	3'(2'),5'-bisphosphate nucleotidase 1	BPNT1	33.3923	0.921589	0.841263	-0.249372	0.0421531	0.0641717	Non-significant	-0.0780455	0.748794	2.1325	0.181254	1.02148	0.703166	1.66127	1.63749	1.07806	1.29424	1.22174	0.613887	1.64584	0.206253	1.5845	1.35806	1.89823	1.23301	1.24776	1.37407	1.37396	0.920954	0.589976	1.1398	0.205999	1.2164	0.982446	0.450776	0.699838	0.91565	0.620198	1.3987	1.58466	1.32498	2.38122	1.53131	1.61936	0.755347	1.32004	1.48869
O95865	N(G),N(G)-dimethylarginine dimethylaminohydrolase 2	DDAH2	29.6439	0.917322	1.10475	0.143723	0.358593	0.426511	Non-significant	3.35662	2.86258	2.43169	3.86015	3.40767	3.77948	2.62647	3.34656	3.77198	2.13883	3.73661	2.95933	2.70747	2.96369	4.10049	4.31231	3.10662	2.43796	3.22065	2.45197	2.61032	2.89665	2.70975	2.49184	3.05851	3.40592	3.8026	3.37875	2.79336	3.05758	2.5659	2.35618	3.50089	4.22206	4.75017	3.30729	2.93212	3.27759	1.72656	2.72817
O95870	Phosphatidylserine lipase ABHD16A	ABHD16A	63.2433	0.918863	0.532513	-0.909112	7.9e-10	8.48704e-09	Down (<= 2 fold)	-0.273983	0.123494	1.96833	-0.727956	0.892618	0.0777183	1.28981	0.38414	0.656158	1.20524	0.501638	0.462311	-0.0786858	1.63244	1.52769	2.19402	2.46192	1.33316	1.52583	0.756611	1.29818	0.90563	1.29357	1.2424	1.31514	1.33777	1.34846	1.05555	0.716835	-0.159855	0.0915795	1.38504	1.08147	1.06076	1.59069	1.92538	1.06553	1.31949	1.52357	1.36509
O95873	Uncharacterized protein C6orf47	C6orf47	31.7099	0.83618	1.36234	0.446084	0.00165177	0.00347224	Up (<= 2 fold)	-1.10842	-0.74872	-1.30318	-1.35007	-2.4192	-1.02835	0.329439	-0.858565	0.273627	-0.647162	-0.195989	-0.894646	-0.518343	0.349187	-0.59763	-0.539284	-1.54639	-1.19803	-1.16834	-0.451388	-0.0987202	-1.00002	-0.243401	-0.604356	-0.911928	-0.485909	-0.393302	-0.876695	-2.22985	0.206281	-0.00978144	-0.170944	-0.8942	0.672713	-0.700633	-0.672168	-0.5577	-1.95226	-1.22686	0.0856465
O95881	Thioredoxin domain-containing protein 12	TXNDC12	19.2058	0.904845	1.376	0.460482	0.000474581	0.00112064	Up (<= 2 fold)	2.47116	1.79794	0.937955	1.7423	2.95035	1.65268	1.81932	2.10857	2.67343	1.74526	2.13355	2.19427	1.40729	2.15733	1.96723	2.59835	2.38046	2.61688	3.45562	1.70532	0.860878	2.81405	2.50905	1.97829	2.86925	1.69471	2.74806	1.89362	1.76914	3.50154	3.37797	1.95591	1.66361	2.26566	2.12303	2.30242	2.44201	2.15437	1.55458	2.63869
O95897	Noelin-2	OLFM2	51.3863	0.852817	1.21923	0.285971	0.153814	0.203494	Non-significant	-0.788552	-0.728941	-0.086671	-0.298888	-1.73909	-1.29029	-0.95801	-0.919379	-0.387422	-0.480737	-0.187529	-1.03895	-0.554864	-0.323747	-1.72414	-1.60279	-1.2314	-0.272566	-0.712435	-0.660962	0.107415	-0.627872	-1.66066	-1.35552	-1.64114	-0.888419	-1.18356	-0.425916	0.935617	2.44236	-1.10267	-1.37587	-1.84808	0.617831	1.4845	-1.90345	-0.575331	-1.64365	1.98293	-0.921578
O95926	Pre-mRNA-splicing factor SYF2	SYF2	28.7224	0.862295	1.60103	0.679004	1.78e-14	1.8093e-12	Up (<= 2 fold)	-1.24081	-1.63412	-1.52804	-1.12103	-1.8946	-1.66071	-2.04913	-1.74708	-1.45529	-1.66177	-1.04008	-1.56207	-0.924869	-1.76009	-1.7131	-1.53523	-1.63741	-1.93866	-1.58002	-1.36332	-1.64439	-1.6519	-0.986899	-1.76209	-1.87369	-1.32356	-1.59382	-1.75865	-1.61344	-0.630103	-0.574754	-2.02221	-1.91945	-1.22801	-1.81836	-2.05915	-2.17254	-2.23162	-1.94386	-2.06652
O95931	Chromobox protein homolog 7	CBX7	28.3405	0.842339	1.35553	0.438855	0.00852069	0.0153396	Up (<= 2 fold)	-1.21676	-0.541558	-1.6336	-0.769978	-2.21606	-1.5599	-0.722251	-1.38368	-1.00406	-0.96521	-0.72532	-3.60271	-0.72545	-0.886548	-1.78932	-1.28381	-4.14206	-2.37346	-0.683616	-0.853192	-2.39378	-1.90126	-2.87302	-2.56547	-2.94987	-2.19959	-2.50345	-0.312208	-1.43175	-1.143	-0.76201	-1.50596	-2.14186	-0.560057	-1.21127	-1.27388	-1.11257	-1.16318	-2.60996	-1.52382
O95967	EGF-containing fibulin-like extracellular matrix protein 2	EFEMP2	49.4055	0.903667	0.753382	-0.408547	0.0170991	0.0286082	Down (<= 2 fold)	-1.08005	-0.0955907	-0.448404	-1.02149	-1.88435	0.605102	-0.782675	-0.997428	-0.24484	-1.18723	-1.29851	0.267712	-1.48528	-0.519227	-1.81282	-1.47544	-1.29002	-1.69582	-1.55416	-3.09459	-1.2238	-1.31648	-0.370047	-1.11172	0.589887	-1.50073	-1.29486	0.545459	-0.838488	-1.21163	-2.27941	-1.05028	0.179227	-2.77942	-1.30923	-0.254701	-1.78788	-1.88085	-0.265263	-0.277131
O95980	Reversion-inducing cysteine-rich protein with Kazal motifs	RECK	106.457	0.889365	0.899922	-0.152128	0.498856	0.565051	Non-significant	-0.681208	0.713501	0.674	1.11887	-0.28583	0.518972	-0.0474062	0.0987293	-0.321938	0.709537	-2.67385	1.00431	-0.645757	-0.304093	0.320721	0.0804256	0.891158	0.348944	-0.0588869	0.412679	0.886901	0.796034	-0.443766	-0.146659	1.18654	0.366677	0.38852	-2.91271	0.476774	-0.22433	-0.333377	0.0803459	0.750649	-0.221962	-2.09328	-0.136038	-0.286406	0.477802	-1.98108	-0.36243
O95983	Methyl-CpG-binding domain protein 3	MBD3	32.8441	0.917645	2.08073	1.05709	5.17e-11	8.53473e-10	Up (> 2 fold)	-0.259595	-2.12664	-2.17603	0.32689	-0.808144	-1.25725	-1.64811	-3.28056	-1.48969	-0.496316	-1.21443	-1.90803	0.180123	-1.04309	-1.43222	-1.19176	-1.53154	-1.65645	-1.65737	-0.418173	-1.53891	-1.65971	-1.89516	-1.78273	-1.127	-0.184716	-1.54582	-1.51347	-0.70834	-1.41625	-1.17242	-1.07672	-1.66356	-0.015742	-0.474712	-0.642142	-1.72566	-0.747404	-1.96222	-2.10092
O95989	Diphosphoinositol polyphosphate phosphohydrolase 1	NUDT3	19.471	0.872377	1.01508	0.0215877	0.887768	0.910507	Non-significant	-0.718368	1.04336	0.977179	-0.00941309	-0.762867	0.579539	0.677914	0.346374	-2.9018	0.773838	0.522165	0.51283	0.838984	-2.57689	0.0688691	0.0537601	0.677666	-0.125568	-0.0397126	0.211372	0.682507	-1.21808	0.763337	-0.92555	-0.108319	0.760799	-0.1944	0.895637	-0.367717	0.52926	0.360724	0.269514	0.889433	1.10024	-0.33295	0.557539	-0.246737	0.391234	0.193598	0.336147
O95994	Anterior gradient protein 2 homolog	AGR2	19.9792	0.917964	1.33025	0.411692	0.108285	0.149081	Non-significant	3.65491	3.94782	3.02953	5.0012	3.96429	2.25768	3.94652	3.8797	5.03073	3.01853	4.29906	4.52164	-0.0973642	4.27541	4.9694	3.84499	2.30865	4.96037	4.3258	3.47001	4.42276	3.49064	5.67104	4.32569	4.96352	4.77122	4.71659	2.84683	3.28548	6.01294	4.03246	2.73404	3.66923	3.92312	4.52898	4.29732	3.67561	2.07791	4.67562	4.05641
O95999	B-cell lymphoma/leukemia 10	BCL10	26.2516	0.902281	1.5408	0.623681	1.87e-08	1.26979e-07	Up (<= 2 fold)	-0.17539	-0.1551	-2.05437	-0.0666088	0.0362193	-0.119975	-0.788053	-0.451032	-0.338355	-0.618586	0.213456	-0.735638	-0.371335	-0.283219	-0.975273	-1.22931	-0.952001	-1.12602	-1.48052	-1.05597	-0.873536	-0.252961	-0.68722	-0.560775	-0.890618	-1.70763	-1.46492	-0.358044	-0.663082	-0.0436941	0.207892	-0.781022	-1.28412	-0.703612	-1.00343	-0.865479	-0.529246	-0.593202	-1.91638	-0.323993
O96000	NADH dehydrogenase [ubiquinone] 1 beta subcomplex subunit 10	NDUFB10	20.7767	0.915745	1.67743	0.746255	2.85e-10	3.54613e-09	Up (<= 2 fold)	1.92101	0.966011	0.605157	2.59851	1.26471	0.627947	1.13036	1.57466	1.62952	1.7112	1.41723	0.836673	1.23097	1.47909	1.47959	2.44107	1.26009	1.18795	1.9621	1.39542	0.724299	1.50603	1.41521	1.20721	1.30804	0.874604	1.40436	0.679808	1.43089	2.56614	2.93497	1.54764	0.972193	1.69477	1.46547	1.21185	2.20584	0.799757	1.23327	0.960815
O96005	Cleft lip and palate transmembrane protein 1	CLPTM1	76.0967	0.903782	0.640218	-0.643364	1.94e-08	1.31328e-07	Down (<= 2 fold)	-0.355067	-1.01258	-1.36381	-1.21442	-0.861329	-0.679902	-0.608478	-0.966026	-1.39829	-0.296138	-1.1951	-0.264333	-1.25089	-3.74832	-1.26961	-0.952145	0.147998	-1.04944	-0.288561	-0.56707	0.194463	-1.2337	-0.552128	-0.967699	-0.961718	-0.883125	-0.970923	-0.993068	-1.19183	-2.09933	-1.98806	-0.723538	-1.22132	-1.69052	-0.845975	-0.492543	-0.978003	-1.08556	0.0533252	-0.802865
O96007	Molybdopterin synthase catalytic subunit	MOCS2	20.944	0.895417	0.935161	-0.0967138	0.378782	0.446656	Non-significant	-1.12538	-1.90888	-1.20418	-1.1931	-1.3299	-1.28499	-1.53495	-0.821634	-1.03883	-1.08629	-1.09021	-1.31535	-0.519245	-1.00282	-0.302657	-0.235985	-0.925046	-0.506312	-0.474648	-0.879689	-0.631603	-0.676113	-0.834302	-0.688269	-0.497367	-0.698878	-0.337297	-0.758364	-1.21164	-0.732222	-0.407567	-0.798912	-0.789094	-0.792563	-0.88878	-1.17065	-0.734998	-1.24349	-1.09625	-1.17472
O96008	Mitochondrial import receptor subunit TOM40 homolog	TOMM40	37.8931	0.884438	0.743946	-0.42673	0.000107259	0.000289249	Down (<= 2 fold)	0.984324	1.1598	1.70223	0.425303	1.17595	1.02343	1.79066	1.14578	1.40969	1.38284	0.915632	0.545658	1.11198	0.886694	0.533142	0.516828	3.04251	0.173218	-0.193919	1.37288	2.17486	0.988514	1.44541	1.442	0.743459	1.5807	0.818438	1.29752	1.41063	0.389955	0.436139	1.64343	1.55493	1.07719	1.34294	2.062	1.64215	1.73944	2.44085	1.67013
O96011	Peroxisomal membrane protein 11B	PEX11B	28.4313	0.909701	0.539225	-0.89104	2.07e-05	6.54065e-05	Down (<= 2 fold)	-0.514611	0.0382993	1.32334	0.611159	0.0128749	-0.317731	0.629495	0.556774	0.251948	0.497256	0.629182	-0.00049956	-0.00783944	0.196438	0.230723	0.049078	-0.266402	-0.207779	0.287927	-0.44536	-0.234528	-0.160284	-0.438781	-0.21283	0.215446	0.258096	0.116233	-0.661343	0.7812	-0.718225	0.508832	0.00064926	0.0626596	0.409252	0.777012	0.936541	0.45084	-1.24491	0.150883	1.03812
[truncated: 5,784 more rows]
[truncated: 66 more columns]
