# Supplementary material for: Integrated proteogenomic characterization of medullary thyroid carcinoma
Source: Cell Discov. 2022 Nov 8;8:120. doi: 10.1038/s41421-022-00479-y (PMC9640541; doi:10.1038/s41421-022-00479-y)
Supplement: Supplementary file 11 — Supplementary Table S10 [file 41421_2022_479_MOESM11_ESM.xlsx]

## Sheet: Sheet1
Table S10. Profiling of matrisome proteins and their expression preference in the Mesenchymal subtype. Related to Figure 6.
Accession	Protein Descriptions	Gene Name	Type of matrisome proteins	Secretion	FC (Mesenchymal/others)	log2 FC (Mesenchymal/others)	p-value	q-value (FDR)	MW [KDa]	Cscore	CZSPH-01	FUSCC-05	FUSCC-08	FUSCC-09	FUSCC-19	FUSCC-20	FUSCC-21	FUSCC-22	FUSCC-23	FUSCC-24	FUSCC-27	FUSCC-29	FUSCC-40	FUSCC-41	FUSCC-43	FUSCC-44	FUSCC-49	FUSCC-51	FUSCC-55	FUSCC-57	FUSCC-61	FUSCC-71	FUSCC-77	FUSCC-79	FUSCC-83	FUSCC-84	FUSCC-85	PUSH-01	TZPH-01	ZJCH-06	ZJCH-14	ZJCH-16	ZJCH-17	FUSCC-03	FUSCC-07	FUSCC-10	FUSCC-13	FUSCC-25	FUSCC-30
O00182	Galectin-9	LGALS9	ECM-affiliated Proteins	Secreted	1.07148	0.0996056	0.45644	0.63435	39.5182	0.888194	-0.575423	-0.417204	-0.435992	-0.9766	-0.741509	-0.547043	-1.34633	-0.632336	-0.427224	-0.637166	0.342327	-1.38795	-1.97236	-0.800975	-0.29688	-1.38806	-0.6189	-0.00441464	-1.07988	-0.194463	0.063652	0.407613	-0.371823	-0.621876	-0.391181	0.0769203	0.508149	-1.10532	0.212754	-0.548568	-0.515172	-0.283062	-0.503317	-0.944835	0.0436166	-0.799269	-0.89896	-0.944267	-0.870764
O00187	Mannan-binding lectin serine protease 2	MASP2	ECM Regulators	Secreted	1.0881	0.12181	0.429781	0.60974	75.7024	0.833847	-0.389438	-0.564782	-0.455971	-0.253726	-0.537542	-0.660495	-1.07156	-0.829836	-0.701407	-1.01321	-0.178524	-0.407277	-0.61933	-1.09037	0.164129	-2.40458	-0.687996	-2.57502	-0.68856	0.503734	-0.687454	-0.798446	0.158224	-0.651278	-0.119483	-0.746048	-0.463142	-0.783543	-0.333233	-0.586043	-0.548903	-0.544849	0.92765	-0.726787	0.316871	-0.74865	-0.336043	-1.1824	-0.847364
O00339	Matrilin-2	MATN2	ECM Glycoproteins	Secreted	2.16235	1.1126	0.00066649	0.00595067	106.837	0.919808	3.56552	1.43051	4.37939	3.04207	4.95893	2.82277	4.66419	3.43505	4.33681	2.27608	2.47992	4.09558	4.27486	3.42233	0.866825	1.88342	3.71507	2.41684	4.56115	3.54299	5.66123	0.832333	4.08118	1.8985	3.88468	3.44088	3.4715	1.81291	3.42009	2.75335	1.25376	3.33188	4.0463	1.85899	2.54392	2.5096	1.48133	0.935406	1.05021
O00468	Agrin	AGRN	ECM Glycoproteins	Secreted	1.39178	0.476934	0.0209077	0.0773013	217.32	0.936502	1.25911	0.587283	2.13776	1.34239	1.94067	1.50376	1.74874	2.53646	1.58883	2.4253	1.282	1.73126	1.2288	3.17074	0.528672	2.272	0.794502	1.96587	2.49155	0.568553	3.24366	-0.087728	0.932515	1.17474	2.31292	1.89636	2.07591	2.39499	3.1465	2.52861	1.50405	1.46363	3.17651	1.03478	0.674706	1.9652	0.365142	2.3768	1.72538
O00469	Procollagen-lysine,2-oxoglutarate 5-dioxygenase 2	PLOD2	ECM Regulators	--	1.56567	0.646776	0.000377902	0.00396947	84.6856	0.924048	-3.04345	0.280776	-0.907214	-1.76281	-0.144949	-1.62551	-0.180513	0.000364594	-0.434022	-0.491838	-0.187349	-1.56655	-0.585436	-0.619711	0.940125	-0.932474	-0.524839	-1.24222	-0.451941	-1.43343	-0.642149	0.497775	-0.567317	-1.74962	-0.497741	-1.44236	-1.44427	-1.80093	-1.03456	-1.6505	-1.64806	0.419128	-0.243536	-1.05108	-1.79758	-0.614749	-2.59041	-0.790127	-1.00199
O00534	von Willebrand factor A domain-containing protein 5A	VWA5A	ECM Glycoproteins	--	1.1769	0.234992	0.127108	0.274266	86.4893	0.917381	0.938598	-0.10825	0.576763	0.388508	0.594224	0.561744	0.206159	0.883975	0.908	0.976692	-0.0482812	0.219598	0.891809	1.6064	0.0877798	0.705901	0.690045	1.48591	0.596944	0.0624273	1.62396	0.591299	0.709006	-0.243038	0.658177	0.335495	0.567683	1.17156	-0.0323269	1.76187	0.327629	0.319903	0.710847	-0.28025	-0.0711356	0.734318	-0.970874	0.829005	-0.731625
O14672	Disintegrin and metalloproteinase domain-containing protein 10	ADAM10	ECM Regulators	--	1.1646	0.219835	0.162253	0.322601	84.1421	0.912491	0.390329	0.472564	0.605034	0.772078	1.27713	0.800981	1.24797	1.10327	0.407911	2.17611	0.258267	0.910629	0.962746	2.06067	1.64979	1.49144	1.23238	2.01315	1.94857	0.44656	1.90045	0.796546	1.1271	0.441457	1.09029	1.02189	1.23741	1.17075	0.949214	-0.030029	0.749393	-0.0521223	1.29306	0.384961	-0.215382	0.854441	0.233997	1.82543	0.572395
O15031	Plexin-B2	PLXNB2	ECM-affiliated Proteins	--	1.18609	0.246219	0.0218788	0.0799079	205.127	0.918711	-0.761371	-0.322163	-0.40648	-0.973037	0.27746	-0.0260561	-0.399044	-0.493395	-0.737429	-0.446757	-0.162386	-0.687238	-0.613788	-0.990891	-0.572561	-1.34164	-0.319261	-1.19775	-1.07383	-0.710333	-0.525445	-0.365432	-0.375675	-1.42143	-0.364692	-0.127819	-0.207123	-0.735753	0.0409826	-0.537405	0.333157	0.261823	-0.214066	-0.656512	-1.04926	-0.759385	-1.5659	-0.58581	-1.2997
O15041	Semaphorin-3E	SEMA3E	ECM-affiliated Proteins	Secreted	1.25632	0.329204	0.259942	0.441047	89.2275	0.929585	0.888249	0.166962	0.981547	0.660782	1.54369	1.52526	1.62301	1.99577	0.461644	4.03072	-1.98246	3.32741	1.35896	3.45537	1.38143	2.31694	-0.181533	3.20021	2.6955	0.845674	1.13908	0.186474	0.509229	0.792834	1.19331	2.28598	2.53966	2.59189	2.48694	-0.735325	0.0330136	0.883799	0.959	-0.634907	1.30663	1.21331	-0.4871	1.42634	2.41646
O15204	ADAM DEC1	ADAMDEC1	ECM Regulators	Secreted	1.07911	0.109846	0.697167	0.823121	52.7754	0.896337	-0.418639	-1.26557	-1.68799	-1.52914	-1.50516	-1.39544	-1.87516	-1.91636	-2.59337	0.271717	-3.14311	0.0170309	-2.0887	-0.535753	-2.81966	-0.903885	-3.30286	1.54505	-0.492224	-0.72866	-0.170979	-3.54768	-0.538911	-1.89662	-0.953052	0.443271	1.33637	-1.95336	0.850504	-1.03591	0.575557	0.35616	0.508908	-3.93067	-0.608656	-1.35399	-2.33368	-1.25972	-1.24408
O15230	Laminin subunit alpha-5	LAMA5	ECM Glycoproteins	Secreted	1.56196	0.643361	0.00377713	0.0218524	399.737	0.927123	1.21753	0.428993	1.39563	1.14558	1.43672	2.28019	1.98951	2.51421	2.07249	2.59498	1.83279	2.25334	2.65129	2.60087	1.42356	2.19858	0.743035	2.29696	1.53502	1.19984	2.30829	-0.395897	1.52432	1.73781	2.26332	1.07709	1.59553	2.56032	2.10225	1.53357	1.60597	3.12205	2.29966	0.139131	0.554013	2.28659	1.25043	1.85743	1.0751
O15460	Prolyl 4-hydroxylase subunit alpha-2	P4HA2	ECM Regulators	--	1.14333	0.193236	0.190414	0.359859	60.9019	0.906955	-0.731042	0.389243	0.0134532	-1.30394	-0.722846	0.178185	0.0605632	-0.33671	-0.302739	-1.22869	-0.490802	-1.25313	-1.39993	0.0299056	-0.0598168	-1.66954	0.146656	-0.907431	-0.873813	-0.664374	-0.812197	0.610366	-0.791508	-3.02162	-0.901152	-1.81326	-1.54031	-1.19769	-1.41561	-2.41159	-1.20893	-1.13355	-0.541659	-0.939071	-1.89736	-1.55144	-1.75054	-2.1742	-0.840347
O43157	Plexin-B1	PLXNB1	ECM-affiliated Proteins	Secreted	1.06785	0.0947027	0.450576	0.628315	232.298	0.834267	-0.599969	-0.545917	-0.1865	-0.549845	-1.10199	-2.46817	-1.01495	-1.09023	-0.896928	-1.3852	-0.267658	0.190236	-1.42923	-0.915908	-0.736335	-0.545806	-0.599208	-0.824758	-1.85939	-0.596964	-0.0745724	-1.71846	-1.66663	-0.995053	0.172766	-0.558382	0.220551	-0.494542	-0.458933	-0.588662	-0.922943	-0.771024	-0.75887	-1.024	-0.800859	0.127805	-1.06625	-1.61435	-3.0472
O43854	EGF-like repeat and discoidin I-like domain-containing protein 3	EDIL3	ECM Glycoproteins	Secreted	1.27759	0.353428	0.00760501	0.0360189	53.7649	0.912429	-0.598457	-0.00220345	-0.977009	-0.863155	-0.400156	-0.0848163	-1.21177	-0.793773	-0.993644	0.56165	-0.445642	-0.582915	-0.352354	-0.482597	0.295664	-0.998927	0.280065	-0.259278	0.365512	0.0185572	0.263736	-0.0182076	0.480599	-0.789895	-0.270518	0.139785	-0.385145	-1.43826	0.0755023	-0.669379	-1.52956	-0.562624	0.680208	-1.53798	-0.71529	-0.796337	-0.795713	-1.06788	-0.731437
O60486	Plexin-C1	PLXNC1	ECM-affiliated Proteins	--	1.08048	0.111677	0.509755	0.68012	175.742	0.871051	-1.37888	-0.594106	-0.44312	-0.838039	-0.128711	-0.50198	-1.0709	-0.585712	-0.969223	-1.23398	-1.00039	-1.21883	-1.3873	0.0830328	-1.79227	-0.700596	-2.0884	-0.308466	-1.0831	0.0502254	-0.840883	-0.985186	-1.66574	-1.38995	-0.909716	0.0789218	-0.824459	-0.612166	-0.840189	-1.09294	-1.2009	-1.95919	-0.888023	-2.91884	-1.16547	-0.537732	-1.684	-1.45033	-1.51613
O60568	Multifunctional procollagen lysine hydroxylase and glycosyltransferase LH3	PLOD3	ECM Regulators	Secreted	1.12409	0.168752	0.280756	0.462698	84.7852	0.926067	0.123804	1.26376	1.74554	0.921014	1.72007	2.1736	0.647076	1.94986	0.892923	2.86301	1.12959	1.15986	0.0311151	2.57736	1.31707	2.55025	1.17937	2.53677	1.1717	0.23397	1.17608	1.22666	0.58077	1.43558	0.683146	2.53994	2.24396	1.95022	0.92851	1.09128	0.671961	2.34336	1.58055	0.821904	1.40739	2.31977	0.725531	2.34576	2.14874
O60687	Sushi repeat-containing protein SRPX2	SRPX2	ECM Glycoproteins	Secreted	1.53966	0.622609	0.000274831	0.00310927	52.9719	0.915071	-0.467062	1.14403	-0.487854	-0.807781	0.318254	-0.524415	-0.635306	-0.387202	-1.09151	0.304035	0.159667	-0.275076	0.103821	1.04551	1.66956	-0.184842	1.73058	0.347846	1.07618	1.75808	1.48969	0.856286	0.877962	-0.248169	2.22254	0.192008	1.27081	-0.603035	1.52864	-0.20526	-2.09436	-0.295715	1.55813	-0.684911	0.00552678	-1.30723	-0.197453	-0.565128	-0.340653
O75051	Plexin-A2	PLXNA2	ECM-affiliated Proteins	--	1.17327	0.230532	0.156153	0.314735	211.104	0.863671	-3.03501	-1.31047	-1.32338	-0.520281	-0.0198258	-0.128411	-0.800993	-0.447321	-1.74238	-0.0198898	-1.50676	-0.876435	-1.24425	-0.737593	-1.27869	-1.61177	-0.950339	-0.797829	-0.719309	-1.03656	-0.461316	-2.66416	-1.12074	-1.12287	-0.167591	-0.21914	-0.787506	-0.747126	-0.527905	-1.18784	-1.22231	-1.21584	-1.22927	-3.14872	-1.38713	-1.14627	-3.01322	-1.06396	-0.0960074
O75093	Slit homolog 1 protein	SLIT1	ECM Glycoproteins	Secreted	1.24026	0.310642	0.141511	0.294198	167.926	0.912176	-2.06828	-1.04504	-1.00786	-1.18475	-1.79232	-2.13758	-1.76121	-1.82394	-0.999678	0.180487	-2.25021	-0.449579	-1.75257	-1.13114	-2.01027	-0.286624	-0.955781	-1.08806	-1.19637	-1.07595	-1.90502	-1.94644	-3.03859	-1.73746	-0.633112	-0.721615	-0.391723	-0.52416	-0.888079	-2.85117	-0.34893	0.188669	0.182247	-0.917999	-1.31403	-1.80082	-1.14884	0.127895	-0.982284
O75094	Slit homolog 3 protein	SLIT3	ECM Glycoproteins	Secreted	1.20426	0.268144	0.146366	0.301823	167.713	0.916616	-0.896768	-0.799267	-0.472813	0.132981	-0.719425	-1.98667	-0.437502	-0.403937	-1.08788	0.309577	-1.88883	-0.755617	0.160616	-1.28965	-2.42882	-1.35755	-1.27851	-2.10513	0.0546288	-1.56684	-0.686073	-2.86125	-0.711989	-0.965834	-0.706675	0.213685	-1.10184	-0.454115	-1.07334	-1.40327	-1.81242	-0.575945	-1.39786	-1.18303	-1.1094	-0.822811	-1.35172	-1.35193	0.0844762
O75173	A disintegrin and metalloproteinase with thrombospondin motifs 4	ADAMTS4	ECM Regulators	Secreted	1.25679	0.329742	0.282241	0.464219	90.1968	0.9062	-0.260572	-0.886734	-1.83791	-1.77116	-1.0317	-2.16653	-1.96536	-1.44106	-2.41983	1.10764	-0.820349	0.735859	-1.45678	0.37294	-1.43858	-1.40895	-1.38703	1.74353	1.58663	-0.438606	0.112885	-1.05592	-1.29763	-1.39675	-0.339323	-0.265225	0.902251	-4.82706	0.527968	-1.236	0.340165	-0.468167	-0.56979	-1.96318	-0.185741	-1.87042	-3.123	-2.06891	-2.14071
O75462	Cytokine receptor-like factor 1	CRLF1	Secreted Factors	Secreted	1.04263	0.060221	0.714758	0.83317	46.3017	0.893491	-0.236486	-0.594643	-0.251772	-1.28037	-0.403112	-0.743926	-0.746398	-0.144179	-1.35114	-0.289143	-1.02201	-0.59033	-1.28654	-1.7524	-1.26108	-3.02449	-1.19247	-0.77312	0.346677	-0.170369	-0.847982	-0.49658	-0.678041	-1.2025	-0.00958713	-0.632311	-0.48631	-0.910534	-0.650353	-0.757096	-0.0378817	-0.150297	1.3698	-0.145652	-0.507728	0.311878	-0.568354	-0.420416	-0.781738
O75487	Glypican-4	GPC4	ECM-affiliated Proteins	Secreted	1.58303	0.662688	0.000485506	0.00480201	62.4121	0.816192	-1.98282	-1.26489	-0.434704	0.0523553	-0.70094	-0.747144	-0.761486	-0.425244	-0.0899534	-0.764379	1.01054	-1.07062	-1.28424	0.322679	0.207565	-3.2535	-0.928315	-0.793515	-0.772526	-1.82995	-0.799039	-0.680295	-1.22285	-1.16648	-0.317165	0.250992	-0.0253509	-0.801092	-0.0124465	-1.79481	0.42007	-0.81994	-0.314381	-1.44016	-0.677091	-0.141794	-0.201216	-1.2446	-0.74638
O75636	Ficolin-3	FCN3	ECM-affiliated Proteins	Secreted	1.68914	0.756286	7.07025e-06	0.000213302	32.903	0.879788	0.254089	-0.208425	-0.601254	-0.0280753	-0.772384	-0.706213	0.136172	-0.837762	-1.6323	-0.413555	-0.27271	-1.10567	0.29575	-0.324914	0.468476	0.00457074	0.449598	-0.722931	0.323365	-1.06876	0.325492	-0.260717	0.550553	-0.92755	-0.0520724	-0.100816	0.258271	0.0341335	0.161743	-0.731362	0.127224	0.449359	-0.528145	-1.20688	-0.860319	-0.94262	-0.975332	-0.907015	-3.35168
O75888	Tumor necrosis factor ligand superfamily member 13	TNFSF13	Secreted Factors	Secreted	0.96422	-0.0525657	0.743332	0.852194	27.4333	0.927317	-1.23122	-0.821887	-0.889506	-1.19499	-1.20475	-1.26294	-1.43108	-2.11446	-1.52475	0.390263	-1.97071	-0.224441	-0.749752	0.21684	0.0760419	-0.405489	-0.975924	-0.220831	-0.00688995	0.183595	0.39269	-1.2082	-0.166065	-1.01941	-0.707296	-1.02852	-0.212852	-2.91125	-0.633051	-1.9019	-0.575941	-1.54801	0.176269	-1.12174	-0.714171	-0.870996	-0.404197	-1.99647	-0.980709
O76027	Annexin A9	ANXA9	ECM-affiliated Proteins	--	0.558276	-0.840949	0.00182922	0.012789	38.3636	0.926063	0.117094	0.339521	0.267431	0.348038	0.0716456	-0.146225	-2.80499	-0.977781	-2.21145	0.259158	0.131503	-0.929696	-0.460637	0.441326	1.56185	-0.0772924	-1.65938	1.79647	-1.02948	-0.863181	-0.868355	0.274876	-0.231842	1.29333	-0.366824	-0.479782	0.116016	0.532342	-0.168655	-0.351837	-0.467116	-1.81672	-1.36336	3.39937	1.11579	2.00026	0.853588	2.21693	1.04985
O94769	Extracellular matrix protein 2	ECM2	ECM Glycoproteins	Secreted	1.30666	0.385881	0.18183	0.349128	79.7893	0.902746	-0.7433	0.190029	-1.1585	-0.790009	-2.37239	-2.48737	-1.91392	-0.960944	-0.267753	1.61273	-0.370276	-1.00523	-1.045	0.0867489	1.63654	-1.61268	-0.590486	0.0106277	0.444008	1.08616	2.01688	0.483469	2.23067	-3.30183	1.84631	-0.191503	0.772302	-2.2664	-0.212568	-1.12073	-0.830051	-0.391552	3.18258	-2.04725	-1.79044	-1.57543	-1.93792	-4.26684	-0.24201
O94813	Slit homolog 2 protein	SLIT2	ECM Glycoproteins	Secreted	1.19146	0.25273	0.163805	0.324127	169.87	0.868379	0.911288	-1.56001	-1.90976	-1.12923	-1.24452	-1.97999	-2.88978	-0.0355268	-0.309422	-0.737052	-1.23882	-0.0871637	-1.00683	0.654169	-1.99334	-0.806225	-1.87861	-1.2558	-2.03216	-1.97437	-2.84438	-3.13283	-1.76902	-0.953556	-1.41099	-0.636829	0.409272	-0.945364	-1.87427	-1.02877	0.429021	-1.30014	-1.76253	-0.64748	-1.2581	-3.28962	0.0987163	-1.58262	-1.22077
O95390	Growth/differentiation factor 11	GDF11	Secreted Factors	Secreted	1.01005	0.0144215	0.92378	0.95815	45.0908	0.896052	-0.746827	-0.80333	-1.45733	0.744248	-1.1449	-1.51485	-0.73556	-0.858105	-0.773848	0.468285	-1.07279	0.580302	-0.621463	0.417742	-3.37033	-0.235459	-1.14517	-1.1544	-0.503405	-0.280944	0.215554	-0.884562	-1.14692	-0.794333	-2.15018	-0.795001	0.355986	-1.74794	-0.36487	-0.691058	-0.436937	-0.838374	0.0410302	-1.01134	-0.0339196	-2.3771	0.0841061	-1.71057	-0.716471
O95967	EGF-containing fibulin-like extracellular matrix protein 2	EFEMP2	ECM Glycoproteins	Secreted	1.6383	0.712203	2.55978e-05	0.000549106	49.4055	0.903667	-1.08005	0.605102	-0.24484	-1.18723	-3.09459	-1.2238	-1.31648	-0.370047	-1.11172	0.589887	0.545459	-0.838488	-1.88085	-0.265263	0.973009	-0.272833	0.0301928	-0.682835	-1.10799	-0.478471	-0.750943	-0.628409	-0.750506	-0.950637	-0.589473	-0.30794	0.852335	-0.480323	0.384514	-0.708697	-0.00014392	0.861015	-0.0245457	-1.02149	-0.997428	-1.29851	-0.519227	-1.50073	-1.21163
O96014	Protein Wnt-11	WNT11	Secreted Factors	Secreted	1.09272	0.12793	0.58154	0.738891	39.1793	0.882765	-1.76343	-1.4323	-1.56229	-1.58984	-5.07526	-2.02949	-1.42807	-1.4128	-1.40099	1.16872	-1.54504	-0.888343	-1.80272	-1.00278	-2.15461	-1.16854	-2.06598	-0.469863	-2.97139	-3.27038	-0.499666	-1.57664	-2.30398	-3.1719	-1.29126	-0.900795	-0.943094	-0.972192	-0.133209	-1.64824	0.133864	-0.918346	0.313756	-1.44944	-1.69423	-1.6873	-2.05365	-1.5519	-0.89726
P00488	Coagulation factor XIII A chain	F13A1	ECM Regulators	Secreted	1.48111	0.566676	0.013998	0.0574797	83.2673	0.897815	-2.14415	1.84589	0.633323	-0.962731	-1.22716	1.82678	2.13539	0.0703766	0.266349	-0.431969	0.173555	-0.553656	0.990714	-2.63222	2.07559	-1.12768	1.39246	-1.62063	0.910783	1.73967	-0.771079	1.38365	0.525777	-0.593046	0.74853	-1.21436	-0.79929	0.206587	-0.373997	-0.555018	-0.348819	-0.057307	-0.18269	-1.24247	-0.966934	-1.94633	-1.67857	-0.542186	-1.85239
P00734	Prothrombin	F2	ECM Regulators	Secreted	1.17568	0.23349	0.313862	0.497048	70.0369	0.929788	4.07531	2.82963	3.4234	4.15544	3.24257	2.84341	3.88405	2.41834	3.25686	5.6079	1.90781	3.93088	4.0812	2.46945	4.54269	3.08906	3.91771	2.3122	5.5349	3.8565	4.30002	4.48332	4.87592	1.51332	3.10251	3.08723	3.11914	2.96154	3.2007	1.50772	3.20031	4.62012	4.63485	2.63596	3.09068	2.86158	2.63144	2.20344	5.57032
P00740	Coagulation factor IX	F9	ECM Regulators	Secreted	1.49495	0.580101	0.0310807	0.102266	51.7784	0.92665	3.80935	1.16102	1.47091	3.76586	2.00872	2.22258	2.62196	1.66918	2.08777	6.15555	1.41152	3.13841	4.11509	2.85448	2.1223	3.31326	1.70432	3.53615	4.47157	2.88667	5.11801	1.1558	2.81042	1.57275	2.82844	3.31998	3.35281	2.51734	3.41744	1.5323	1.3457	4.22968	2.90387	1.03385	2.78272	2.49789	2.65509	2.34656	2.77834
P00742	Coagulation factor X	F10	ECM Regulators	Secreted	1.57947	0.659438	0.0372306	0.11603	54.7317	0.906013	1.95575	-0.422366	0.279977	1.36643	-1.12454	0.560112	0.892264	-1.24809	-0.0399051	4.18594	-0.179783	2.42054	1.52074	0.318242	0.995515	0.985166	0.646191	2.30836	3.25386	0.682977	2.88845	0.483042	1.01625	-0.713378	1.94868	2.93106	2.90064	-0.323072	3.2244	0.435976	-0.0801973	2.79057	1.78558	-0.91397	1.36141	0.386232	-0.475691	-0.631869	1.08267
P00747	Plasminogen	PLG	ECM Regulators	Secreted	1.66739	0.737588	0.00237009	0.0155968	90.569	0.94443	3.23306	2.51075	2.43929	3.7645	1.83792	2.23206	2.15788	1.39594	2.4526	4.91191	1.55335	2.9452	4.0018	2.78159	3.82436	4.14415	3.25958	3.00411	5.01947	4.32765	4.50504	3.10848	4.13864	1.85145	2.97586	4.0163	4.06144	2.68331	3.85164	0.0909114	3.94129	5.59287	3.68725	0.61218	2.07912	2.0317	2.25856	1.42493	2.21904
P00748	Coagulation factor XII	F12	ECM Regulators	Secreted	1.29912	0.377533	0.0190674	0.0720288	67.7921	0.903503	0.186757	0.583586	-0.227954	0.442649	-0.201297	-0.101325	1.28141	0.155472	1.26395	0.485451	-0.584035	0.28512	0.193067	-0.240813	1.86622	-0.471136	1.37027	-0.882493	0.883485	0.918357	0.70233	0.37252	0.75651	-0.333248	0.33487	-0.308946	-0.778463	-0.522842	0.906593	-1.07156	-0.267846	1.61741	1.35558	-0.821245	0.433832	-1.0993	-0.3301	-1.04886	-0.454325
P00750	Tissue-type plasminogen activator	PLAT	ECM Regulators	Secreted	1.10378	0.142453	0.416863	0.600438	62.9171	0.907702	-1.81431	-2.13723	-3.4344	-1.82224	-1.99584	-2.28636	-3.18314	-2.86608	-2.47195	-0.0180724	-2.18909	-2.10681	-1.73862	-0.553944	-1.87156	-1.9233	-3.54871	-1.15212	-1.41551	-0.241324	-1.60857	-1.86465	-2.11134	-1.75269	-2.6964	-1.16644	0.0768922	-1.9687	-0.803664	-1.71376	-0.387825	-0.336772	-1.43704	-2.61705	-2.09702	-1.34838	-1.70706	-2.19037	-1.76827
P01008	Antithrombin-III	SERPINC1	ECM Regulators	Secreted	0.93678	-0.0942177	0.529133	0.695995	52.6024	0.906784	4.83767	4.96972	5.60721	4.97959	4.92136	4.03416	4.89486	4.30794	5.42052	4.82527	3.75955	5.17536	5.50003	4.85917	5.81255	4.90235	5.50596	4.54989	5.39299	4.92482	5.81489	5.47655	5.68902	4.10584	4.81061	3.92727	4.2109	3.90041	3.96152	5.16262	3.71116	3.48789	6.35046	5.11683	4.67944	5.51624	4.94564	4.66076	5.1307
P01009	Alpha-1-antitrypsin	SERPINA1	ECM Regulators	Secreted	0.954427	-0.0672928	0.70114	0.825305	46.7366	0.924795	7.71256	7.51095	7.16275	6.41272	6.25283	6.13375	6.76027	6.41976	7.02272	6.57774	6.50905	7.47027	6.79291	7.52838	7.46068	6.15147	7.34975	6.29962	7.56766	7.65703	7.0115	8.02125	7.43794	5.54854	7.43935	5.74589	5.5895	4.94973	6.52152	6.80646	6.77222	7.49986	8.06006	6.85531	7.13366	7.09747	7.37415	5.60873	7.27069
P01011	Alpha-1-antichymotrypsin	SERPINA3	ECM Regulators	Secreted	1.4107	0.496407	0.027808	0.0940744	47.6509	0.918615	3.63701	4.22454	4.12442	3.99732	3.66253	3.90398	4.25678	2.82684	4.29958	4.26954	3.18675	4.8054	3.5635	3.98406	4.3002	3.59214	4.23848	3.31563	4.41041	4.5309	4.28278	4.39844	4.31742	2.86357	4.8002	3.31876	2.92971	2.87314	3.43301	2.06337	2.85009	2.12411	4.79692	3.54977	3.52405	3.7922	3.142	3.56923	3.59936
P01019	Angiotensinogen	AGT	ECM Regulators	Secreted	1.13296	0.1801	0.310189	0.49253	53.1542	0.92639	2.27189	3.15397	3.36339	2.28311	2.36053	3.14023	2.3612	1.77086	3.03481	1.82498	1.51914	3.20818	3.51965	2.24786	4.48657	2.405	3.57988	1.77307	3.52448	3.34495	2.94384	3.56631	3.66153	1.46439	3.17905	1.93996	2.189	1.37134	2.08921	1.62765	2.06622	0.885603	4.53833	2.01611	2.97251	1.70392	2.16603	1.84933	2.2274
P01023	Alpha-2-macroglobulin	A2M	ECM Regulators	Secreted	2.04399	1.03139	1.26184e-06	6.46276e-05	163.291	0.9364	1.3932	3.07545	2.76546	3.66767	1.20829	3.28417	2.55102	2.05134	2.33294	2.70598	1.68666	3.44771	3.53781	2.05107	3.45807	2.7183	3.8913	1.73072	2.70651	3.32566	2.78683	3.32449	3.79559	2.10602	4.02984	2.52623	3.01007	3.70569	2.64591	-0.227927	1.71358	0.851393	3.76268	0.0110566	1.09713	0.948998	0.415755	1.25923	1.06748
P01033	Metalloproteinase inhibitor 1	TIMP1	ECM Regulators	Secreted	1.25356	0.326029	0.221891	0.395585	23.1709	0.904123	2.56081	5.01984	3.99032	2.93022	4.27515	3.83868	1.57392	3.39018	2.34824	3.89437	2.6542	3.90757	1.88969	6.45705	3.89225	5.15977	3.07681	5.81443	2.21377	2.97302	3.35969	2.7261	2.99618	3.5233	3.54044	5.08829	4.89434	4.82529	4.20412	2.95935	2.9353	3.10148	4.87943	2.83205	2.70215	3.82557	4.07872	5.23329	5.79794
P01034	Cystatin-C	CST3	ECM Regulators	Secreted	0.657157	-0.605689	0.00343615	0.0201622	15.7992	0.916378	2.41776	2.47572	3.39832	2.23146	5.1363	3.74641	2.81517	3.33443	2.45645	3.36926	2.0127	4.27138	1.82585	4.59402	3.07343	5.01554	1.83748	4.72677	2.66837	1.90515	3.27068	2.0943	2.4618	4.75736	3.18766	3.70956	3.77497	4.28496	3.43662	3.53924	3.2051	2.91241	2.74336	2.72658	5.0504	4.60964	4.9544	5.30833	5.04691
P01036	Cystatin-S	CST4	ECM Regulators	Secreted	1.00219	0.00315049	0.993878	0.996896	16.2143	0.910013	2.93786	1.40211	5.92302	3.88551	5.99729	1.88294	3.28695	5.70162	4.46151	1.28137	2.31542	4.6444	1.78942	2.88428	2.13688	2.10095	-0.259505	3.33336	2.91809	3.18168	3.24486	0.159104	1.06797	2.78998	3.68485	0.0893519	0.366543	1.61428	2.11401	7.89791	3.90861	3.38817	6.70779	3.66906	2.92454	4.94366	2.90019	3.18044	2.13473
P01037	Cystatin-SN	CST1	ECM Regulators	Secreted	1.18773	0.248201	0.567869	0.727819	16.3877	0.905343	1.58053	0.307862	4.04946	2.19918	5.5892	3.10183	2.75173	6.52575	3.75637	0.934699	1.43661	2.03557	1.06577	1.76692	1.01927	-8.14268	1.19609	0.398406	2.51417	5.44438	2.21415	1.94205	-0.485388	0.842035	1.99481	1.18854	1.58002	0.895561	1.55516	7.55253	1.68748	-0.204774	5.71136	1.06882	-0.276189	1.75627	1.76827	0.749509	2.03923
P01040	Cystatin-A	CSTA	ECM Regulators	--	1.04997	0.0703516	0.532102	0.69851	11.0065	0.863738	-0.0436552	0.584599	0.370715	0.432896	0.0518362	-0.043619	-0.162309	-0.127549	-0.390534	-0.780579	0.546129	-0.885524	0.165808	0.804789	1.20356	0.0536548	0.125434	0.0903562	-0.327406	0.752444	0.521489	1.03459	0.384726	0.345636	-0.00290818	0.0991597	0.39749	0.18851	1.51756	1.67399	0.733506	0.375592	0.426424	-0.645675	0.0766733	0.469526	0.55961	-0.249649	0.200085
P01042	Kininogen-1	KNG1	ECM Regulators	Secreted	1.41205	0.497794	0.0263983	0.0906515	71.9574	0.93211	3.32937	4.14162	4.10219	3.69938	3.1005	3.35088	4.39749	2.90056	4.20156	3.86253	2.89226	4.23972	4.26297	3.04365	4.84368	3.79643	4.15781	2.69702	4.39685	4.85728	3.71682	4.58923	4.80059	2.4261	3.84381	3.04963	2.90517	3.16598	3.1867	1.962	2.09802	2.47298	5.17078	2.26767	3.21111	3.35077	3.70671	3.23876	4.57784
P01127	Platelet-derived growth factor subunit B	PDGFB	Secreted Factors	Secreted	0.958728	-0.0608066	0.710482	0.831412	27.2834	0.898395	-0.26481	-0.952136	-1.36178	-1.2093	-0.924369	-1.18259	-1.09658	-1.04855	-1.15832	0.276026	-1.13618	-0.127971	-1.78081	-0.726941	-1.94931	-0.744986	-1.85852	-0.872135	-0.658556	-0.93709	-0.599918	-1.04177	-2.16088	-0.214743	-0.846588	0.140248	-0.215793	-0.14854	-0.00376462	-0.656719	0.757163	1.30538	-1.24064	-0.68505	-0.385232	0.30898	0.65325	-0.0831614	0.388557
P01137	Transforming growth factor beta-1 proprotein	TGFB1	Secreted Factors	Secreted	1.20138	0.264693	0.0643138	0.169833	44.3411	0.873599	-2.62072	-0.904875	-1.32068	-2.33015	-1.87516	-0.766245	-1.54541	-0.331964	-3.32241	-0.322241	-1.12031	-0.661398	-2.04904	0.0466081	-0.523591	-1.01018	-1.47244	-0.266407	-1.78352	-0.744337	-1.09988	-1.51508	-2.01764	-1.0784	-1.11991	-0.518398	-0.694937	-1.2363	-0.365801	-1.5229	-0.985838	-1.05784	-0.895142	-1.58985	-1.01329	-1.49883	-1.92038	-1.532	-0.324182
P01344	Insulin-like growth factor II	IGF2	Secreted Factors	Secreted	0.772727	-0.371969	0.0578204	0.157469	20.1403	0.914525	0.320188	-0.161748	-0.175837	-1.50707	-1.1019	-1.60448	-1.22346	-1.76557	-1.70086	-1.16989	-1.90708	-0.578188	-1.22047	-1.27322	-1.14248	-1.38499	-1.43489	-0.789095	0.152856	0.0484294	-0.337522	0.664083	-0.735597	-2.04372	-0.874123	-0.931117	-1.26991	-1.69044	-1.05881	-1.48447	-0.246496	0.382108	0.832213	-0.871943	0.988198	-0.790769	0.784568	-2.37146	0.665004
P02452	Collagen alpha-1(I) chain	COL1A1	Collagens	Secreted	1.20611	0.270357	0.332447	0.515968	138.941	0.935232	4.30665	6.8289	5.91363	5.70369	4.74439	4.86567	4.2897	5.44348	5.49554	3.8838	6.43782	4.2772	4.74776	3.71342	4.95989	2.14786	6.32936	4.85292	5.22299	7.34077	5.43259	5.57012	5.41843	4.22066	4.35568	1.47597	2.92573	4.34898	3.33744	5.05026	4.61543	4.26198	5.41129	3.86894	3.14662	5.00722	5.4223	3.26644	5.42149
P02458	Collagen alpha-1(II) chain	COL2A1	Collagens	Secreted	1.20794	0.272555	0.307089	0.489726	141.785	0.941146	2.65707	4.29198	2.68994	2.30083	0.42687	2.09695	1.36685	2.23057	1.60637	0.906363	3.5979	1.03272	1.15555	0.753866	4.18584	-0.290091	3.38922	1.0345	2.30663	4.62191	2.19088	4.52017	2.75534	1.89845	2.35178	-0.706052	0.384353	1.1868	0.951193	2.71504	2.36423	3.45133	2.97389	1.57852	2.03854	1.2871	2.13565	0.151947	1.84803
P02461	Collagen alpha-1(III) chain	COL3A1	Collagens	Secreted	1.97999	0.985496	0.000560919	0.00527919	138.564	0.919343	3.00702	4.88149	3.48604	3.10488	2.89756	2.22499	2.41356	3.80233	3.83519	2.59235	4.30805	3.88022	3.25091	2.40636	3.99407	1.9017	4.75264	2.58556	5.07962	4.74529	3.65771	3.92123	3.7518	4.1258	5.36883	1.76786	3.76543	4.57693	3.98703	2.14228	4.42345	4.82779	3.95381	2.26014	2.57584	2.18979	3.57392	1.18467	3.15917
P02462	Collagen alpha-1(IV) chain	COL4A1	Collagens	Secreted	1.36547	0.449395	0.0239604	0.084656	160.611	0.892052	1.88253	1.41992	3.20063	2.88463	1.90173	2.44579	2.2231	2.35184	2.45119	2.93305	2.42728	2.6	1.87619	3.04873	2.80149	2.56421	1.95047	3.09497	1.08967	2.86859	3.02484	1.57163	2.04135	1.49194	4.50847	3.46795	3.88685	4.78235	4.94445	1.53455	2.55458	0.0378388	3.58287	0.814856	2.32095	2.25678	2.33991	2.79955	1.14653
P02671	Fibrinogen alpha chain	FGA	ECM Glycoproteins	Secreted	1.63884	0.712673	0.00258855	0.0165562	94.973	0.929338	4.26502	2.9546	3.48703	3.01636	4.28438	3.7134	3.92742	2.10621	3.3712	2.8011	2.009	4.17227	3.74172	2.98808	4.84344	3.4745	4.39436	3.86526	4.22209	4.08474	3.31047	4.43941	4.9092	2.63645	4.47839	3.44854	3.5475	4.34391	3.81463	2.33225	4.34738	3.66264	2.28994	2.34876	3.20913	1.99513	2.13227	2.50529	2.956
P02675	Fibrinogen beta chain	FGB	ECM Glycoproteins	Secreted	1.70109	0.76646	0.00454418	0.0247514	55.9282	0.928148	3.69315	2.97998	3.7027	3.14261	4.20226	4.23055	4.23523	2.31343	3.43534	2.82321	2.01699	4.43155	3.54416	3.192	4.4884	3.57191	4.24094	4.02895	4.38705	4.99883	3.48143	4.54855	5.32531	1.61341	4.69375	3.63208	3.39175	5.0746	3.49549	1.10457	2.06803	2.05351	3.34869	1.90118	3.12978	1.36855	0.753185	2.30646	3.04174
P02679	Fibrinogen gamma chain	FGG	ECM Glycoproteins	Secreted	1.88797	0.916833	0.000342196	0.00368222	51.5117	0.911375	3.94804	3.65406	3.9217	3.38782	4.7559	4.89039	5.33748	2.9706	4.75146	3.87525	2.86631	4.793	4.53836	4.08249	5.47117	4.04239	5.12633	4.4823	4.72763	4.89639	3.95861	4.44889	5.5911	2.49701	5.32599	4.09279	4.1502	5.13005	4.29777	2.18766	2.78888	2.2271	4.24789	1.97122	3.38713	1.75896	1.07982	2.96947	2.63553
P02745	Complement C1q subcomponent subunit A	C1QA	ECM-affiliated Proteins	Secreted	1.58928	0.668371	0.00454581	0.0247398	26.0166	0.884035	-0.188256	2.61307	1.88122	2.6258	1.82987	1.04269	1.13487	0.489464	0.492831	1.47885	1.17929	3.06264	1.50663	1.99812	2.9623	2.66926	3.12847	2.52661	1.11319	2.73137	1.93591	1.45913	2.80982	0.724523	3.63759	2.05002	3.03239	1.81137	1.9479	1.19067	1.74056	1.59611	2.96715	0.886478	1.86784	0.266963	0.514988	-0.631838	1.18349
P02746	Complement C1q subcomponent subunit B	C1QB	ECM-affiliated Proteins	Secreted	1.64025	0.713912	0.00206467	0.0140343	26.7218	0.89182	2.41908	1.22617	0.855698	1.44936	0.506965	0.87853	1.94272	0.587797	0.926525	3.07264	1.01107	2.42095	2.48256	0.983618	3.40292	2.07484	3.42761	1.56312	2.56582	2.55978	2.99616	2.05149	3.32554	1.23549	2.22681	1.90266	2.53907	1.386	1.6951	1.22674	1.87035	-0.51823	2.85388	-1.03781	0.542541	-0.48355	-0.531123	-0.690031	0.532868
P02747	Complement C1q subcomponent subunit C	C1QC	ECM-affiliated Proteins	Secreted	1.64166	0.715157	0.00395443	0.0225038	25.7736	0.915353	2.66324	3.26905	2.23463	3.17557	1.97015	2.52018	2.855	2.11852	2.45541	4.56354	2.57578	3.91533	3.71107	2.33902	4.50199	3.50818	4.59747	3.91478	3.79242	3.65071	4.00783	3.39245	4.49481	2.08646	3.91017	3.66109	4.45709	2.46883	3.78263	1.54644	4.10994	3.04641	4.5971	0.452911	3.29838	1.2582	1.5153	0.947764	1.78499
P02750	Leucine-rich alpha-2-glycoprotein	LRG1	ECM Glycoproteins	Secreted	0.914978	-0.128192	0.573605	0.732047	38.1779	0.917828	2.66077	2.43884	2.81758	1.46198	1.62507	2.11897	2.69399	1.56727	3.0043	2.04566	2.27598	3.04294	2.32436	2.55082	2.20959	1.14127	2.08964	1.26932	2.75341	2.19711	2.08799	3.68934	3.12953	1.28906	2.67934	0.883043	1.00435	0.980842	0.603644	1.52649	1.23386	2.31518	4.012	2.65585	1.75595	2.0082	2.43108	1.6139	3.17611
P02751	Fibronectin	FN1	ECM Glycoproteins	Secreted	1.71051	0.774424	0.00228734	0.0151579	272.32	0.94443	3.4258	6.57255	6.38154	4.6696	4.80385	5.53015	5.22836	4.72923	5.16892	5.12068	4.53819	5.83103	5.85486	5.28139	6.74391	5.48187	5.71064	5.16503	6.09273	5.93832	6.15197	6.60642	6.54981	6.28935	5.63277	4.74389	4.93465	5.50431	4.59957	3.3787	5.76275	4.60516	6.26325	3.75984	4.04121	6.69872	4.04405	6.74892	4.86808
P02760	Protein AMBP	AMBP	ECM Regulators	Secreted	1.14582	0.196383	0.214524	0.387363	38.9995	0.94443	0.468856	1.37345	0.82013	0.40714	-0.00235155	0.039345	0.181812	-0.250358	0.297914	0.827483	-1.5488	0.759294	0.0350452	-0.925033	0.981472	0.118035	0.537225	-0.205134	0.524237	2.72079	-0.237038	0.676156	0.598128	0.540229	0.888949	0.096487	0.0879352	0.412931	0.608891	0.258676	-0.230772	1.40618	1.23695	0.221027	-0.465599	0.987144	0.959377	-0.25011	-0.207673
P02775	Platelet basic protein	PPBP	Secreted Factors	Secreted	1.23074	0.299532	0.136578	0.28793	13.8942	0.912711	0.25698	-0.617765	-0.587319	-1.98064	-1.14665	-1.22496	-2.28125	-1.36708	-0.320282	-2.29005	0.399085	-1.34031	-0.658845	-1.53785	-2.16533	-0.562891	-0.72391	-0.618221	-0.535949	-0.638401	-2.06304	-1.80554	0.713034	-0.0819354	0.185515	-0.874649	-0.513951	-0.156892	0.209001	0.688784	-0.383221	0.0500313	-0.780441	-0.782971	-1.02369	-0.791567	-0.307837	-1.59131	-1.75833
P02776	Platelet factor 4	PF4	Secreted Factors	Secreted	1.17563	0.233436	0.198563	0.368824	10.8449	0.879488	-0.582391	2.11652	0.26773	0.279966	1.50652	0.271581	1.6824	0.820136	0.774176	-1.57434	0.760502	-2.20931	0.168774	-0.647942	0.66172	-0.59539	-0.0868152	-0.653753	-0.77958	0.693563	0.0622633	0.297354	0.474703	-0.335023	0.227034	-2.49275	2.97069	0.670178	-0.0571954	0.318141	0.156742	0.0440658	0.0729943	0.892134	-0.184369	0.215188	-0.649779	1.67454	-1.3824
P02790	Hemopexin	HPX	ECM-affiliated Proteins	Secreted	1.5291	0.612681	0.0235261	0.0838388	51.6764	0.924451	5.00762	5.97171	5.85929	5.36986	5.51958	5.70759	5.4709	4.34522	5.81505	4.87287	4.53197	6.18203	6.07369	4.37957	6.0683	4.84797	6.24896	4.77842	6.01396	6.33548	5.46549	6.42898	5.92084	2.99912	6.25514	4.94633	4.57109	4.50519	4.77492	3.19979	3.63316	3.83041	7.35004	5.01381	5.51109	4.8401	5.57649	4.94095	5.8802
P03973	Antileukoproteinase	SLPI	ECM Regulators	Secreted	0.978878	-0.0307983	0.870938	0.926467	14.3261	0.901839	-0.957482	-0.644865	-0.391843	-0.486903	-1.10601	-0.29713	-0.781959	-0.391196	-0.594231	0.49606	-0.183793	0.672421	-1.27969	0.0281081	0.521777	0.419613	-1.18065	-0.387282	-0.967118	-0.525069	-4.57336	-0.826001	-3.70525	-1.36642	-0.231852	-1.04015	-0.560123	-0.462658	-0.90179	-0.625415	0.0268726	-0.87805	0.604897	-0.280292	-0.405502	-0.119101	-0.065523	-0.362741	-0.171787
P04004	Vitronectin	VTN	ECM Glycoproteins	Secreted	1.44223	0.528303	0.102529	0.236195	54.3056	0.928639	7.61678	5.83565	6.11975	8.09979	8.02283	5.90867	6.65112	5.71129	6.53402	8.34585	4.10304	8.44127	7.71032	7.11021	6.29506	7.40322	5.78705	7.79234	8.31607	7.92128	7.89665	6.16778	7.48186	5.43307	8.20203	8.4712	8.57433	6.23259	8.95001	4.38288	6.66901	8.65181	7.83064	5.88105	8.50035	7.23539	7.8362	5.44102	7.69936
P04080	Cystatin-B	CSTB	ECM Regulators	--	0.690537	-0.534209	0.000291654	0.00326603	11.1396	0.905984	1.97943	3.56614	3.51139	3.39529	3.05408	2.84135	2.21649	3.00221	2.50694	2.729	2.52961	2.42747	1.88258	3.52838	2.09684	3.17887	1.88	3.83422	2.5568	2.66473	2.29812	3.17082	2.71079	3.44409	3.11799	2.96827	3.62536	2.71692	2.72794	2.94904	2.34289	1.90466	3.10828	4.41881	3.39263	4.31453	3.71127	3.96472	2.62115
P04083	Annexin A1	ANXA1	ECM-affiliated Proteins	Secreted	1.07303	0.101691	0.562896	0.723552	38.7142	0.93057	4.73683	6.15901	5.04951	4.15837	3.35196	3.63393	4.20179	5.14891	4.78572	3.41454	5.32942	3.51237	3.81162	4.79282	5.04468	4.21928	4.70373	2.7377	3.83863	5.11927	3.25541	5.31648	4.60069	3.95441	3.89931	3.18281	3.89744	4.02308	3.98173	4.56185	2.68128	1.63832	4.76842	4.22318	3.95251	4.33417	4.31261	3.24514	3.74998
P04196	Histidine-rich glycoprotein	HRG	ECM Regulators	Secreted	1.36741	0.451449	0.0814905	0.200749	59.5783	0.906109	2.86041	3.5316	3.10183	2.6095	1.84009	2.48605	3.11041	1.76291	3.03813	2.81057	2.07257	3.70941	3.01637	2.87439	4.15371	2.87984	3.68848	4.31949	3.50698	3.2311	3.27162	3.95854	3.79458	1.55154	3.24074	2.47315	2.44186	2.92861	3.00954	0.831455	2.6093	1.70833	4.26719	2.96009	2.14722	3.9591	3.28905	1.60841	2.66661
P04271	Protein S100-B	S100B	Secreted Factors	--	0.956367	-0.0643642	0.675443	0.809037	10.713	0.875511	-0.362125	0.551367	-1.76379	-0.137456	-1.38781	0.188343	0.804207	-0.813403	-0.570306	0.266816	-0.174559	0.0272638	-0.156131	-2.17052	-0.61631	-0.828776	-1.01329	-0.384983	0.545248	0.454688	-1.33238	-0.130002	-0.458539	-0.627595	0.187866	-0.525575	-0.14788	0.347158	0.0622595	0.551799	1.68485	0.0937323	0.602792	0.879609	0.0246446	-0.404287	-0.0396171	-0.710086	0.0295171
P04275	von Willebrand factor	VWF	ECM Glycoproteins	Secreted	1.84766	0.885698	1.88787e-05	0.000440748	309.265	0.903938	-0.792094	-0.752751	-1.23025	-0.816079	-0.600276	-0.132089	-0.543904	0.184447	-0.487413	-0.698613	0.465944	-0.107448	-0.327303	-0.544503	0.0208839	-1.50376	0.347015	0.466033	-0.255867	0.690961	-0.413265	-0.402251	-0.135136	0.503135	0.943766	0.298766	0.593664	0.248089	0.909858	-0.670725	-0.646263	-0.569881	-0.0561348	1.44695	-0.862582	-2.67528	0.492548	-1.4593	-0.632297
P05109	Protein S100-A8	S100A8	Secreted Factors	Secreted	0.939288	-0.090361	0.679083	0.810606	10.8345	0.910161	4.84012	2.9184	2.75378	1.69339	1.40462	1.92597	4.36692	2.20809	2.1066	1.29303	1.7973	2.70678	0.710392	0.724297	2.43291	0.43668	2.16328	2.61164	3.92963	3.02244	0.347717	3.14119	3.87665	1.39215	1.80278	1.98164	2.17707	3.43905	1.91226	4.5214	2.51726	1.48288	1.83102	1.56082	1.70909	1.36233	3.23632	0.917319	2.24945
P05121	Plasminogen activator inhibitor 1	SERPINE1	ECM Regulators	Secreted	1.07136	0.0994415	0.653589	0.791036	45.06	0.910866	0.63618	0.556912	2.08147	-0.540373	0.524879	1.04209	0.0220862	1.66148	0.159315	1.1779	-0.699196	0.789831	0.0424202	3.56992	1.39553	0.645908	0.447133	1.58798	1.14968	0.537037	1.09602	-0.586569	0.971855	0.482465	0.688008	0.178211	0.537463	-0.60913	1.18282	0.0385226	-0.559027	-2.28715	1.34914	0.305541	0.60858	0.00738994	0.646877	-1.4207	1.92936
P05154	Plasma serine protease inhibitor	SERPINA5	ECM Regulators	Secreted	1.27065	0.345571	0.0591806	0.16038	45.6747	0.900108	0.293218	0.846469	1.0012	0.434839	0.156867	-0.529943	0.699932	-0.271614	0.897557	0.53328	-0.593495	1.16008	1.26317	0.103152	2.40975	-0.0946757	1.57866	0.146089	1.90192	2.15616	1.88923	1.44289	1.91543	0.197637	1.06555	-0.0317213	-0.068242	0.547905	0.248623	-0.995282	0.0780086	-0.572081	2.27201	-0.434356	0.770047	-0.604598	-0.0191677	-0.89811	-0.350362
P05155	Plasma protease C1 inhibitor	SERPING1	ECM Regulators	Secreted	1.35115	0.43419	0.100514	0.232934	55.1542	0.929577	3.8794	4.428	3.77166	3.58988	3.33974	3.23342	4.74512	2.70732	4.27182	4.04278	3.49323	4.57181	4.14325	2.9591	5.14448	3.20672	3.90355	2.59646	5.09936	4.6275	3.61213	4.80739	4.71069	2.1316	4.56474	3.788	3.89404	3.28644	3.99107	2.45357	2.23671	3.37938	5.55455	3.3581	3.99319	3.5493	3.66966	3.13903	4.3668
P05230	Fibroblast growth factor 1	FGF1	Secreted Factors	Secreted	1.43566	0.521715	0.0730121	0.186036	17.4597	0.883383	-2.5827	-1.03274	-0.377779	-1.26211	-0.639857	-1.17683	-3.2643	-0.259064	-3.17015	-1.28904	-0.449534	-0.678665	-1.40271	-1.32375	-4.54752	-1.43976	-4.09103	-0.966106	-4.23298	-2.62279	-2.39566	-4.32866	-3.45195	-2.14413	-0.619835	-1.20824	-0.630129	-3.20173	-0.157139	-2.79747	-2.58505	-2.21561	-2.5946	-0.172511	0.767838	-1.16275	-1.91895	-4.7057	-3.29253
P05452	Tetranectin	CLEC3B	ECM-affiliated Proteins	Secreted	0.923647	-0.114587	0.637472	0.778373	22.5368	0.905263	3.76311	3.92519	3.80764	3.17664	2.02419	1.54506	3.58373	3.06425	3.46462	3.38778	2.61368	3.00302	2.99173	1.40577	4.39441	1.02906	3.86088	1.39979	4.36643	4.76669	4.11166	4.42991	4.90885	1.51205	3.80073	1.64891	1.95645	1.22105	1.67856	2.76862	1.45654	1.18013	4.92258	1.9991	3.68613	1.92919	2.85165	0.876354	3.41516
P05543	Thyroxine-binding globulin	SERPINA7	ECM Regulators	Secreted	1.21533	0.281351	0.0392297	0.120107	46.3245	0.921636	-2.8702	-0.731754	-2.08122	-2.18713	-1.9258	-2.54058	-1.43364	-2.47458	-1.63584	-1.95077	-2.1557	-1.49345	-1.16007	-2.12689	-0.720812	-1.71796	-1.8136	-2.63638	-0.698581	-1.97132	-1.41808	-1.33839	-1.01964	-2.15908	-1.7963	-2.43679	-2.43434	-2.88271	-2.09988	-2.20237	-1.03914	-2.47998	-0.532627	-2.24215	-2.09051	-1.42042	-3.11196	-3.09585	-2.45535
P05546	Heparin cofactor 2	SERPIND1	ECM Regulators	--	1.69119	0.758043	1.10769e-05	0.000306213	57.0706	0.911112	0.515963	1.74826	1.10609	1.24688	0.488966	0.677583	2.26869	0.252972	2.07609	1.69564	0.197485	1.16593	1.76446	0.959558	2.32365	0.900784	2.15563	0.523724	1.86786	2.79945	1.31548	1.39221	2.41706	-1.36414	1.62844	0.750163	1.12927	0.891802	1.0415	0.154621	0.178773	1.25914	2.45838	-0.833824	0.11821	0.0421935	-0.259508	0.154755	-0.14767
P05997	Collagen alpha-2(V) chain	COL5A2	Collagens	Secreted	1.04171	0.058954	0.818956	0.896132	144.91	0.92445	1.44708	3.95368	2.86174	1.66251	2.13792	2.07285	1.95043	2.70015	3.11156	0.755438	2.99555	1.35503	1.44064	1.58957	3.22756	-0.380151	4.23912	1.81926	2.71901	3.52556	2.16451	3.96513	2.94359	1.46805	0.761859	-1.39291	-0.16471	0.363724	0.184481	2.23378	2.786	0.900247	1.36831	2.02599	0.42815	1.53495	2.67886	0.538119	2.24394
P06702	Protein S100-A9	S100A9	Secreted Factors	Secreted	0.909188	-0.137349	0.571394	0.730495	13.242	0.899817	5.42856	2.6419	3.33419	1.75537	1.00394	1.88422	4.71912	2.59101	2.4328	2.00063	1.89503	3.23382	1.69259	0.973483	3.3267	1.05531	3.28627	2.78425	4.65623	3.11713	1.12137	3.76764	4.43753	1.88714	1.62039	1.76241	2.55708	3.75871	1.66781	5.14924	3.71888	2.83371	2.32491	1.64081	2.56472	2.06991	3.75313	1.04119	2.55238
P06703	Protein S100-A6	S100A6	Secreted Factors	--	1.05904	0.0827528	0.714729	0.833577	10.1797	0.916953	1.984	0.276796	0.342976	-0.716657	1.90502	2.03214	1.55199	2.33284	1.74807	2.5034	1.81997	1.50439	-0.281763	2.46484	1.62706	1.76969	-2.14175	1.70171	2.03919	0.170282	-0.121892	1.48697	-0.474941	2.39392	2.2692	1.56556	0.934079	1.94951	0.94195	1.43788	1.80014	1.03989	0.809199	0.0982717	0.468166	0.67407	0.543353	0.769952	3.98765
P07093	Glia-derived nexin	SERPINE2	ECM Regulators	Secreted	0.944226	-0.0827962	0.84052	0.910081	44.0022	0.914953	4.69315	0.890299	2.99509	2.61464	3.96227	2.72325	3.77711	2.10841	4.52065	2.20574	0.321219	6.28249	1.8799	5.44938	2.09774	0.197395	2.41745	6.49238	6.32699	0.8121	5.91198	2.09097	2.62281	0.0907604	3.8049	4.0021	4.06173	4.03031	5.28446	1.81604	4.0899	5.34228	4.48703	1.19161	4.34268	3.16431	3.16348	0.976063	2.825
P07202	Thyroid peroxidase	TPO	Secreted Factors	--	0.857607	-0.221612	0.492128	0.664655	102.963	0.915019	-0.0056468	-0.0303078	-0.173495	-0.0908122	-0.206437	-0.369022	-2.129	1.25699	-0.760469	-0.266982	2.21301	-0.499331	-0.931632	0.554832	1.56882	-0.8903	-1.71381	-1.38417	-3.71436	-2.77952	-2.42516	-1.63162	-0.777692	-0.682926	0.838507	0.0675058	1.08978	2.30823	2.01826	0.117591	-0.117043	-0.0655694	1.60711	-2.3115	-1.07652	-0.0173785	-1.7493	-1.19978	-0.704059
P07339	Cathepsin D	CTSD	ECM Regulators	Secreted	1.00505	0.007262	0.955769	0.976308	44.5522	0.91935	4.81523	5.09563	5.25662	5.67444	5.64539	4.82974	4.78643	4.75045	5.17135	5.0325	4.79375	5.12258	4.71584	6.00952	5.90637	5.01127	5.74409	5.00767	4.74085	4.75045	5.31436	4.83599	5.19674	4.28789	4.2187	4.98051	5.4561	5.66994	4.71027	4.04718	4.73263	4.05266	5.59747	5.67552	5.49839	5.08177	4.38774	5.30269	5.64152
P07355	Annexin A2	ANXA2	ECM-affiliated Proteins	Secreted	1.28486	0.361616	0.0657815	0.172742	38.604	0.916869	2.88664	5.6987	4.39428	3.64054	2.71214	3.50585	3.67516	4.51423	4.11899	3.42871	5.23772	3.19758	3.19156	3.89255	5.00317	3.18953	4.71152	3.66668	3.03154	5.26277	3.97779	4.48319	3.30022	3.01359	4.06966	3.82794	4.4201	3.12863	4.67639	3.26243	3.00766	1.09601	5.34452	2.2339	3.19786	3.37606	2.41803	2.80136	1.50478
P07585	Decorin	DCN	Proteoglycans	Secreted	1.45738	0.543374	0.140683	0.293401	39.7468	0.908722	5.3993	5.90234	4.26242	4.54452	2.60095	1.21733	2.83788	4.08608	4.10184	2.22628	3.83956	3.04425	1.7362	2.38106	4.1176	0.274408	4.71949	2.10419	3.69204	5.31124	4.70004	4.10203	3.7379	2.58781	6.40643	4.32669	5.28279	4.51389	5.53067	5.82236	2.38669	1.74702	6.60566	4.98728	2.96504	3.31561	5.16145	1.66618	4.59553
P07858	Cathepsin B	CTSB	ECM Regulators	Secreted	0.906949	-0.140907	0.577094	0.735221	37.8216	0.924856	3.67693	4.23645	3.22525	3.19688	2.80486	1.80891	1.58769	3.69024	2.3119	2.13041	4.36761	2.85325	0.215929	3.84013	4.11388	3.70991	1.30348	3.50883	1.48941	1.49225	1.99025	2.86406	1.23652	3.93359	3.24411	3.1427	4.02347	4.07153	4.85648	4.38305	3.20097	3.01115	4.32853	3.76942	3.21344	3.97608	3.74178	3.05246	4.50782
P07942	Laminin subunit beta-1	LAMB1	ECM Glycoproteins	Secreted	1.66947	0.739387	0.000506085	0.00497575	198.038	0.93031	1.24846	1.47038	1.88468	1.64393	1.40396	1.95742	2.85754	2.73372	2.36837	1.17982	1.8529	1.4251	1.91003	2.16393	2.38374	1.13399	2.18638	1.36328	2.41102	1.45242	1.9168	1.93893	2.01701	1.03672	1.98771	1.9045	1.69023	1.56276	2.89356	1.26954	0.209262	0.626369	2.31271	0.438328	0.520543	1.88293	0.34516	1.10203	-0.32249
P07988	Pulmonary surfactant-associated protein B	SFTPB	ECM-affiliated Proteins	Secreted	1.28231	0.358742	0.422488	0.603411	42.1171	0.936532	3.85431	4.59893	3.65732	0.0615399	-0.144535	-0.727237	-0.252677	1.04853	-0.221053	1.03328	4.70552	1.88134	-0.362126	5.22602	4.52877	3.06584	-0.203627	3.13866	2.59205	3.02808	3.17343	3.64397	0.986894	0.4967	2.25966	4.3884	5.96354	-0.94821	3.23829	3.15727	5.35327	4.53743	5.80808	0.575427	2.15457	-0.391432	5.80995	1.78693	1.35046
P07996	Thrombospondin-1	THBS1	ECM Glycoproteins	Secreted	1.81659	0.861235	0.00417623	0.023443	129.383	0.9269	0.753187	3.51305	3.02074	0.569022	1.03697	0.578634	2.23628	1.35771	2.26495	0.794829	3.41877	2.15373	2.03841	1.9346	5.21915	-0.0714411	3.7187	0.829437	2.30232	2.36622	3.08635	3.80383	4.19988	-0.725439	3.41011	1.47524	2.84652	2.16766	2.41794	0.739004	2.16842	2.02487	5.23105	-0.103407	1.06512	0.136332	0.652027	-0.987607	1.33146
P08123	Collagen alpha-2(I) chain	COL1A2	Collagens	Secreted	1.09066	0.125199	0.613127	0.762026	129.314	0.92467	5.41631	6.94231	6.16991	5.83897	5.1484	5.34698	5.53872	6.17792	6.24257	4.97205	6.76967	4.81279	4.52756	5.16408	5.75766	3.42378	6.43482	5.21035	4.95653	7.08368	5.73575	5.44935	5.88903	4.47464	5.2056	0.871255	3.63146	5.0177	3.94979	5.19425	5.16598	3.70468	6.03227	4.35848	4.32832	5.34573	6.06814	3.83354	5.79681
P08133	Annexin A6	ANXA6	ECM-affiliated Proteins	--	0.987917	-0.0175382	0.911858	0.95131	75.8733	0.928098	4.59238	5.42598	5.30814	4.62376	3.01042	4.07009	4.79758	5.38713	5.8518	5.68212	5.12503	4.37816	4.89276	6.26387	5.09457	5.708	5.37563	5.63589	4.63898	4.68601	4.94288	4.7079	5.79321	4.87623	4.83877	5.30314	5.29457	5.47576	4.78259	3.75841	3.38697	4.78048	5.39446	3.87969	4.30876	5.79487	4.289	5.71242	4.38183
P08185	Corticosteroid-binding globulin	SERPINA6	ECM Regulators	Secreted	1.20272	0.266301	0.225276	0.399248	45.1409	0.920073	0.679655	1.4168	0.792003	1.00027	0.252203	0.337327	0.874398	0.0690781	1.04996	-0.0469198	0.071711	1.0928	1.48036	0.649601	2.2811	0.561696	1.25944	-0.305316	1.31044	2.21337	0.582407	1.88812	1.99262	-0.813154	0.989962	0.0434467	0.0170502	0.638835	-0.159786	-0.817776	-0.706375	-0.196883	3.29611	0.422056	1.11817	0.30319	0.777776	0.580452	0.489421
P08246	Neutrophil elastase	ELANE	ECM Regulators	--	1.30095	0.379571	0.128355	0.275695	28.5181	0.878961	0.531261	-0.696009	0.526954	-0.830238	-1.68642	-0.393188	1.71133	0.278619	0.00458899	0.838357	-0.923195	0.618174	-0.157389	-0.586264	-0.83935	-1.34153	1.13282	0.963256	1.91275	1.05059	-0.827284	-1.16262	3.00182	-0.555936	-0.392589	0.101708	0.882384	2.42644	-0.258585	-1.12506	-0.721456	-1.98133	-0.453152	-1.116	-0.815257	-1.80224	-1.88547	-1.87532	-2.03139
P08253	72 kDa type IV collagenase	MMP2	ECM Regulators	Secreted	1.628	0.703104	0.0337657	0.108034	73.8823	0.895943	-4.36397	1.2143	-0.992079	-2.78942	-2.06742	-1.82855	-3.22663	-3.42657	-1.40949	-0.116752	0.417896	-3.33924	-3.3863	-0.649875	0.285558	-1.22934	0.0607353	1.24322	-1.25494	0.473453	-0.471694	0.413285	-0.129445	-0.788709	-0.905428	-1.66566	-1.19169	-3.08555	-0.965804	-1.23834	-0.258575	-1.23996	-0.360327	-5.19082	-4.14761	-2.21917	-4.81182	-1.73854	-2.05978
P08311	Cathepsin G	CTSG	ECM Regulators	--	0.967961	-0.0469787	0.832372	0.905115	28.8372	0.850871	-1.50569	-0.0993926	0.227412	-4.6159	-1.99966	-0.901773	0.46002	-1.40174	-0.955251	-1.3329	-1.37145	-0.960873	0.401253	-1.44574	0.161965	-1.24632	0.331615	-0.926609	0.94143	0.95801	-0.314891	0.0840453	1.8236	-0.798347	-0.381771	-1.00421	-1.34809	-2.53799	-3.13049	-0.947789	-0.798444	-0.261718	-0.814093	-0.577512	-0.950709	-1.26142	-2.70013	-0.76858	-1.10204
P08493	Matrix Gla protein	MGP	ECM Glycoproteins	Secreted	1.39684	0.482164	0.152299	0.309518	12.3532	0.894084	0.58899	0.993114	0.14774	-0.609417	1.68988	-0.0901158	-0.315879	-0.140662	0.594933	0.795907	1.14595	2.20325	-1.18806	2.94001	0.855136	0.442268	1.35873	1.76151	-0.965969	0.604171	1.09001	1.38994	-0.414793	-0.659033	2.85226	3.68045	1.65229	0.0649608	4.66762	1.1637	2.29477	3.4227	3.36921	0.00130959	1.70241	0.787571	2.18505	-1.76727	2.35873
P08519	Apolipoprotein(a)	LPA	ECM Regulators	--	1.10645	0.145936	0.411608	0.595206	501.319	0.891684	-1.18957	0.000623545	-0.891631	-0.412488	-0.314181	-0.104528	-0.586354	-0.48622	-0.395688	0.247968	-1.85702	-0.160395	-1.77558	-0.702095	-0.728372	-2.00254	-0.887781	-1.98459	-1.37456	0.0444257	-1.10219	-1.23923	-0.746992	-1.11989	2.23967	-1.10604	1.05815	1.17301	0.805162	-0.798354	-0.308992	1.6532	-1.11279	-0.382922	-0.23067	-1.52427	-0.24792	-0.64773	-0.0865779
P08572	Collagen alpha-2(IV) chain	COL4A2	Collagens	Secreted	1.37039	0.454582	0.0380125	0.117689	167.553	0.919468	2.81326	0.916549	2.23299	2.22496	1.41968	1.46791	1.61649	1.59274	2.05045	3.35392	2.27795	3.03088	2.74186	3.36722	3.08673	2.96455	2.33477	2.32939	2.75918	2.21654	3.34338	1.70986	2.33865	3.04524	4.50282	3.11009	3.90637	4.51113	4.71653	2.89307	3.31514	4.03172	3.53266	1.07847	1.67066	2.27268	3.64583	1.76243	2.08019
P08697	Alpha-2-antiplasmin	SERPINF2	ECM Regulators	Secreted	1.18403	0.243711	0.154293	0.31232	54.5658	0.921439	2.79364	2.25888	2.38901	1.98696	2.43647	2.31737	3.24698	1.39341	3.41203	3.47641	1.46676	3.01305	3.14614	1.10469	3.39098	2.3317	2.89503	2.0419	3.15587	3.23985	2.8003	3.04387	2.84918	0.650574	2.68494	2.66405	2.40067	2.40134	2.31679	1.01715	2.08758	2.46076	3.81269	1.98955	2.36748	1.36811	1.81402	1.49999	2.559
P08709	Coagulation factor VII	F7	ECM Regulators	Secreted	1.19488	0.256861	0.303051	0.486103	51.5939	0.92478	1.02329	-2.99669	-2.22234	-0.342982	-1.43861	-1.48549	-1.62044	-2.82541	-1.65006	2.28104	-1.48053	-0.0821739	-1.20039	-1.71499	-1.65833	0.145617	-2.57252	0.409404	0.96033	0.313716	1.46923	-2.45084	-0.892087	-2.15987	-1.27174	-0.228066	0.435875	-2.51357	-0.147884	-3.23826	-1.1662	-0.326759	-1.46701	-2.28982	-2.0403	-1.38265	-1.52626	-1.98425	-0.0931256
P08758	Annexin A5	ANXA5	ECM-affiliated Proteins	--	0.779315	-0.359721	0.00452242	0.0246735	35.9368	0.91949	6.85093	7.38267	7.25258	6.36688	5.88202	5.56842	6.71401	6.91777	7.02971	6.48863	7.14687	5.73447	5.9625	7.08175	6.74304	6.28611	6.48051	6.13047	6.06926	6.41366	6.26097	7.24441	6.65842	6.81534	5.57631	5.77763	5.89913	5.83128	5.75015	6.71779	5.37785	4.47981	6.97757	7.93471	6.59851	6.85348	6.81369	6.20399	7.68954
P09038	Fibroblast growth factor 2	FGF2	Secreted Factors	Secreted	1.03103	0.0440917	0.598511	0.751351	30.77	0.852523	-0.699447	-0.760031	-0.840266	-0.582188	-1.42257	-1.50551	-0.713519	-0.527193	-0.146479	-0.78294	0.312738	-0.795198	-0.227202	-0.422692	-0.577441	-0.835627	-1.22701	-0.869548	-0.799906	-0.0484749	-0.697839	-0.670694	-0.234242	-0.718419	-0.593604	-1.37444	-1.16153	-0.306577	-0.716048	-0.699128	-0.737396	-0.724166	-0.841753	-0.860862	-0.747978	-1.16303	-1.00669	-0.875908	-0.941442
P09382	Galectin-1	LGALS1	ECM-affiliated Proteins	Secreted	0.927957	-0.107871	0.409342	0.592967	14.7157	0.928375	4.97773	5.48825	5.07074	3.85975	3.18735	3.07722	3.89128	4.55574	4.0011	3.55254	4.8543	4.08365	4.63361	3.87385	5.27782	4.06117	4.94854	4.27149	5.06729	5.22926	4.7102	5.90464	5.24717	3.74383	4.04112	3.65916	3.87718	3.66881	4.23706	4.87749	4.29144	3.48104	5.06374	4.79394	4.10277	4.72646	4.33156	3.35142	4.08248
P09486	SPARC	SPARC	ECM Glycoproteins	Secreted	1.17782	0.236122	0.287653	0.470194	34.6322	0.907619	2.23512	3.15527	2.71444	0.82056	0.372192	0.714304	1.52969	1.82371	1.50127	0.695559	2.31179	1.14674	1.06237	1.89964	2.99165	1.45981	2.86391	1.10179	2.33402	1.69184	1.20498	3.56063	2.2671	1.5989	0.748835	0.00635682	0.601635	0.233369	1.37035	1.88413	1.49129	1.96196	2.17807	2.20006	0.348252	2.18937	2.14999	0.0584126	1.80898
P09525	Annexin A4	ANXA4	ECM-affiliated Proteins	--	1.04141	0.0585337	0.729135	0.843529	35.8827	0.914022	1.42061	3.11921	2.37982	1.71686	1.182	1.41256	0.0239883	1.8836	0.453914	1.24217	1.97679	1.42712	1.83895	2.05487	2.88274	1.9095	2.33099	1.23667	2.00319	2.67738	1.89802	2.50705	2.76105	1.35846	2.34432	1.67226	1.90467	0.951722	2.11908	0.552113	0.742751	0.745637	2.88963	1.21462	2.1375	1.58321	0.812697	1.39668	1.10496
P09529	Inhibin beta B chain	INHBB	Secreted Factors	Secreted	0.962715	-0.0548197	0.775505	0.871833	45.1216	0.886638	-1.39391	-1.00103	-2.05829	-2.20911	-0.539259	-0.899591	-1.20689	-0.62581	-1.52934	0.0433357	-1.87373	0.0723342	0.308774	1.15718	-1.26174	-2.3473	-2.15694	0.36251	-0.276678	0.667174	1.0855	-2.17513	-1.19484	-1.25764	-0.949416	0.148448	0.0480531	0.0885278	0.975146	-1.65566	0.315146	0.792289	0.415076	-1.40498	0.104449	-0.416698	0.663983	-1.05733	0.896159
P09668	Pro-cathepsin H	CTSH	ECM Regulators	--	1.269	0.343697	0.0402166	0.122447	37.3936	0.888329	-0.0038184	1.26315	-0.194813	-1.10226	-1.16485	-0.723292	-0.739555	-0.137514	0.273652	0.592172	0.259718	0.131961	-0.434239	2.31793	0.957332	-1.46133	-1.07024	-0.474303	0.143636	-0.253041	0.706595	0.744808	-0.323405	-0.629604	-0.268627	-0.931617	-0.155783	-0.973862	-0.256471	-0.500635	-0.437998	-0.705508	0.801576	-1.32513	-1.2526	-0.779653	-1.44242	-1.42351	-0.872223
P0CG36	Cryptic family protein 1B	CFC1B	Secreted Factors	Secreted	1.06381	0.0892359	0.655344	0.792434	24.6422	0.895796	-1.89026	-2.20372	-1.85004	-2.30167	-2.15837	-1.76022	-1.68772	-1.64227	-1.5855	-1.79885	-2.09218	-2.43877	-0.551837	-2.04161	-0.781072	-2.23509	-1.85176	-3.57958	-0.3469	-1.70208	1.01994	-1.35889	-2.27553	-2.91755	-2.23775	-2.11366	-2.11906	-2.49745	-2.50775	-1.73394	-1.86189	-2.14124	-1.06586	0.148572	-2.37214	-1.47761	-1.4882	-2.10392	-1.54195
P10124	Serglycin	SRGN	Proteoglycans	Secreted	1.03619	0.0512869	0.708372	0.830267	17.6518	0.889708	0.206256	-0.155591	0.378392	-0.134237	-0.244231	-0.924461	-0.0682087	-0.0770923	-0.14272	-0.217233	-0.443361	-0.43716	-0.0651318	-0.790844	-0.275227	-0.419778	-0.885379	-0.23781	1.23261	-0.797516	-0.337009	0.693651	0.259434	-0.443204	-0.414626	-0.760199	-0.235825	-0.0636002	-0.650914	0.429598	0.15226	0.18525	1.52921	-0.776803	-0.851643	-0.0660963	0.649659	-0.106809	0.255397
P10451	Osteopontin	SPP1	ECM Glycoproteins	Secreted	1.69759	0.763491	0.0154672	0.0614134	35.4227	0.928321	1.45182	1.03985	5.11213	0.906469	2.75164	3.3498	0.628684	2.72596	1.16219	2.36611	-1.14113	2.59866	0.976812	1.16327	1.35988	0.478835	0.378759	1.4454	1.67729	2.17899	1.97389	2.32532	1.42881	-0.0740795	3.91745	1.84763	1.82667	1.63529	2.66373	4.10494	2.22817	3.95656	3.28216	0.303719	0.24526	1.08158	2.04262	-1.7051	4.52885
P10619	Lysosomal protective protein	CTSA	ECM Regulators	--	0.922767	-0.115962	0.393557	0.577829	54.4661	0.915647	1.26972	0.734652	1.42014	0.285826	0.556266	0.682048	0.466814	1.25802	1.01057	0.759148	0.809812	0.0823107	0.191851	1.09763	1.14795	2.16033	0.376727	2.29191	-0.387678	0.213966	1.36776	0.91773	0.748138	0.881302	-0.397569	0.0365522	0.86091	1.08779	-0.0659827	1.63742	-0.468473	-1.17194	1.02585	1.33915	-0.0411731	0.54731	0.376714	0.495143	1.0027
P10915	Hyaluronan and proteoglycan link protein 1	HAPLN1	Proteoglycans	Secreted	1.03443	0.0488333	0.805111	0.88819	40.1656	0.922204	-0.436831	1.27929	-0.0847944	0.27154	-0.467254	-0.494387	-1.17226	-1.2042	0.889843	0.57455	-0.854551	2.78948	-1.40173	-0.806281	-1.27488	-0.83307	-0.104569	1.22856	-0.489588	-2.72778	-1.26878	-1.18484	-0.358734	-0.321553	0.337649	-0.615182	-0.0180354	-0.248328	0.128137	-0.324272	-0.0286608	-0.0616802	0.635651	-0.311505	-0.364637	-0.834918	0.538229	-0.929644	-1.64453
P11047	Laminin subunit gamma-1	LAMC1	ECM Glycoproteins	Secreted	1.35235	0.435472	0.0468677	0.135398	177.603	0.939124	3.02481	2.64769	3.17806	2.97706	2.9653	3.32342	3.48757	3.30212	3.46113	3.00461	2.91828	3.57546	4.58449	4.32456	3.67277	3.47676	3.55005	3.7535	3.99904	3.13243	3.98341	2.92569	3.30266	2.69842	3.57709	3.03205	3.15992	3.98653	3.9632	2.40749	1.32851	2.1311	4.22805	2.71562	2.67248	3.62048	2.36924	3.31203	2.23507
P12109	Collagen alpha-1(VI) chain	COL6A1	Collagens	Secreted	1.57625	0.656494	0.00500422	0.0265565	108.529	0.92311	5.63577	6.91293	6.18895	5.62898	5.00128	5.85302	6.43644	5.01607	5.9763	5.05168	5.97813	5.93633	6.70109	4.84586	6.48931	5.41056	6.69689	5.16338	6.61564	6.99279	6.39835	6.35156	6.11535	3.79805	6.70963	5.45526	5.35883	5.75416	5.6977	4.35509	3.91052	2.95504	6.73923	4.53824	5.08344	4.6565	4.41229	5.89479	4.23663
P12110	Collagen alpha-2(VI) chain	COL6A2	Collagens	Secreted	1.69809	0.763914	0.00604299	0.0306887	108.579	0.94443	5.02755	6.57142	5.43618	5.26074	5.16644	5.5363	4.19392	4.12177	4.26443	4.22593	5.58762	5.64184	5.26601	4.18077	5.05289	5.00716	6.02858	4.87334	6.27105	6.98048	5.95874	5.08338	5.16447	3.13699	6.27913	5.27631	5.11918	5.032	5.69728	3.5696	3.7665	2.88061	6.0085	4.77927	4.98012	4.579	4.85506	5.70361	4.05419
P12111	Collagen alpha-3(VI) chain	COL6A3	Collagens	Secreted	1.5471	0.629562	0.00800395	0.0372147	343.669	0.930019	4.71004	5.19177	4.82955	4.66527	4.32048	4.8511	4.83306	3.59301	5.11463	4.26013	4.8308	4.95926	6.19326	3.87558	5.76925	4.85158	5.8301	4.66438	6.41222	6.48464	6.29164	5.1651	6.07351	3.0527	5.75792	4.68992	4.58606	4.69676	5.08989	3.74571	3.34831	2.29877	5.87997	3.48651	4.00764	3.68959	3.98017	4.96728	3.21639
P12429	Annexin A3	ANXA3	ECM-affiliated Proteins	--	1.09721	0.133842	0.60012	0.75237	36.3753	0.918917	-0.283651	1.89436	0.737244	0.676278	0.910883	0.362602	0.455449	1.86092	0.929208	1.87872	2.2321	0.0582992	-0.286157	2.09355	1.02908	0.976956	0.0638597	-0.825546	0.248948	0.552946	0.690936	-0.397621	0.433481	0.328983	1.64534	0.0583388	1.04756	1.88493	2.17164	0.422278	0.632395	0.748315	1.90583	0.573784	0.412178	1.98139	-0.132748	0.241435	1.44018
P13611	Versican core protein	VCAN	Proteoglycans	Secreted	2.08768	1.0619	0.00452906	0.0246894	372.82	0.923264	5.09027	5.47651	5.37407	3.77349	1.99829	1.81551	2.82449	3.68609	3.59875	2.84118	4.63817	3.53278	3.74823	3.47065	5.97042	1.44471	5.86234	2.08243	4.39864	6.33006	5.30837	3.90446	5.63646	0.668572	5.85841	4.18122	5.19675	3.63511	4.5447	2.74901	3.36806	2.97875	5.90078	3.8207	3.33402	3.17854	5.20277	0.44316	2.27136
P13674	Prolyl 4-hydroxylase subunit alpha-1	P4HA1	ECM Regulators	--	1.14541	0.195865	0.333618	0.516814	61.0493	0.907287	0.256201	1.34046	1.19691	-0.0658559	0.923831	0.0145967	1.03547	1.11938	1.25292	-0.153055	0.613332	-0.0220588	1.02982	0.631375	2.32373	-0.434015	1.57565	0.124249	0.496682	0.102719	0.838509	3.01146	1.68844	-0.149693	0.644797	-0.495183	-0.531981	-0.172035	-0.963467	-0.346227	-1.504	-0.339089	1.39187	0.380133	-0.833647	-0.198228	-0.492889	0.0325917	-0.509014
P14210	Hepatocyte growth factor	HGF	Secreted Factors	--	1.07035	0.0980762	0.690731	0.81874	83.1337	0.930171	-0.949453	-0.715561	-1.96306	1.69149	-1.09761	-2.66452	-1.15294	-1.75396	-1.31199	3.30651	-1.7721	-0.0598295	-1.33411	-2.21482	-0.696117	0.314712	-1.52799	-0.632862	1.10759	-0.100997	-1.08756	-1.22573	-0.482094	-1.90625	0.256657	-2.07491	0.26973	0.456398	-1.06303	-2.20961	-0.215671	-1.32576	-0.671799	0.626344	0.0703123	0.367227	0.2903	-1.42528	-0.86224
P14543	Nidogen-1	NID1	ECM Glycoproteins	Secreted	1.23051	0.299261	0.0645062	0.170137	136.377	0.926009	2.57812	2.3901	3.23528	2.82791	3.31302	3.52501	3.42676	3.67873	3.74392	2.57814	2.65559	3.66715	4.28501	3.5235	3.90659	3.07096	3.8513	3.26704	3.37251	2.78342	3.21425	2.62122	3.30353	2.40962	2.93548	2.40343	2.49511	2.84161	3.30669	2.87578	1.32985	0.542026	4.06162	1.88861	2.66581	3.02874	2.25831	3.11288	2.30252
P14780	Matrix metalloproteinase-9	MMP9	ECM Regulators	Secreted	1.43718	0.523245	0.0331621	0.106879	78.4582	0.889887	-1.55764	-3.06693	-1.65728	-3.23319	-2.92029	-5.15004	-0.90645	-1.63607	-2.24102	-2.67376	-2.07974	-2.22288	-3.29871	-1.57342	-2.19783	-3.22983	-2.03077	-1.31136	-0.810244	-1.47134	-1.80083	-1.49022	-0.773179	-2.50345	-1.85993	-0.479542	0.700149	-1.26787	-0.692425	-4.53917	-1.20874	-1.61442	-3.30371	-2.20152	-3.19204	-3.22944	-2.89129	-3.5686	-3.17847
P15502	Elastin	ELN	ECM Glycoproteins	Secreted	0.906372	-0.141824	0.630208	0.774082	68.3975	0.896053	1.30945	-0.871464	-0.956457	0.692879	0.217604	-1.3246	0.671658	-1.11535	0.948321	0.331769	-0.622917	1.03634	0.209001	0.27433	-1.87029	-0.585388	-0.329377	1.50762	4.01693	1.8307	3.48821	0.235321	0.783397	-1.14893	1.56263	0.244576	1.11862	1.60859	1.45213	-1.20027	0.552157	0.26127	0.772889	-2.63573	1.87604	0.477362	-0.00267448	-0.20768	0.826532
P15692	Vascular endothelial growth factor A	VEGFA	Secreted Factors	Secreted	1.08869	0.122594	0.54128	0.706348	27.0424	0.904351	-0.983193	-0.0826768	0.468569	-0.489767	1.13526	1.45783	0.771252	1.08584	1.10391	0.193708	-0.19164	1.51049	0.225585	0.0934647	-0.669757	-0.191732	0.210823	0.248946	0.798026	-1.62607	0.845335	0.773731	-0.16416	0.564523	0.824386	-0.238342	-0.984222	-1.08576	-0.0772869	0.838317	2.11554	1.34562	1.21242	0.71896	-0.233125	0.0467	1.49103	1.4484	1.84358
P16035	Metalloproteinase inhibitor 2	TIMP2	ECM Regulators	Secreted	0.964593	-0.052007	0.787834	0.87926	24.3992	0.895415	-0.550364	-0.199295	-1.46634	-0.987881	-0.38002	-0.553078	-1.29871	0.436097	-0.617496	0.0844348	-0.762169	-1.45498	-0.931325	1.76596	-0.433992	1.1727	-0.86214	1.70689	-2.56812	-0.685202	-1.61187	-0.903118	-1.57717	-0.361305	-0.887085	-0.10473	0.312927	-0.089697	-1.29279	-1.35624	-0.45133	-0.426422	-0.700461	-0.760091	-1.37307	0.0334818	-0.0378895	1.11975	0.658107
P16112	Aggrecan core protein	ACAN	Proteoglycans	Secreted	1.52838	0.612001	0.0218734	0.0799322	261.329	0.930067	1.59676	-1.3398	0.341279	-0.730286	-1.20095	-1.52113	-0.76516	-0.158274	0.501902	0.146254	-0.110932	1.53697	0.601055	0.351351	-1.74806	-0.612077	-0.873365	0.654848	0.0145864	-0.58953	1.82328	-1.50271	0.712459	-1.2472	2.20676	-0.569722	0.25708	0.201966	-0.39492	-0.288608	-1.03794	0.510623	2.08179	-0.678456	-0.098576	-0.556353	1.23355	-1.23128	-0.0828725
P17931	Galectin-3	LGALS3	ECM-affiliated Proteins	Secreted	0.823173	-0.280732	0.127168	0.274305	26.1523	0.894922	3.05813	3.69997	3.55878	1.71523	1.76658	3.12384	2.44945	3.71947	1.85529	2.62773	3.341	2.31418	2.4831	4.94181	4.52596	2.54485	2.71645	3.71561	2.60701	3.9777	2.47957	4.92419	3.80486	3.06411	2.28989	2.49403	2.91895	2.48672	2.4664	3.73186	3.63139	1.99328	2.8081	2.51953	2.37681	2.93237	2.73228	3.5851	3.79888
P17936	Insulin-like growth factor-binding protein 3	IGFBP3	ECM Glycoproteins	Secreted	0.899496	-0.152812	0.545961	0.710212	31.6742	0.910106	0.340274	0.277703	0.536415	0.12998	0.800287	-0.229986	0.327548	0.656748	1.53186	1.01331	1.03305	0.894306	-0.0632084	0.266411	0.708754	-0.368422	0.439105	1.34509	1.53954	0.680898	0.732644	1.03952	0.757116	-0.365253	-0.162154	1.19226	0.21995	-0.201539	0.449434	1.08691	1.96991	1.62406	3.52531	0.788807	-0.163767	2.61798	1.1035	0.692513	1.55386
P18065	Insulin-like growth factor-binding protein 2	IGFBP2	ECM Glycoproteins	Secreted	1.07726	0.107365	0.793079	0.882133	34.8141	0.931925	1.12097	-0.77309	0.546813	-0.99118	0.516128	0.421686	-0.842045	1.17882	0.898106	0.381649	-0.502768	0.545791	1.81295	-0.41447	3.37925	-1.18766	2.15837	-1.39998	1.93545	-0.232127	3.9739	5.39087	2.53878	-1.74322	3.03841	2.41084	-1.43635	-1.10215	-0.0838623	-1.60557	2.10979	1.86287	2.43014	-0.794586	-1.37719	-0.525796	-0.357976	-1.34433	0.320607
P18827	Syndecan-1	SDC1	ECM-affiliated Proteins	Secreted	1.26353	0.337461	0.14056	0.293236	32.4616	0.912909	-1.62395	0.229422	1.33122	-0.554843	-0.708094	0.00222387	-1.9368	0.945371	-0.00383479	1.40828	-0.634687	-0.151265	-1.07581	-0.386829	-1.08365	-1.00292	-0.77256	-0.35731	-0.523823	-1.22834	-1.26916	1.16715	-0.581513	1.18024	-0.133807	-0.56606	-1.54054	-0.240973	-0.271838	0.745271	0.910421	-1.05047	-0.0811045	0.740953	-1.72251	2.11389	0.61787	0.772829	-0.422946
P19823	Inter-alpha-trypsin inhibitor heavy chain H2	ITIH2	ECM Regulators	Secreted	2.07634	1.05404	6.11661e-05	0.00103622	106.463	0.929694	2.088	2.11342	2.42442	2.20384	1.93814	2.1745	2.62725	0.14414	2.62944	2.33464	1.07229	2.96401	3.3849	2.01447	4.36833	2.20868	4.2321	2.68431	3.52929	3.83117	4.02358	3.34592	4.05773	0.841993	4.15222	3.51756	3.45005	1.55752	3.4417	0.239357	2.38921	4.72942	3.68983	0.774432	1.12156	1.21431	1.05723	1.41454	0.582968
P19827	Inter-alpha-trypsin inhibitor heavy chain H1	ITIH1	ECM Regulators	Secreted	1.95383	0.966306	3.49014e-05	0.000688339	101.389	0.937892	1.19206	1.32662	1.70755	1.55999	1.15002	1.67866	2.03637	0.759377	1.86379	1.05177	0.978196	1.92565	2.33238	2.17619	3.15545	1.48191	4.33823	1.3808	0.929107	2.6436	2.49403	1.51717	2.97857	0.400946	5.26095	2.5968	2.95328	2.59967	3.47928	0.41085	0.275582	3.30933	3.3833	0.320526	1.26653	0.57929	0.747081	0.662938	0.697088
P20073	Annexin A7	ANXA7	ECM-affiliated Proteins	--	0.623375	-0.681828	2.52976e-08	5.57137e-06	52.7392	0.922896	2.88635	2.35897	2.95628	3.18878	2.73429	1.673	2.81384	2.55784	2.50293	2.44878	2.1144	2.76053	2.64644	2.95882	1.84554	3.32027	3.02111	3.052	3.13779	1.81312	2.99741	3.08349	2.85317	2.91657	2.3736	2.78593	2.21238	3.0366	1.69048	2.35097	1.84829	1.16594	2.96537	3.49873	3.37718	3.25413	2.98621	3.06702	2.92416
P20774	Mimecan	OGN	Proteoglycans	Secreted	1.09725	0.133888	0.65245	0.790091	33.9222	0.901678	6.68237	6.39141	5.91243	5.74461	4.35611	4.36046	3.03174	4.52749	4.41967	4.07214	4.35565	4.67406	4.20582	4.86348	5.39573	2.63711	6.47531	4.5328	4.01833	6.99639	6.08415	2.60468	4.9184	3.51324	5.77617	3.87285	5.11515	4.00546	4.47804	5.83124	4.0476	2.94337	5.8122	5.39498	5.53383	5.47952	5.96283	3.07691	5.53263
P20908	Collagen alpha-1(V) chain	COL5A1	Collagens	Secreted	1.52595	0.60971	0.0248518	0.086876	183.56	0.910001	0.230112	1.51562	0.66524	-0.599026	-0.791502	-1.32482	-0.645896	0.27814	-0.468498	-0.784945	0.799233	-1.43955	-0.776295	-0.670524	0.520369	-1.17672	0.925368	-0.3255	0.700622	1.46685	0.471353	1.7459	1.00568	-1.78163	-0.907724	-0.585848	-0.957131	-2.1579	-1.1326	-0.788177	-0.385774	-2.35918	1.42517	-1.2932	-1.08377	-1.00228	-0.400168	-4.62066	-0.991564
P21246	Pleiotrophin	PTN	Secreted Factors	Secreted	1.24375	0.314693	0.0453319	0.132819	18.942	0.827251	0.350416	1.97651	0.868656	0.901193	0.734542	0.704555	0.618432	0.736078	0.350749	0.327151	0.65122	0.650704	-0.460705	0.0659897	0.187883	-0.978107	-0.0799274	0.140394	-0.411489	1.12	-0.654847	-0.263673	-0.0986836	0.197813	1.23549	0.471575	0.233962	2.04212	0.708424	0.339454	0.160998	0.375826	2.42907	0.0917831	0.561073	1.34349	0.288141	0.801577	0.782915
P21741	Midkine	MDK	Secreted Factors	Secreted	1.53264	0.616016	0.0206296	0.0766159	15.5852	0.91442	-0.122739	2.28406	0.298058	1.26351	2.47748	3.66549	0.924404	1.41828	1.51331	1.50137	1.60495	0.540014	1.15536	4.31073	1.26376	0.312538	4.19354	2.18177	1.5359	1.86672	3.22916	0.389766	1.32119	0.628901	4.03439	0.776479	0.735694	1.03281	0.877293	0.633305	0.244646	0.837838	2.35373	-0.492322	-0.0517935	0.723415	-1.02568	1.03349	2.49983
P21810	Biglycan	BGN	Proteoglycans	Secreted	1.28996	0.367329	0.0710201	0.182509	41.6541	0.942739	6.84784	6.59268	6.01619	6.33173	5.19934	5.58124	5.39023	5.94903	6.32293	6.13711	4.70779	5.45601	6.21335	6.60489	6.88056	4.34124	6.94567	5.39438	6.4385	7.27826	6.89054	6.18625	7.33186	5.2843	8.39449	6.27856	7.03802	5.65699	6.80325	6.43099	6.1537	6.31047	7.52797	6.27764	5.79926	5.65364	6.83025	4.30506	6.02936
P21980	Protein-glutamine gamma-glutamyltransferase 2	TGM2	ECM Regulators	Secreted	1.72171	0.783845	0.00784487	0.036838	77.3288	0.915948	1.87322	3.97938	4.17043	2.4741	0.430353	1.89962	2.18928	4.22271	4.2864	1.9149	4.7336	1.9058	1.43432	2.23151	4.89876	0.761671	3.83567	1.18056	1.13822	3.87125	3.69145	3.62344	3.49994	0.739444	3.79949	2.24378	3.22655	1.10493	2.8747	2.00575	1.20204	1.58437	5.70303	0.831827	2.27093	1.33941	2.28922	0.540082	0.86771
P22003	Bone morphogenetic protein 5	BMP5	Secreted Factors	Secreted	1.26579	0.340042	0.230663	0.404564	51.7367	0.901709	0.140396	-0.990336	-1.10265	0.175189	0.3716	-1.70107	-1.09784	-1.08623	-1.31863	2.73763	-1.29062	1.79091	0.443156	3.00274	-1.43863	0.707677	-1.35992	1.31621	1.07002	1.5811	2.7401	-0.178985	-0.0540016	-1.60206	1.81388	1.93731	2.48759	0.229295	1.53412	-1.99486	0.00662975	1.51373	1.53878	-1.47022	0.872711	0.576046	0.306546	-1.12931	1.78325
P22105	Tenascin-X	TNXB	ECM Glycoproteins	Secreted	1.78554	0.836362	0.00363948	0.0212233	458.388	0.933783	1.36877	2.15798	1.21319	1.6371	1.28645	1.87266	2.42917	2.20451	2.00571	0.861496	1.15227	0.571385	0.998815	1.16294	1.22258	-0.751278	1.85295	-0.607854	1.65473	2.26295	0.17854	-1.21706	2.52108	-1.18251	1.53858	1.12093	0.548637	2.29307	1.39239	2.64352	-0.00113155	-0.305116	3.11904	0.473728	0.20287	1.54656	1.58112	0.434063	0.0956733
P22692	Insulin-like growth factor-binding protein 4	IGFBP4	ECM Glycoproteins	Secreted	1.05167	0.0726865	0.7007	0.825522	27.934	0.902093	0.888161	0.19095	-0.806377	-0.477466	-0.365221	-0.164317	-0.257783	-0.383544	-0.773259	1.70147	-0.645257	0.548739	0.0967836	-0.840804	0.790866	0.0539366	-1.56163	-0.779415	1.89133	0.600329	0.0590877	-0.254177	0.2142	-0.931213	-0.484236	0.19941	0.0439338	-1.10792	-0.228619	-0.404462	0.225282	1.85135	0.634915	-1.26507	1.19302	-0.728481	1.63652	0.0271608	-0.616958
P22792	Carboxypeptidase N subunit 2	CPN2	ECM Regulators	Secreted	1.42563	0.511599	0.00562894	0.0291233	60.5566	0.900591	-0.652707	-0.224331	-0.0802781	-0.626628	-1.15739	-0.417074	1.00896	-0.525013	0.198976	0.310947	-0.0869768	-0.16706	0.33462	-0.315002	1.27586	-0.173713	0.376742	-0.313428	-0.163807	0.53811	-0.278289	1.03688	0.131571	-0.907887	-0.54064	0.501592	-0.690468	-0.0662209	0.0109072	-1.71404	-1.4954	2.28835	0.298171	-0.478862	-0.142449	-0.804288	-3.46169	-0.0817533	-0.0325443
P23142	Fibulin-1	FBLN1	ECM Glycoproteins	Secreted	1.92731	0.946591	0.00147652	0.0108755	77.2141	0.917537	3.03797	5.79367	3.57533	2.63436	0.869449	1.99844	1.59998	2.09725	2.35495	1.90389	3.38865	3.19068	2.63677	1.8583	3.14539	1.6357	4.35187	1.92255	-0.217448	2.2737	2.48117	4.33889	3.29519	1.48362	3.23659	2.23149	2.90194	2.81077	3.16244	0.283084	1.14828	1.27018	4.83217	0.919962	1.1613	3.88172	2.02402	1.21427	1.72022
P23297	Protein S100-A1	S100A1	Secreted Factors	--	0.638041	-0.648279	0.0574318	0.156798	10.5458	0.875798	-1.46319	0.517566	-0.301362	-0.0626235	-3.1018	-1.45154	-2.50567	-1.13552	-1.90696	-1.23873	0.533133	-3.73646	-2.36253	0.549335	-0.560073	-1.59057	-5.22337	-1.10687	-1.37158	-1.04684	-2.52027	-4.10074	-4.06691	-0.556141	-2.49592	-0.821919	-0.936677	-2.54505	-0.56076	-0.475241	3.22112	-0.0966749	-1.8493	-0.21779	-3.28551	1.31817	-0.205587	0.732683	-2.20177
P24043	Laminin subunit alpha-2	LAMA2	ECM Glycoproteins	Secreted	1.57934	0.659318	0.000564374	0.00528161	343.905	0.91781	-0.726545	1.01029	1.28388	0.996405	-1.13809	0.219455	1.04588	1.25394	0.802887	-0.479611	0.761515	0.276062	1.67502	1.31221	1.45116	0.432319	1.5522	0.870405	0.812004	0.333847	1.55515	0.499173	1.68757	0.531194	1.35287	0.888026	0.914044	1.24342	1.25779	0.510029	-0.448214	-0.0548338	0.938851	-0.347823	0.514402	0.651658	-0.626406	-1.37042	-0.930422
P24347	Stromelysin-3	MMP11	ECM Regulators	Secreted	1.02809	0.0399722	0.819323	0.896087	54.5899	0.916007	-0.592231	-1.20463	-1.08477	-0.773022	-1.018	-2.55219	-0.968011	-1.58807	-1.0324	0.463685	-0.563564	0.197236	-0.685058	-0.440831	-1.06653	-1.79741	-0.734107	-0.896563	0.557154	-0.171974	-0.132576	0.551691	-0.92734	-0.849106	-0.706458	-0.0740573	0.378017	-1.33606	1.13019	-0.76066	-1.49554	-0.885707	-0.9345	-0.890938	-1.4778	-1.85342	-2.2478	-1.21285	-1.46852
P24592	Insulin-like growth factor-binding protein 6	IGFBP6	ECM Glycoproteins	Secreted	1.13758	0.185968	0.432556	0.612493	25.3224	0.890837	-1.62694	0.101444	-0.17392	-0.306771	0.836889	-0.0615293	0.0301877	1.59497	-0.0272839	1.59128	-0.666538	0.262789	-1.09935	1.50999	-0.0304383	0.239353	-0.608478	0.838639	-0.295611	-3.14227	0.474224	0.976094	0.229231	1.65544	0.0459139	-0.611781	-1.20748	-0.0630737	-0.0715966	1.32305	1.19378	0.255365	0.405462	-0.0438494	-0.106121	1.20929	1.97465	0.833004	1.66605
P24593	Insulin-like growth factor-binding protein 5	IGFBP5	ECM Glycoproteins	Secreted	1.05433	0.0763218	0.757009	0.860409	30.5702	0.915333	4.13906	1.95803	3.55356	1.199	2.56738	5.02834	0.821639	3.40476	0.921166	1.8346	1.85278	2.31759	0.489586	1.71	2.52152	2.85964	0.981514	1.06732	1.13965	0.271991	2.1952	1.78629	0.963388	1.76015	3.40144	1.8957	2.1874	1.31679	3.19562	1.39296	3.10903	1.86097	3.17486	1.47981	2.62499	1.47256	5.06596	3.62658	1.86699
P24821	Tenascin	TNC	ECM Glycoproteins	Secreted	2.68595	1.42543	0.000158044	0.00206362	240.853	0.924465	4.25168	3.65469	5.49369	4.11915	4.63941	4.33479	3.92627	4.42447	4.44094	2.60806	6.78154	2.94168	5.37985	2.99531	4.86984	2.93275	4.05518	2.18027	5.74089	6.75428	6.83063	3.37543	4.98129	-0.385438	5.63586	2.12381	2.65039	3.1679	1.71505	4.42258	2.72315	1.08712	7.50053	2.97518	2.43559	2.32555	1.58562	1.48148	2.17084
P25774	Cathepsin S	CTSS	ECM Regulators	Secreted	1.36957	0.453728	0.00333868	0.0197305	37.4957	0.89212	-0.746639	0.723631	0.191116	0.463827	0.489337	0.372778	0.336107	1.05912	0.111938	0.221433	1.12002	-0.262445	-0.239994	-0.435611	2.87052	-0.350638	-0.371948	0.0864267	-0.0201468	0.789174	0.389945	0.486891	0.636997	-0.940514	0.486042	0.847375	1.26554	-0.221478	-0.058817	0.784806	0.0978246	0.0258417	0.266956	-1.96985	-0.238563	-0.179445	-0.73569	-1.05166	-0.184742
P25940	Collagen alpha-3(V) chain	COL5A3	Collagens	Secreted	1.31381	0.393757	0.0798242	0.197972	172.121	0.898664	-0.53905	0.705431	-0.14876	-0.950293	-0.13125	-0.161136	-0.708909	-0.595355	-1.41698	-1.24101	-0.17316	-0.534145	-0.0439424	-0.522898	0.563648	-1.71529	0.0607182	-0.219495	1.35537	0.576717	0.394584	1.59704	-0.312524	-0.870371	-0.138783	-1.00613	-0.465868	-0.5151	-0.497016	-0.666316	0.190572	-1.15881	0.470625	0.0030712	-2.5368	-0.914661	-0.511291	-0.267718	0.127238
P26447	Protein S100-A4	S100A4	Secreted Factors	Secreted	0.839632	-0.252171	0.269383	0.451156	11.7285	0.940338	6.02595	4.60655	6.47598	5.73315	5.2052	2.81834	5.30541	6.57095	4.35659	3.51419	4.79759	4.54617	3.05325	3.37852	5.22759	6.14574	3.22056	5.23674	4.78526	4.28257	5.52726	4.72953	3.48307	5.08265	5.81218	3.36481	3.53339	3.87908	3.09538	6.83653	4.78499	4.5336	4.82446	5.31123	4.84429	7.22004	5.05606	6.73913	4.91941
P26927	Hepatocyte growth factor-like protein	MST1	Secreted Factors	Secreted	1.55975	0.641311	0.000405173	0.00419589	80.3199	0.909912	-0.690559	0.0521937	0.286501	0.387941	-1.20999	-1.11752	-0.171848	-0.895152	0.432407	2.24763	-0.445858	0.798252	0.400492	0.102414	1.29345	0.272672	0.967192	0.0200255	1.22091	0.714167	1.22997	0.773557	1.03556	-0.352983	0.687107	-0.108918	0.125379	-1.26052	0.119954	-0.458416	0.855851	2.11513	0.982317	-2.20963	-0.147782	-0.101243	-1.45201	-0.959446	-0.649491
P27658	Collagen alpha-1(VIII) chain	COL8A1	Collagens	Secreted	1.32587	0.40694	0.155684	0.314078	73.3641	0.935039	0.279244	0.354683	-1.9063	-0.126426	-2.20757	-2.49726	-1.6137	-1.42896	-0.0503401	1.37225	-0.227444	0.913679	0.342484	1.38963	0.927579	0.332542	0.177331	-0.0460875	1.42194	2.88287	2.33844	0.641388	2.28222	-0.126626	0.940246	-1.73091	-0.535121	-1.13179	0.0247968	-0.371535	1.84505	0.24064	-0.258939	-2.42782	0.103968	-1.06832	-0.306235	-2.88061	-0.106066
P29622	Kallistatin	SERPINA4	ECM Regulators	Secreted	1.74076	0.799717	0.000192767	0.00240758	48.542	0.911674	1.3659	2.25497	1.5059	1.60644	0.828933	0.688551	2.43759	1.31965	2.63507	4.03396	0.863603	1.74805	2.65154	1.23961	3.68096	1.38236	2.21228	0.91287	3.2058	2.81876	1.93143	2.13378	3.3452	-0.122987	2.50861	1.48494	1.92666	0.590381	1.54394	0.0769559	1.77683	2.97346	3.37028	-0.752622	0.986611	0.0691955	0.0934241	0.288589	0.558843
P30740	Leukocyte elastase inhibitor	SERPINB1	ECM Regulators	Secreted	0.980053	-0.0290684	0.835109	0.9066	42.7418	0.921512	1.66906	2.51707	2.36772	2.87675	2.21276	2.30174	2.45085	2.74485	2.41067	2.33536	2.51627	2.29072	2.68416	3.14658	2.60123	2.5482	2.56536	2.51984	2.28253	1.92377	3.01694	2.46089	2.88884	2.14747	2.69114	2.85759	2.75537	2.58694	2.45825	1.16312	1.71787	2.06085	2.53246	2.14975	2.69987	1.93984	1.61197	2.34383	2.03802
P31151	Protein S100-A7	S100A7	Secreted Factors	Secreted	0.800845	-0.320404	0.044003	0.130138	11.471	0.902282	0.610482	0.0891612	-0.117322	0.0926323	-1.24246	-1.20838	1.89473	-0.605981	-0.312808	0.310107	-0.433753	-0.576029	-1.61747	-0.345625	0.289793	0.547659	0.148226	0.00161301	1.2863	1.38302	0.816888	2.17851	-0.106554	0.500846	-0.373776	-0.547434	-0.348407	-0.52462	-0.487143	0.0566955	0.180719	0.0684457	0.57401	-0.15659	0.0340511	1.15723	0.22239	-0.573958	0.436757
P31431	Syndecan-4	SDC4	ECM-affiliated Proteins	Secreted	0.928897	-0.106409	0.686148	0.815649	21.6416	0.906141	-0.2159	-0.371107	1.97055	-0.425739	1.92309	2.47759	1.35679	1.3591	1.21098	2.7614	0.160742	-0.269199	0.498139	0.826672	-0.981139	0.562394	0.719941	0.973743	2.27758	-0.836427	0.649665	0.958957	0.622425	1.11011	0.231519	0.535026	-0.54024	0.974467	-0.34333	3.31132	0.627302	-0.0988403	-0.436494	0.818619	0.646383	2.44455	0.376496	1.73313	2.28697
P31949	Protein S100-A11	S100A11	Secreted Factors	--	1.03636	0.0515194	0.765096	0.865284	11.7404	0.90314	1.6246	2.96498	2.51045	1.59358	0.71556	0.752194	0.407869	0.91357	0.56848	0.75072	2.18636	0.784168	0.328313	1.86228	2.02083	0.302505	1.6412	1.02854	-0.171641	1.59108	1.01242	1.58418	0.828206	1.51186	1.73416	1.87035	2.03642	1.75848	2.19716	1.08126	0.774409	1.05984	1.49674	2.14653	1.60915	1.98383	1.3443	0.883348	1.11943
P35052	Glypican-1	GPC1	ECM-affiliated Proteins	Secreted	1.54558	0.628153	0.00772881	0.0364484	61.6802	0.896133	-0.589393	0.682677	0.731636	0.0917501	-0.419169	-0.00868073	-0.628168	0.399224	-0.618168	0.898159	0.0823531	-0.418246	-1.7739	-0.137701	0.233128	-0.22734	-1.04777	-0.817518	-0.795804	-0.758283	-0.978824	-0.305347	-0.638067	-1.20616	-0.193235	0.368766	0.463313	-0.0388051	-0.5667	0.323515	1.04861	-0.121033	0.0499551	0.273088	-0.963769	0.495308	-0.0116358	-0.822993	0.190765
P35237	Serpin B6	SERPINB6	ECM Regulators	--	0.994009	-0.00866947	0.943196	0.969763	42.6219	0.905268	2.65465	3.22347	3.61555	3.62598	2.86275	3.62856	3.14751	3.61343	3.22136	3.34235	3.47311	3.15096	3.66536	3.49889	3.64797	3.93855	3.60383	3.22716	3.21956	2.98702	4.20444	3.79841	3.79292	2.94894	3.10862	3.01181	2.64135	3.21753	2.57563	2.59509	2.48104	2.64296	3.52812	2.6105	3.71712	3.35529	2.45663	3.63773	2.83566
P35247	Pulmonary surfactant-associated protein D	SFTPD	ECM-affiliated Proteins	Secreted	0.886819	-0.173288	0.221384	0.395213	37.7283	0.849915	-1.35769	-2.43253	-1.49617	-1.57306	-0.771235	-1.49286	-1.76818	-1.5846	-1.52273	-2.12273	-0.714547	-1.65273	-1.83	-0.209303	-2.1088	-0.349582	-1.47248	-0.153872	-1.51461	-1.72258	-0.98336	-1.45317	-1.5771	-0.441047	-1.6178	-1.54938	-1.38156	-1.77088	-1.57423	-1.99773	-1.2888	-1.2058	-2.32377	-1.74833	-1.67618	-1.19201	-0.397395	-1.89778	-2.77018
P35442	Thrombospondin-2	THBS2	ECM Glycoproteins	--	1.71858	0.781218	0.0167834	0.0654979	129.991	0.935483	1.8463	2.37895	2.09279	0.797949	0.195505	-0.591405	-0.59097	2.2157	1.57656	2.9228	2.06951	1.10855	0.520714	1.39736	4.21522	-1.27561	1.5829	0.977906	2.7485	3.07645	3.34564	3.6477	4.24488	-1.6037	2.43795	2.23622	3.3648	0.212539	2.17193	-0.189015	2.20069	2.1458	4.96259	0.0598546	0.285461	0.115501	1.03571	-1.8426	0.17171
P35443	Thrombospondin-4	THBS4	ECM Glycoproteins	Secreted	1.34944	0.432364	0.0752454	0.189968	105.869	0.914918	-1.45466	2.51997	0.706523	-0.176679	1.27598	-1.68862	0.348564	0.439204	0.351805	0.768894	1.81226	-0.327847	-1.1104	1.48346	1.78984	0.324381	0.127367	3.40072	1.13653	0.728137	0.353623	0.944639	-0.0360929	-0.010328	1.08992	-1.05779	0.403188	-0.56861	0.891485	-0.899755	0.0066807	-0.319804	2.33261	-0.575499	0.398103	0.59702	-0.324816	-0.437312	3.17653
P35555	Fibrillin-1	FBN1	ECM Glycoproteins	Secreted	2.49241	1.31754	4.22175e-05	0.000803836	312.298	0.923295	0.688483	0.4319	-0.574216	-0.384273	-2.77721	-1.73318	-1.82533	-0.676377	-0.800744	2.1624	-0.217338	0.154663	-0.793769	2.65077	1.60569	0.537634	0.786751	0.905074	0.141835	0.0502784	1.16393	1.3513	0.531334	0.358453	4.40923	3.36376	3.94656	4.69511	5.3812	-1.72618	2.53255	2.55636	2.14231	-1.38425	-0.749907	0.552319	-0.458777	-1.32635	-0.00609794
P35625	Metalloproteinase inhibitor 3	TIMP3	ECM Regulators	Secreted	1.02087	0.0297976	0.93681	0.966506	24.145	0.907524	3.48372	0.23283	0.412782	3.57698	3.25888	1.73642	3.5356	1.62031	2.53574	6.47853	-0.0162552	5.38635	4.31331	4.60733	0.73913	3.67883	0.744142	2.66049	6.3314	2.62526	5.13149	1.38157	2.13151	1.40821	4.48987	4.97865	4.52828	1.55035	5.23005	-0.735119	4.74273	6.01651	3.97148	1.03504	4.37751	4.40515	2.1421	3.08333	1.96759
P35858	Insulin-like growth factor-binding protein complex acid labile subunit	IGFALS	ECM Glycoproteins	Secreted	1.40354	0.489069	0.0783525	0.195128	66.035	0.911092	0.749018	1.30958	1.39048	1.42516	1.26189	1.99418	2.23491	0.941761	1.41803	4.29367	-0.0708507	3.25579	2.16138	1.35015	2.34648	1.62004	1.66128	1.99075	4.5051	2.01337	3.95083	1.86367	1.8573	-0.00730683	1.0555	2.81822	2.86356	1.73211	2.19341	-0.84246	1.11888	4.20588	2.43665	0.526745	1.91529	2.31938	2.24634	1.49006	1.65951
P36955	Pigment epithelium-derived factor	SERPINF1	ECM Regulators	Secreted	1.17076	0.227447	0.370643	0.55504	46.3122	0.927529	2.56624	4.6379	3.83295	2.69647	2.31505	1.59581	3.23101	2.76009	3.37321	3.42216	3.18041	2.89158	2.83628	1.63395	4.74326	1.57193	3.95936	1.73851	4.17553	4.91212	4.36764	4.25904	4.89072	0.0584057	4.17473	1.80381	2.8179	1.54403	2.72071	1.27456	4.12046	2.10882	4.88332	1.52574	3.38798	3.27715	2.09494	0.863033	2.08025
P39059	Collagen alpha-1(XV) chain	COL15A1	Collagens	Secreted	1.22735	0.295544	0.125485	0.272096	141.72	0.940594	0.911636	0.644163	1.12912	1.30439	0.382788	0.306978	0.820025	0.0071207	0.987774	0.877062	-0.343218	0.892421	0.283313	-0.211251	0.991992	0.154599	0.595686	-0.00711393	1.23861	1.54768	0.355067	0.283549	0.667446	-0.72925	1.74472	0.854205	1.45407	1.7141	1.51023	1.4822	0.0974159	-0.574583	1.68258	0.202512	0.669392	0.397824	0.948279	0.959336	0.217149
P39060	Collagen alpha-1(XVIII) chain	COL18A1	Collagens	Secreted	1.27828	0.354205	0.0232407	0.0830457	178.188	0.933578	3.82939	2.48005	4.22436	3.60749	3.21616	3.58892	3.86119	3.48386	4.15824	5.10946	2.68389	4.26904	4.81197	4.54205	5.06457	3.48872	4.32281	3.77021	3.63281	3.7033	4.34916	3.08614	5.0692	3.02474	5.27384	4.23817	4.39631	4.62845	4.39309	3.42233	4.71397	4.24388	5.1254	3.43817	3.79662	3.39023	3.71044	3.02108	3.74264
P39900	Macrophage metalloelastase	MMP12	ECM Regulators	Secreted	0.898502	-0.154407	0.684908	0.815202	54.0016	0.902068	1.05446	0.245105	-1.76663	0.958522	-1.42223	-1.54404	-0.787087	-1.49072	-0.673871	1.20601	-2.88529	0.168654	-0.0259935	1.35123	-1.10648	0.148848	-1.84524	1.25619	2.25787	0.73885	3.39828	0.229781	-0.336207	-0.797431	0.798084	0.56433	2.5072	-3.743e-05	0.919066	-1.94423	0.673567	-2.87331	3.36965	-1.56558	2.25548	-1.12851	0.546619	-1.80978	0.0983923
P43234	Cathepsin O	CTSO	ECM Regulators	--	1.26423	0.338258	1.50224e-05	0.000377387	35.9576	0.849718	-1.10836	-1.1599	-1.16039	-0.959102	-0.574467	-1.42951	-0.791064	-0.518897	-0.904874	-0.333807	-0.501232	-0.995859	-1.34738	-0.056658	-0.776533	-0.387588	-1.73208	-0.0324473	-1.23856	-1.07869	-1.40579	-1.31195	-1.32398	-1.19338	-0.940338	-0.42305	-0.866306	-0.825488	-0.640482	-1.17949	-1.09433	-1.07401	-1.08448	-1.3781	-1.07466	-1.63202	-1.30115	-1.22564	-1.57826
P48061	Stromal cell-derived factor 1	CXCL12	Secreted Factors	Secreted	0.958911	-0.0605305	0.866294	0.923907	10.6658	0.899697	2.07584	-0.655594	-0.288628	1.04869	-0.0642098	-2.23002	0.341238	0.216154	-0.0954593	4.8351	-0.305934	4.79233	0.492637	3.13976	0.47132	1.17782	-0.850925	4.11482	2.70633	2.34906	3.2071	-0.459323	0.772711	1.50018	2.55709	2.39868	3.14458	1.34131	2.95495	-1.92541	2.23309	1.83385	2.90969	0.797375	2.81525	2.75149	0.987583	-0.406015	0.654125
P49257	Protein ERGIC-53	LMAN1	ECM-affiliated Proteins	--	1.13515	0.182878	0.107163	0.243308	57.5489	0.90752	1.26446	2.50579	2.44435	2.55971	2.29545	3.05731	2.70696	3.12062	2.77396	2.42783	3.10432	2.04179	1.80341	3.6018	1.80399	2.61692	2.34217	3.05817	1.66907	2.11288	2.48031	2.62112	1.69783	1.86662	2.17251	2.2343	2.19238	1.99746	2.01698	1.61162	0.956142	2.29809	2.69986	1.93482	1.5413	2.25756	0.729673	2.58995	1.81357
P49746	Thrombospondin-3	THBS3	ECM Glycoproteins	--	1.84244	0.881619	1.1677e-06	6.17197e-05	104.201	0.911813	-1.01034	-0.00882092	-0.473703	-0.928372	-1.58767	-0.845767	-1.53205	-0.931114	-1.03112	-0.165167	-0.192523	-1.01792	-0.124064	-0.271333	1.95904	-1.39477	0.644614	-0.840123	0.023297	1.48516	0.923301	-0.169414	0.463949	-1.12555	0.415894	-0.399798	-0.302716	-1.09258	-0.181769	-1.5301	0.534275	-2.33865	0.198002	-2.68174	-1.84561	-1.13849	-3.52326	-1.92209	-2.41021
P49747	Cartilage oligomeric matrix protein	COMP	ECM Glycoproteins	Secreted	1.69144	0.758256	0.0151787	0.0605225	82.8605	0.911849	-2.56308	0.721362	-0.199818	-2.40741	-0.40244	-3.12142	-1.10605	0.722469	-1.34877	-0.72402	0.726341	-0.998696	-2.23659	1.40704	1.711	-0.391215	-0.772118	2.9522	-0.40723	-0.249162	-0.507411	0.272601	-0.258055	-3.05238	-0.826113	-2.41253	-1.71036	-0.179895	-1.45695	-1.46792	-2.62626	-2.04165	1.93443	-6.35568	-1.21836	-1.61481	-2.45571	-1.94452	3.04555
P50281	Matrix metalloproteinase-14	MMP14	ECM Regulators	--	1.50561	0.590348	0.0128017	0.053668	65.8939	0.915889	-0.436226	1.33085	-0.379396	-2.11248	-2.16126	0.628041	1.90562	-0.606681	-0.335059	0.607292	0.533362	-0.138302	-0.565163	0.212286	-0.200563	-0.849108	0.427177	0.467114	0.261054	0.704379	0.143931	0.588108	-0.478345	-1.41394	0.912609	0.953118	0.323673	-0.390709	0.236099	-0.880783	1.18411	0.19868	0.838036	-1.9267	-0.65021	-1.27856	-1.28209	-5.25027	-1.34232
P50452	Serpin B8	SERPINB8	ECM Regulators	--	1.23868	0.308807	0.00740943	0.0353204	42.7669	0.895621	-0.737252	0.0745899	0.0175029	-1.02948	-0.444206	-0.478192	-1.3602	-0.26759	-0.631388	-0.368075	-0.210008	-0.39721	-1.00856	-0.254441	-0.316136	-0.875584	-0.874496	-0.729595	-0.796415	-0.381008	-0.478035	0.132091	-0.130584	-0.758513	-0.140411	-0.58152	-0.53731	-0.868769	-0.571659	-0.57367	-0.672783	-0.671366	-0.631404	-0.560164	-0.418842	-0.743208	-1.14942	-1.03946	-1.04812
P50453	Serpin B9	SERPINB9	ECM Regulators	--	1.35894	0.44248	0.00779255	0.0366705	42.4036	0.904328	0.911753	1.84171	1.49092	1.43191	0.371897	0.645034	0.68384	1.74712	1.54799	0.828283	2.79253	0.399305	0.366391	1.49086	1.98316	0.200719	1.5634	1.49027	-0.0309275	2.01855	0.973123	1.22066	1.02509	0.823184	1.1946	1.00988	1.49544	0.393226	1.16879	0.983165	0.798684	0.939506	1.37179	0.208291	0.474641	1.1563	0.132296	1.07399	-0.495203
P50454	Serpin H1	SERPINH1	ECM Regulators	--	1.24535	0.316552	0.147562	0.303059	46.4405	0.93003	2.92878	5.45934	4.25616	3.07326	2.45899	3.36205	3.51339	3.75962	3.98503	2.93923	4.30611	3.1737	3.1506	1.4993	4.91695	2.12353	5.09899	3.43342	3.5831	4.4491	3.89234	5.25911	4.3933	1.86635	3.40654	2.80568	3.25075	2.43221	3.52882	2.83457	1.18054	1.30451	4.10358	2.78858	2.41089	2.06327	1.98704	1.94212	2.33705
P50995	Annexin A11	ANXA11	ECM-affiliated Proteins	--	0.915983	-0.126607	0.330587	0.514532	54.3897	0.911442	1.02828	2.50853	1.98838	1.37316	1.01219	0.00885574	1.20519	1.46995	1.15158	0.992987	1.65633	1.12662	0.982706	1.99935	1.68376	1.64144	1.34826	2.20648	1.32005	1.7575	1.74163	1.91563	1.58358	1.2818	1.50798	1.21907	1.58546	0.166084	1.31961	0.436694	0.638398	0.0376461	1.75313	1.50507	1.9936	1.48035	1.67349	1.86312	0.672296
P51512	Matrix metalloproteinase-16	MMP16	ECM Regulators	Secreted	1.53587	0.619053	0.0070283	0.0339444	69.5215	0.927742	0.743068	1.74911	-0.215367	1.47042	0.0823087	0.628112	-0.0199335	-0.512515	-0.0454025	1.49559	1.24294	1.63631	0.10646	-0.160388	1.025	0.54728	1.4772	0.932248	0.86977	1.26216	1.22276	1.29215	-0.464538	-0.879772	1.85764	1.4124	1.78145	0.589293	1.12725	-1.57287	0.549801	0.170887	1.03029	-0.437156	0.681028	0.175095	-0.585236	-0.747595	-0.709962
P51610	Host cell factor 1	HCFC1	Secreted Factors	--	1.07849	0.109009	0.317558	0.501339	208.732	0.912324	1.12389	0.680065	0.76023	1.23122	0.811381	1.00414	1.33433	0.707067	1.09151	0.860488	1.28038	0.840619	1.99968	0.770404	1.47644	1.4507	1.75307	1.13454	1.33298	0.638845	1.18385	1.43209	1.7455	0.81428	1.46394	1.41253	1.12159	0.550732	1.3341	0.176961	-0.423967	0.138856	0.636743	0.467439	0.386186	0.255462	-0.74113	0.510962	-0.291287
P51884	Lumican	LUM	Proteoglycans	Secreted	1.49556	0.580684	0.015507	0.0615346	38.429	0.94443	7.33114	8.07788	7.42828	7.18039	5.85454	6.02881	6.5449	7.16905	7.08236	6.81806	6.91016	6.48864	6.22176	6.56792	7.84629	4.51033	7.6085	5.60337	6.70331	8.31513	7.21481	7.72008	7.79272	5.81183	8.44455	6.01856	6.97397	6.11958	6.65873	7.32978	7.06933	7.18436	8.32322	7.29553	6.23933	6.87003	7.87631	5.02673	7.41166
P51888	Prolargin	PRELP	Proteoglycans	Secreted	1.11679	0.159357	0.51244	0.681911	43.8099	0.915044	8.42034	8.1755	7.9511	7.79097	6.43554	6.74299	7.27572	7.77958	8.44722	6.80941	7.55983	6.48233	6.72348	6.97629	8.26899	4.99493	7.88428	5.45318	7.4843	8.73072	7.9781	7.47991	8.62492	6.68283	8.93845	5.69173	6.87945	6.10321	6.52494	8.30719	6.67643	5.62771	9.31497	7.76755	6.42902	6.87706	8.77366	5.67107	8.70064
P53634	Dipeptidyl peptidase 1	CTSC	ECM Regulators	--	1.15034	0.202066	0.128452	0.275725	51.8538	0.902218	0.0118604	1.35036	0.0597549	-0.215833	0.286169	0.621221	0.740736	-0.116422	0.638206	1.20944	0.950048	-0.496643	1.22437	1.06053	2.63555	1.1253	0.659657	1.37364	0.480866	0.369092	0.561559	1.11064	1.24836	0.645973	0.467765	0.0156584	0.496933	0.495506	1.19406	0.439307	0.327906	-0.286887	1.82728	0.00569952	-0.374924	0.238729	-0.623982	-0.364707	0.189307
P55001	Microfibrillar-associated protein 2	MFAP2	ECM Glycoproteins	Secreted	1.53031	0.613824	0.00781125	0.0367323	20.8255	0.879335	1.22052	0.00395678	-0.64975	0.122464	0.389571	0.262036	-2.06598	-0.271478	-1.5261	0.860735	-0.953087	1.58839	-1.06974	1.35055	0.58029	0.475955	-0.120959	0.0474337	0.44402	0.131241	1.86469	1.36608	0.766935	0.599064	2.89569	1.71744	2.26229	3.51914	3.47331	-0.298518	2.13584	1.68304	1.68213	-0.100765	1.13991	0.275674	0.393578	0.222914	0.773734
P55081	Microfibrillar-associated protein 1	MFAP1	ECM Glycoproteins	--	0.969239	-0.045076	0.84159	0.909898	51.9584	0.916834	-0.512829	-0.723556	-0.543628	-0.546607	0.0552333	-0.602813	0.0335159	-0.479921	-0.489551	-0.304432	-1.20993	-0.249388	0.283628	-0.485559	-1.19285	-0.311245	-0.396707	-0.808378	0.493685	-0.388415	-1.26504	0.121087	-0.0808915	-0.99046	-0.696232	-0.733459	-0.838865	-1.54001	-0.899101	-2.31117	-2.96486	-1.18618	-1.15694	0.587906	-0.787676	-0.680861	0.0208253	-0.135654	0.536663
P55083	Microfibril-associated glycoprotein 4	MFAP4	ECM Glycoproteins	Secreted	2.00213	1.00153	3.65329e-05	0.000716241	28.6482	0.899416	0.827917	0.129437	0.453751	-0.134925	-2.49186	-1.67883	-0.855805	0.0298688	0.466317	-1.63811	0.928922	-1.20702	-1.76863	-0.148204	1.92332	-1.46058	0.349096	-1.79649	-0.795862	1.07459	0.354756	-1.74534	0.928669	-1.17881	0.0401665	-1.28948	-0.378738	-0.109817	-0.887696	-1.03409	-1.7169	-0.806617	1.48548	-3.26559	-3.38973	-2.59391	-2.06044	-0.704408	-3.4625
P55103	Inhibin beta C chain	INHBC	Secreted Factors	Secreted	1.24763	0.319188	0.318505	0.501636	38.2379	0.908183	0.970375	-0.537259	-3.3267	0.117413	-1.42739	-0.963907	-0.771179	-0.931497	-1.72578	2.49835	-0.599107	1.70625	0.315909	0.98108	-1.1719	-0.23481	-0.633346	1.73155	1.64549	0.491465	1.5367	-1.26543	-0.403902	-0.857403	0.677099	0.38848	0.895281	-0.100158	0.444346	-3.41511	0.524352	1.0505	1.86968	-1.61098	0.712743	0.866939	0.772486	-3.28748	-0.63244
P55268	Laminin subunit beta-2	LAMB2	ECM Glycoproteins	Secreted	1.43943	0.525501	0.0119882	0.051035	195.981	0.94443	2.45888	0.859792	1.98523	1.88614	1.99447	2.56196	2.60321	2.66136	2.65894	2.95791	2.05236	3.06932	3.49365	2.61385	1.3597	2.66706	1.54909	2.80111	2.20691	1.74234	2.78829	0.318208	1.88159	3.1411	3.33903	1.8612	2.25036	3.63784	2.52371	2.2213	1.84531	2.2013	2.73705	1.54821	1.75708	2.75625	1.94248	2.73838	2.1649
P55774	C-C motif chemokine 18	CCL18	Secreted Factors	Secreted	1.05859	0.0821408	0.671028	0.805794	9.84877	0.920777	0.165382	-1.67275	-1.01916	-0.842934	-0.799219	-0.78652	-2.53166	-0.620099	-0.967913	1.60913	-0.780529	-0.290086	-1.42363	-1.49387	-1.60998	-1.79245	-1.2086	-0.882066	-0.172966	-1.13578	-0.0977361	-1.03006	-0.671015	-0.781431	-1.11311	-0.409114	0.928483	-0.606158	-0.0619065	-2.17068	0.0518189	-0.0173859	0.170238	-0.954278	-0.374175	-0.867331	-0.346207	-0.983103	-2.88644
P56705	Protein Wnt-4	WNT4	Secreted Factors	Secreted	1.15838	0.212108	0.395432	0.579423	39.0517	0.910954	-0.925622	-1.24639	-1.34577	-1.46198	-1.64059	-1.15438	-0.577642	-1.86252	-0.92782	3.2883	-1.15691	-2.09073	-0.819664	0.593799	-1.08594	0.292251	-0.865322	3.80333	0.232739	-1.77336	0.721199	-0.764395	-0.948031	-0.533613	-1.04935	-1.55415	1.04045	-2.94742	-0.989574	-0.681519	0.511778	-0.815156	0.109412	-0.405873	-0.849285	-0.0159376	-0.907846	-2.67826	-0.496295
P56730	Neurotrypsin	PRSS12	ECM Regulators	Secreted	0.960905	-0.0575336	0.719976	0.837627	97.0667	0.855812	3.06335	4.24054	4.31204	3.91783	4.02597	4.09799	3.73408	2.55405	3.7727	3.9326	2.02284	4.42194	3.90244	4.62798	2.92812	4.66327	3.35732	4.52925	3.047	3.10166	4.19216	2.59001	3.43237	3.69233	4.6858	4.82405	4.58972	3.38299	4.18922	2.27935	4.14444	3.54673	3.86697	3.7809	5.12775	3.52515	3.94252	3.35381	4.10832
P58166	Inhibin beta E chain	INHBE	Secreted Factors	Secreted	0.92134	-0.118194	0.549076	0.71202	38.5614	0.914046	0.364379	-0.900361	-1.16435	-1.19233	-1.81063	-1.52027	-1.46261	-1.43704	-2.45927	-2.05846	-1.148	-0.00723691	-1.11592	-0.523868	-1.48353	0.287812	-3.32682	1.61483	-0.298759	0.209073	-0.32161	-1.91545	-1.52744	-1.97558	-0.695604	-0.93415	-0.60974	-0.982776	-1.07181	-0.877764	-0.0807755	-0.35898	-1.19009	-1.5271	-0.45796	-0.643906	0.523974	-2.02715	-2.22114
P60903	Protein S100-A10	S100A10	Secreted Factors	--	0.90084	-0.150657	0.405653	0.589432	11.2031	0.919043	3.88259	4.72813	3.8084	2.67822	1.5772	1.85812	3.06355	3.31839	2.71782	3.29351	3.97498	2.73054	2.7428	2.40327	4.11996	2.35745	2.1635	2.12443	4.07045	4.77638	2.01264	4.80538	3.15511	2.1484	3.21923	2.97521	3.21312	3.03497	3.16255	3.76847	3.59787	1.51761	3.63578	2.85157	3.44203	3.04829	3.41382	2.16783	3.62859
P61812	Transforming growth factor beta-2 proprotein	TGFB2	Secreted Factors	Secreted	1.09129	0.126041	0.543232	0.708055	47.7478	0.919306	0.572966	-1.51079	0.6674	0.0720069	1.1865	-0.68897	0.458284	1.18295	-0.126099	0.434559	-0.900242	0.665714	-0.835986	1.54371	-2.2427	1.22689	-0.261369	1.29047	-0.118054	-0.996089	1.13293	0.641497	0.13816	0.977609	0.527715	0.435945	0.994725	-0.182454	0.234646	-0.718876	-0.116677	-0.193286	0.567241	0.27198	0.0590155	0.488075	0.700557	1.21977	1.30687
P78509	Reelin	RELN	ECM Glycoproteins	Secreted	1.07891	0.109576	0.251096	0.430348	388.388	0.834268	-2.0258	-2.15126	-1.57537	-0.917145	-0.93883	-1.33843	-1.69042	-1.97002	-1.84996	-1.59131	-1.58964	-2.12222	-1.98996	-2.05409	-2.64332	-1.91452	-2.04126	-1.8876	-1.76935	-2.53033	-2.7791	-2.15427	-1.71351	-1.9282	-1.79203	-1.43595	-1.49466	-1.66756	-1.76204	-1.96465	-1.94159	-1.85334	-1.8724	-2.31462	-1.57526	-1.87802	-2.29951	-1.52956	-2.18888
P78536	Disintegrin and metalloproteinase domain-containing protein 17	ADAM17	ECM Regulators	--	0.979374	-0.030068	0.90296	0.945761	93.021	0.897085	0.33774	-0.215475	-0.088652	-0.548148	-1.20415	-0.207868	-0.875754	-0.608889	-1.53485	-0.888991	-0.347339	-1.1638	-0.30152	-1.14735	-0.00197097	-0.698449	-0.311189	0.0636273	0.178428	-0.513916	-0.361675	0.755038	0.0868811	-1.6743	-1.01631	2.1164	-0.718052	-0.183376	-0.594448	-0.0656757	-0.51221	-0.800062	-0.125222	-0.314635	-1.69143	-0.908257	-1.20508	-0.264305	-0.228589
P78539	Sushi repeat-containing protein SRPX	SRPX	ECM Glycoproteins	--	1.11895	0.162146	0.557865	0.719464	51.5719	0.907984	0.628431	0.183894	-1.11292	-0.302396	-2.20304	-3.25767	-1.11907	-1.45545	-0.251741	1.37124	-1.88168	0.0687294	-0.844441	0.240681	-0.765691	-0.419587	-1.37559	-0.507574	1.58399	2.00382	0.352029	0.139755	0.766919	-0.656873	0.442038	-0.952142	1.67706	-1.8546	0.624888	-2.11208	-0.161137	-0.97067	0.985134	-0.629351	0.60211	-0.651413	-0.731675	-0.976323	-0.666248
P82987	ADAMTS-like protein 3	ADAMTSL3	ECM Regulators	Secreted	1.01659	0.0237411	0.917632	0.95477	188.692	0.878102	0.880055	-2.109	-0.421732	0.0108341	-0.574773	-0.523228	-1.20571	-1.40052	-0.518987	-0.63163	-0.504471	0.0633768	-0.574759	-0.142746	-0.379236	-0.442393	-1.03404	-0.185926	0.354873	-0.580033	-0.262273	-0.560716	-0.607329	-1.97906	-1.67144	-1.73933	-0.706295	-1.35369	-1.41369	-0.733976	0.755418	-0.316465	0.791119	0.182482	-0.359812	-0.395633	-0.978373	-0.0846408	-0.992859
P83110	Serine protease HTRA3	HTRA3	ECM Regulators	Secreted	1.06568	0.091781	0.630248	0.773987	48.6079	0.881079	2.06964	0.333507	0.289753	0.273672	-1.7114	0.0709803	0.33781	0.415425	-0.198609	1.71308	0.223081	-0.494375	-0.894101	0.933499	0.253969	-0.0298903	0.102716	0.743911	0.973761	1.84913	2.23196	1.18629	0.315493	0.484057	0.336166	0.222288	1.29306	0.237965	1.20847	0.157669	0.18443	-0.0349311	1.74772	0.0463796	0.710577	0.283852	-0.705975	0.171487	0.161235
P98095	Fibulin-2	FBLN2	ECM Glycoproteins	Secreted	2.30711	1.20609	1.07247e-06	5.90483e-05	126.573	0.921721	0.771393	3.33822	1.69791	0.715339	-1.39731	-0.0282168	-0.00678121	1.42736	0.640817	0.522735	2.40911	-0.165713	-0.556942	0.335236	1.8524	-0.458942	1.46485	0.188952	0.23095	1.90532	1.09461	2.88439	1.6306	-1.49361	0.803778	0.918121	1.05203	0.664976	1.30609	0.944363	0.615343	-0.745112	2.2726	-1.32826	-0.746817	-0.0625675	-0.375745	-0.64361	-1.73658
P98160	Basement membrane-specific heparan sulfate proteoglycan core protein	HSPG2	Proteoglycans	Secreted	1.4245	0.510457	0.007948	0.0371375	468.83	0.935844	2.49559	1.65278	2.54413	2.52322	2.90299	3.1724	3.63186	3.09838	3.52314	3.40378	2.33636	3.50697	4.46454	3.93583	3.37548	3.22978	2.94352	3.29931	4.44727	2.58497	3.70868	2.27679	3.17152	1.81357	3.85277	2.94163	3.0956	4.09059	3.86192	2.24631	3.04848	2.64868	4.46393	1.31173	2.64897	2.51881	1.71695	3.68253	1.03795
Q02809	Procollagen-lysine,2-oxoglutarate 5-dioxygenase 1	PLOD1	ECM Regulators	--	1.76025	0.815783	1.84094e-05	0.000437521	83.5502	0.911601	0.659333	0.947431	0.691589	0.0573329	1.11864	0.242979	0.92441	1.10801	-0.0171588	1.98705	0.888	0.899762	-0.228479	1.04175	0.69595	0.0822505	0.717813	1.38155	1.39684	0.621869	2.55377	0.308325	0.463889	-0.733654	0.349202	0.755079	0.918962	-0.364578	0.626376	0.189772	1.39804	2.29941	1.257	-1.07146	-0.885705	0.578126	-0.98572	-0.775929	-0.687375
Q03692	Collagen alpha-1(X) chain	COL10A1	Collagens	Secreted	1.45325	0.539281	0.115291	0.256647	66.158	0.896626	4.66516	4.13801	3.2244	2.71519	1.24992	2.03947	0.357787	4.11166	3.49081	4.20094	4.8913	3.01747	2.3487	4.67906	3.92853	-1.51995	4.11919	0.423064	3.34715	6.36566	4.78584	4.42975	5.34019	2.66841	3.62086	1.1137	1.79216	1.13591	3.45081	0.520512	1.70637	-0.436534	5.5942	-0.117901	2.71506	2.06924	2.87154	-1.19952	2.69958
Q04756	Hepatocyte growth factor activator	HGFAC	Secreted Factors	Secreted	1.02476	0.0352821	0.827295	0.901673	70.6818	0.851545	-0.765129	-0.560158	-0.663396	-0.968864	-1.44169	-0.212965	-0.783759	-0.325103	-0.649172	-0.677768	-0.632802	-0.955339	-1.00918	-1.7395	0.00522913	-0.8697	-0.950519	-0.988087	-1.05014	-0.00449984	-1.85085	-0.0498473	-0.664015	1.93782	-0.345981	-1.09561	-1.78256	-2.02483	-0.991644	-0.656537	-0.488668	-0.543954	-0.412155	-0.361918	-0.334215	0.342285	-0.210157	-0.536983	-0.916091
Q05707	Collagen alpha-1(XIV) chain	COL14A1	Collagens	Secreted	2.19134	1.13181	0.000240676	0.00282441	193.515	0.932024	2.23718	5.6524	4.42163	4.37849	3.52212	3.71971	3.62164	5.21698	5.15918	3.0431	4.51247	3.28773	4.37656	3.81981	5.07558	2.7806	5.96099	3.30288	3.6255	6.20924	5.33152	3.04099	5.40461	2.56788	5.13692	3.26673	2.87847	3.14263	3.3732	1.79746	1.64464	1.82141	5.45311	1.87313	2.05089	3.19823	2.82928	1.9018	1.68848
Q06033	Inter-alpha-trypsin inhibitor heavy chain H3	ITIH3	ECM Regulators	Secreted	1.37722	0.461757	0.07278	0.185659	99.8492	0.904434	1.85	0.224432	0.891355	-0.506665	0.386376	-0.0487159	0.328466	-0.857284	-0.0666777	3.3169	-0.162309	2.21071	-0.0985972	2.98849	0.384854	-0.342438	2.44297	2.18996	1.87594	0.972378	1.96839	0.414312	1.24475	-0.550233	3.28477	1.61259	2.26041	0.888027	1.46616	-1.42896	1.70371	2.86115	1.38406	-0.389652	-0.113486	0.631724	0.286351	-0.204998	0.0885646
Q06828	Fibromodulin	FMOD	Proteoglycans	Secreted	1.68005	0.748501	0.0100863	0.0443678	43.1788	0.896586	4.76691	4.19395	3.38667	3.28975	2.4904	0.918182	2.31936	3.58281	3.10121	2.98823	4.04473	2.26827	2.78242	4.46734	4.90967	3.81902	4.73593	2.17224	3.98717	4.08495	4.85512	3.51906	4.33719	1.68586	5.38225	2.87968	3.74915	1.82924	3.33607	3.69682	3.14791	2.49242	5.65009	3.28242	1.73477	3.46356	3.87094	2.96062	2.56454
Q07092	Collagen alpha-1(XVI) chain	COL16A1	Collagens	Secreted	1.60207	0.679939	0.000176746	0.00224138	157.751	0.903434	-0.177416	1.5051	-0.0491947	-0.745797	-0.639299	-0.504985	-0.845115	-0.820309	-0.27995	-1.93091	0.275154	-0.340393	-0.540303	0.835692	1.19295	-3.71923	1.19391	-1.22066	-0.572431	1.41092	-1.33114	-1.805	0.702349	-0.842895	-0.11389	-0.357135	0.181076	-0.255663	0.272991	-0.732328	0.214009	-1.75804	0.650867	-2.50892	-0.390734	-1.70996	-0.989331	-0.0199543	-1.26559
Q07507	Dermatopontin	DPT	ECM Glycoproteins	Secreted	1.00389	0.00560276	0.984228	0.990977	24.0048	0.916349	4.24927	5.15972	3.09135	4.48003	2.38174	1.86772	1.61655	3.29119	3.64407	2.53991	4.35286	2.60196	2.57323	2.90174	3.75823	1.63196	3.83773	3.07498	1.84425	6.3366	3.68582	2.30352	3.55577	3.57107	3.78762	0.606651	2.75893	2.03048	2.64904	4.34196	1.54861	0.873757	5.32188	4.24514	4.38291	3.6999	5.92447	1.88654	4.54331
Q08188	Protein-glutamine gamma-glutamyltransferase E	TGM3	ECM Regulators	--	1.15431	0.207034	0.252205	0.431354	76.6318	0.882588	-1.40674	-1.62112	-1.01202	-1.56631	-2.22168	-2.41271	-2.35689	-1.43445	-3.13823	-2.05609	-0.817026	-2.95184	-1.79619	-0.924822	1.68943	-1.79415	-1.80049	-2.20546	0.0964833	-0.203731	-0.637793	-1.74293	-1.81383	-1.56143	-2.34746	-3.3935	-3.03356	-2.77376	-2.53997	-2.18181	-1.04056	-1.00095	-1.47319	-1.81364	-1.73952	-1.39928	-1.78809	-2.35148	-3.07571
Q08431	Lactadherin	MFGE8	ECM Glycoproteins	Secreted	1.353	0.436159	0.0405646	0.122828	43.105	0.94443	2.25323	2.7366	2.24149	2.06902	1.64575	2.07017	2.01898	1.79567	2.43612	3.03961	2.14001	2.63604	2.77658	3.44371	2.87455	2.14209	1.83518	2.15847	2.92027	2.83145	3.42194	1.27836	3.33699	0.962627	3.1194	2.98082	2.81429	2.2575	2.24044	0.149345	2.06242	2.50258	3.70716	0.417864	2.84717	1.15547	1.7956	1.08043	1.98579
Q08629	Testican-1	SPOCK1	Proteoglycans	Secreted	1.03406	0.0483194	0.884337	0.935	49.1243	0.918057	1.93614	1.46529	3.09245	2.08633	4.22047	2.6692	3.69381	4.25953	3.10482	3.34102	0.147819	4.44998	2.54237	4.47259	3.0113	3.17558	-0.465106	2.69179	4.94637	0.605957	2.95425	3.1284	1.25423	3.37209	2.81941	2.91459	2.91787	1.42633	1.88923	5.03995	3.55065	2.80455	2.97578	1.81891	3.82305	4.20205	3.0099	4.81454	5.06889
Q12805	EGF-containing fibulin-like extracellular matrix protein 1	EFEMP1	ECM Glycoproteins	Secreted	2.08009	1.05665	1.9855e-06	8.80417e-05	54.6405	0.925798	1.64057	3.76538	2.75792	1.82548	0.173837	1.06869	0.939748	2.15727	2.40442	2.55669	3.32052	2.11029	0.740674	1.6452	3.89674	1.50543	2.35885	2.09629	0.488835	3.00801	1.75248	2.36977	2.31401	1.36373	2.34659	2.11373	2.43882	2.38836	2.98609	1.36247	2.24103	2.35158	3.6028	0.320266	0.960203	1.45606	1.0293	-0.576388	0.806193
Q12841	Follistatin-related protein 1	FSTL1	Secreted Factors	Secreted	1.26051	0.334006	0.133872	0.283946	34.9855	0.896169	-1.07024	0.216218	-0.096258	-1.51647	-1.66314	-2.27599	-0.645284	-0.786364	-0.735735	-1.31189	-0.516333	-0.78072	-1.18347	-0.815229	0.338947	-1.20196	-0.4658	-1.53559	0.13762	-1.17929	-0.474832	0.986997	-0.171099	-0.0628468	-1.56009	-1.70692	-1.23186	-2.0839	-1.20698	-0.059996	-1.11809	-0.53883	0.770725	-0.656652	-1.76725	-0.832206	-0.142474	-2.31021	-0.587826
Q13361	Microfibrillar-associated protein 5	MFAP5	ECM Glycoproteins	Secreted	1.37529	0.459738	0.0776038	0.193921	19.6115	0.901699	3.41211	2.16338	1.97309	1.76372	0.514307	-0.316293	1.81308	1.50137	2.29365	4.58172	2.14387	2.34715	2.44184	3.50134	3.58935	1.90958	2.92284	2.82142	1.88325	1.06038	2.48584	2.21326	2.11497	2.8608	3.85461	3.22232	3.7988	4.06971	4.86092	2.884	2.98991	3.83561	3.33085	2.36496	1.98142	3.10304	3.01877	-0.0316311	1.99896
Q13443	Disintegrin and metalloproteinase domain-containing protein 9	ADAM9	ECM Regulators	Secreted	0.908046	-0.139162	0.455657	0.633528	90.556	0.866671	-1.56785	-1.50705	0.629692	-1.24895	-0.817963	-0.706432	-1.9512	-1.45979	-2.1063	-1.4572	-2.02181	-1.76299	-2.1512	-0.73554	-0.44237	-0.220165	-1.43438	0.0141673	-1.47982	-1.36083	-1.26514	-1.82795	-0.973951	0.0390381	-2.19358	-0.768039	-1.24582	-1.37531	-2.65816	0.668204	-0.978074	-1.08184	-0.116537	-0.544748	-0.430146	-0.888151	-0.819058	0.237139	0.953731
Q13444	Disintegrin and metalloproteinase domain-containing protein 15	ADAM15	ECM Regulators	--	1.1201	0.163626	0.331524	0.515262	92.9592	0.868573	-1.81174	-0.912586	-2.10988	-0.861519	-1.5067	-1.16008	-1.30389	-1.04736	-1.60878	0.296378	-3.03982	-1.02788	-3.63951	-1.7589	-1.56321	-1.91004	-1.81684	-1.33861	-2.28038	-1.73761	-1.23306	-2.22765	-2.04401	-0.869509	-1.8825	-1.12362	-1.67027	-1.19045	-1.45609	-0.942117	-0.896552	-1.53299	-2.56058	-1.78557	-1.37505	-1.08916	-0.895251	-0.575516	0.0334608
Q13753	Laminin subunit gamma-2	LAMC2	ECM Glycoproteins	Secreted	1.26051	0.334003	0.281535	0.463519	130.976	0.911173	0.993615	-2.28536	-0.153787	-1.50295	-0.625757	0.164778	-1.46709	0.967082	-1.95955	2.22477	-0.0309983	1.33469	-0.524734	3.24475	-0.483006	1.01302	-1.67469	2.44148	0.219343	0.0121949	2.83087	-0.285966	-0.0193301	1.28681	-1.1524	-0.649412	1.28949	-1.39791	1.27452	-1.70019	2.0443	1.58876	2.08223	-0.239618	-1.19139	1.92462	0.873699	-0.867685	1.1777
Q14005	Pro-interleukin-16	IL16	Secreted Factors	Secreted	1.04148	0.0586286	0.684258	0.814722	141.752	0.920657	-0.76026	-0.511624	-0.22137	-1.6463	-2.50474	-1.57101	-1.45506	-1.1851	-0.0318607	-1.85276	-0.270825	-1.77346	-1.18178	-1.45053	-0.587037	-1.90093	-0.936704	-1.52723	-0.812392	-0.00953308	-1.76865	0.734244	0.285878	-1.2031	-1.13018	-1.78146	-1.02834	-1.7954	-1.72364	-1.55353	-1.20532	-1.14848	-1.53601	-1.76969	-1.22874	-1.63771	-1.50531	-1.88082	-1.5599
Q14112	Nidogen-2	NID2	ECM Glycoproteins	Secreted	1.34017	0.422416	0.0605846	0.162982	151.254	0.931414	2.57817	3.15922	2.75276	2.6363	3.25914	3.25854	2.57935	2.7767	2.87008	1.41696	3.29107	3.18868	1.7835	3.01746	2.31454	2.133	3.13415	2.27252	2.75832	2.86849	1.80536	1.91522	1.58639	2.56071	2.90324	2.25484	2.41017	3.51411	3.71617	2.89611	-0.0178507	0.42054	3.63331	2.40954	2.40912	3.33612	2.58746	3.22101	2.33507
Q14116	Interleukin-18	IL18	Secreted Factors	Secreted	1.30444	0.383428	0.0180482	0.0690073	22.3262	0.916208	-0.000710346	0.596651	-0.00918702	-0.435112	-0.481477	-0.698245	-1.09495	-0.315178	-0.133044	-0.406494	0.125714	-0.30696	-0.892381	-0.0855994	-1.58034	-0.515715	-0.376314	0.404592	-0.251542	0.984555	-0.0065446	1.57575	0.976731	-0.558071	-0.380193	-0.157411	0.46783	-1.04876	-0.258087	-0.199173	-0.338269	-0.224952	-0.188628	-1.19297	-0.230433	-1.24648	-0.764013	-0.895348	-1.00183
Q14213	Interleukin-27 subunit beta	EBI3	Secreted Factors	Secreted	0.85578	-0.224687	0.198183	0.368533	25.3964	0.885364	0.68561	-0.870308	-0.501742	-1.17812	-0.507378	-0.754257	-0.436523	-0.503583	-1.84303	1.02809	-1.5459	0.203641	-0.808571	-0.343886	-2.40003	-2.14971	-1.22081	-0.484344	0.276308	-0.598819	-0.49948	-0.722063	-0.572743	-0.719677	0.36394	-0.686315	0.396899	-0.87854	-0.481599	-0.467382	-1.23541	-0.652311	-0.218838	-0.532337	-0.328539	-0.493267	-1.65387	-0.576484	-1.53102
Q14314	Fibroleukin	FGL2	ECM Glycoproteins	Secreted	1.39511	0.480381	0.00284161	0.0177118	50.2286	0.897836	0.239509	0.498672	0.402011	0.288779	-1.11506	-0.915306	-0.068046	-0.611273	-0.22667	-0.795718	-0.57329	0.245673	0.871809	-0.692663	0.596848	-1.22945	0.292959	-0.0516052	1.10332	0.606937	0.489172	0.376051	1.3792	-1.7473	0.427923	0.140616	0.703453	-0.304016	0.162039	0.822425	-0.0574026	-0.0785325	1.57251	-0.76843	0.212631	0.0204603	-0.57607	-1.1056	-0.272908
Q14393	Growth arrest-specific protein 6	GAS6	ECM Glycoproteins	Secreted	1.30481	0.383844	0.0963869	0.226387	74.9253	0.877967	-0.10883	0.324935	-0.730201	-0.786428	-0.12578	-0.299285	-1.32962	-1.19347	-1.0589	1.65814	0.466513	-0.0203176	-3.44625	0.994212	-0.511441	0.222155	-1.42703	1.90546	-0.147407	0.197531	-0.316515	-1.17759	-1.69743	-0.163891	-0.39677	1.952	1.33302	-1.10783	0.714202	-1.74548	-0.421288	-0.0318526	1.0132	-0.152638	0.0814701	0.28786	-0.612922	0.0797653	0.939664
Q14515	SPARC-like protein 1	SPARCL1	ECM Glycoproteins	Secreted	0.747631	-0.419602	0.164431	0.324782	75.2077	0.932703	0.578453	-0.139878	1.1446	-0.143657	0.0265863	0.393034	0.869239	0.170156	0.297597	0.156924	-0.0816879	1.58945	1.53891	1.15621	0.582652	0.435188	0.498771	0.477859	2.06134	-0.723905	0.310002	-0.0543536	0.347218	1.86652	0.0132324	-0.376604	-1.18577	1.70718	0.494932	0.315107	-0.0939676	0.960169	1.57036	1.29682	0.784463	4.12372	2.26121	2.91633	2.74959
Q14520	Hyaluronan-binding protein 2	HABP2	ECM Regulators	Secreted	1.30361	0.382516	0.00620797	0.0312147	62.6717	0.923739	-0.743363	-0.931221	-0.5258	-0.751879	-1.0632	-1.18551	0.0464491	-0.992389	-0.4063	0.0963968	-0.901029	-0.511847	0.255436	-0.599532	-0.332991	-0.62238	0.306875	-1.19869	-0.131997	-0.207344	-0.0981613	-0.295431	0.729158	-1.2462	-0.327462	-1.0354	-1.28905	-0.818421	-1.61123	-0.760318	-0.586355	-0.508935	-0.181268	-0.990723	-1.50839	-0.608394	-0.0714114	-1.31431	-0.642234
Q14624	Inter-alpha-trypsin inhibitor heavy chain H4	ITIH4	ECM Regulators	Secreted	1.7943	0.843421	2.45987e-06	0.000100947	103.357	0.931563	2.28174	1.68925	2.47383	2.61149	1.68451	2.49875	2.74469	1.14836	2.95257	3.36703	1.39709	2.68649	2.43487	2.75225	3.65869	2.39442	3.59503	2.12081	1.91791	3.04425	2.82229	3.01889	2.4772	1.51896	2.64581	2.23609	2.12052	1.97566	2.46669	1.11337	2.05917	4.28393	2.25471	0.820823	2.04244	1.41428	1.09449	1.29634	1.84322
Q14766	Latent-transforming growth factor beta-binding protein 1	LTBP1	ECM Glycoproteins	Secreted	1.11507	0.157139	0.599822	0.752282	186.796	0.929739	2.98318	0.551454	1.04917	1.16112	0.673718	0.48924	0.900931	1.96021	1.66102	3.32525	0.353296	3.98473	2.65356	3.16141	2.55446	2.35549	0.244378	3.33144	2.79446	2.11121	3.22412	0.573836	2.53482	2.64946	2.86465	2.268	2.49359	4.02186	2.43852	-0.54101	4.35559	3.43137	2.8651	1.09566	3.13393	4.32953	3.32009	-0.913846	3.06919
Q14767	Latent-transforming growth factor beta-binding protein 2	LTBP2	ECM Glycoproteins	Secreted	1.89915	0.925353	0.00261636	0.0166856	195.052	0.91506	2.24697	3.52132	3.90583	1.46787	1.18716	1.09012	0.910622	2.4406	2.70111	1.14559	3.71123	1.78425	1.04568	2.46833	4.55913	-0.894784	3.75392	0.415284	1.82209	2.4531	2.43262	3.3489	2.73033	0.744063	2.73636	1.62498	1.89752	2.47527	2.78581	1.3834	1.98997	0.855251	3.83056	0.889352	0.377824	1.49935	1.65777	-0.250369	1.30294
Q15063	Periostin	POSTN	ECM Glycoproteins	Secreted	1.54562	0.628188	0.0537472	0.14933	93.3139	0.921501	2.66116	4.26949	3.76875	3.14734	2.76887	1.77752	3.91413	4.1062	4.30792	3.8416	4.30985	2.38957	3.17038	3.51422	5.4231	0.892254	4.75923	1.82142	4.43058	4.35136	4.41452	5.01057	4.39095	2.19271	5.4601	4.1249	5.28448	2.88849	4.45012	1.45685	2.05718	1.26	5.74013	2.83505	2.6449	1.10899	2.30614	0.317326	1.48725
Q15113	Procollagen C-endopeptidase enhancer 1	PCOLCE	ECM Glycoproteins	Secreted	1.71926	0.78179	0.00854975	0.0390651	47.9725	0.930635	2.40847	5.08753	3.27455	2.0599	0.971751	1.02346	2.09912	2.5698	2.6666	1.7962	3.04968	2.32005	1.83878	1.56416	4.63242	-0.744879	3.8745	2.0034	2.54245	4.79336	3.58425	4.02519	4.31881	-0.569825	2.79339	1.62968	2.6092	0.739537	2.03492	-0.239523	2.66322	3.14104	4.29983	-0.49037	1.69138	0.663665	0.715096	-0.865672	0.891267
Q15389	Angiopoietin-1	ANGPT1	Secreted Factors	Secreted	1.00389	0.00560712	0.976091	0.987752	57.5129	0.88036	-0.371912	-1.22424	-1.49456	-1.57402	-1.49997	-2.37141	-1.64479	-1.77307	-1.75195	-1.67979	-1.26636	-0.890544	-1.45867	-1.2785	-1.21012	-3.03693	-1.49533	-1.69149	-0.59723	-0.935049	-1.20231	-1.1673	-1.3952	-2.87211	-1.19963	0.432889	-1.04057	-2.44402	-0.256953	-3.33968	-0.676519	0.24185	-1.98082	-1.20536	-1.32162	-1.3514	-0.32465	-1.78535	-0.862141
Q15582	Transforming growth factor-beta-induced protein ig-h3	TGFBI	ECM Glycoproteins	Secreted	1.47434	0.56007	0.0126108	0.0530022	74.6809	0.92241	2.57269	4.17088	4.49369	3.68519	3.42209	3.14245	4.27551	3.75494	4.05487	4.33308	4.61806	3.88211	4.10419	3.97093	4.95004	2.59422	4.06986	3.29611	5.06731	4.71256	5.29278	3.83152	5.05766	2.63697	4.4268	3.32063	4.02688	3.36143	3.46874	2.08245	2.48303	1.80097	5.57275	3.37799	3.90736	2.68391	2.48734	2.76817	2.59656
Q15848	Adiponectin	ADIPOQ	ECM Glycoproteins	Secreted	1.2869	0.363899	0.0109912	0.0477128	26.4136	0.899105	-2.17566	-1.50298	-1.12325	-1.5882	-2.15124	-0.678385	-1.31354	-2.53574	-1.25764	-0.948186	-3.90904	-1.12105	-1.06673	-1.6433	-1.49028	-1.71649	-1.12229	-1.65856	-1.23518	-2.52544	-0.73164	-2.16317	-0.947309	-2.07548	-1.47744	-3.07622	-2.95093	-1.63787	-2.17981	-2.07563	-2.08123	-2.01984	-1.88668	-2.22973	-2.2729	-1.73435	-2.25393	-1.77582	-2.10315
Q16270	Insulin-like growth factor-binding protein 7	IGFBP7	ECM Glycoproteins	Secreted	1.20257	0.266126	0.189029	0.358472	29.1303	0.923654	2.39586	1.64834	2.35399	1.45377	0.587277	0.622535	0.979723	1.70762	1.67853	3.89118	1.37064	2.31274	2.41235	2.65836	2.97235	0.63403	2.11095	0.850344	1.66136	1.32692	2.36073	1.9901	2.84355	0.807103	1.35321	0.900091	1.08877	1.01377	1.16812	0.514937	0.708392	0.552977	1.8333	1.39201	0.670976	0.808886	2.22164	0.367466	2.78493
Q16363	Laminin subunit alpha-4	LAMA4	ECM Glycoproteins	Secreted	1.3941	0.479332	0.000432217	0.00437314	202.524	0.916289	0.494536	0.452233	0.729579	0.0931049	0.208471	0.554305	0.776168	0.200217	0.314227	0.124648	-0.09294	0.6996	1.22845	0.676435	0.809295	-0.237306	0.905173	0.237512	0.893251	0.56711	0.769629	0.756214	0.432345	-0.253504	1.28083	0.945753	0.699339	2.27372	1.24379	0.501486	-0.365403	0.845506	0.753746	0.225137	0.107872	0.257886	-0.133143	0.140121	-0.0424185
Q16610	Extracellular matrix protein 1	ECM1	ECM Glycoproteins	Secreted	1.18958	0.250452	0.423707	0.604238	60.6741	0.908734	1.90784	2.74258	3.0991	1.28608	1.05305	1.68787	0.997233	2.38043	1.30699	3.88933	3.53259	1.80365	1.80761	3.92828	3.83902	1.31211	1.75577	2.72527	2.5416	1.76942	4.90435	5.54556	3.40873	2.25225	0.501743	1.97968	1.86982	2.11612	0.97763	2.78221	2.26531	1.72554	3.55142	1.76003	0.954001	2.88547	2.75846	2.73098	5.71662
Q16619	Cardiotrophin-1	CTF1	Secreted Factors	Secreted	0.744391	-0.425867	0.0189162	0.0717037	21.2273	0.88709	-1.39218	-0.441911	-0.567658	-1.14444	-1.03575	-1.41205	-1.75298	-1.65393	-3.48131	-2.99724	-1.47792	-1.51428	-2.2406	-1.87338	-2.21645	-4.0269	-1.77709	-1.99398	-1.61217	-2.01201	-1.83943	-1.48737	-2.1812	-0.366125	-1.63624	-1.39294	-1.79129	-1.3904	-1.49715	-1.32508	-0.972152	-1.22225	-1.86578	0.179915	-0.295035	-1.12554	-0.139302	-0.269018	0.138046
Q16787	Laminin subunit alpha-3	LAMA3	ECM Glycoproteins	Secreted	0.971138	-0.042252	0.807204	0.889459	366.649	0.847298	-2.62175	-1.78544	-0.93199	-1.43591	-1.18402	-1.14585	-0.572614	-0.262698	-0.747063	-2.35334	-1.47337	-1.45671	-0.741574	-0.45115	-2.7921	-2.21739	-1.8275	-0.458482	-2.58034	-0.0146758	0.25286	-0.221324	-1.36167	-1.17349	-1.50038	-1.62317	-2.28909	-0.056645	-1.01892	-1.28977	-1.24644	-1.20595	-0.475472	-2.34889	-1.60888	-0.806272	-1.63604	-2.10946	-0.620022
Q4ZHG4	Fibronectin type III domain-containing protein 1	FNDC1	ECM Glycoproteins	Secreted	1.46774	0.553597	0.0113983	0.0490611	205.558	0.874386	0.0175237	-0.356328	-0.276147	-0.700128	-0.952734	-0.947105	-1.75201	-1.39737	-2.78279	-0.00551559	-0.11969	-0.160086	-2.49517	0.0313986	0.771505	-0.818612	0.639968	0.0562357	0.133068	0.826863	0.480207	-0.121804	0.266817	-0.537011	0.283552	0.160723	0.914671	-0.450642	0.76973	-1.58625	-1.34927	-1.17605	0.070276	-0.748848	-0.547304	-1.29194	-0.845272	-1.31998	-0.521378
Q53RD9	Fibulin-7	FBLN7	ECM Glycoproteins	Secreted	1.00501	0.007212	0.963863	0.981391	47.3757	0.911666	0.668373	0.170293	-0.0414711	0.770998	0.715484	-0.256534	-0.976411	-0.660446	-0.747165	1.64215	-0.0863412	0.462143	0.334071	-0.684418	-0.249614	0.497231	-0.955004	-0.290401	1.58097	0.620951	0.225578	0.118648	-0.237452	0.0949048	-0.145907	-0.306337	-0.386967	-0.132146	-0.111587	-1.13853	1.63646	-0.433918	-0.103323	-0.187971	0.267672	0.621017	-0.0600387	-0.202313	-0.0374372
Q5D862	Filaggrin-2	FLG2	Secreted Factors	--	1.02385	0.0340021	0.804965	0.888177	248.073	0.892438	-0.979406	-1.65467	-1.68751	-1.67477	-0.712202	-1.9595	-1.38688	-2.10951	-1.92863	-1.87524	-3.01575	-2.06336	-2.79094	-1.5561	-1.52219	-1.20855	-1.70701	-1.30585	-1.52674	-0.924175	-0.971819	-1.42699	-0.09964	-1.32828	-1.72464	-1.79114	-1.88627	-1.97493	-0.375481	-1.37994	-1.69486	-1.41972	-1.3472	-1.293	-2.34303	-0.844666	-1.7651	-2.17214	-1.60354
Q5SZK8	FRAS1-related extracellular matrix protein 2	FREM2	ECM-affiliated Proteins	--	1.35955	0.443128	0.0231601	0.082892	351.157	0.932615	-1.13935	-0.977545	-0.917634	-2.16357	-1.10936	-0.338561	-1.23541	-1.12527	-1.07975	-0.0381243	0.429791	-1.05196	-1.28689	-0.174265	-0.152762	-1.12889	-1.18113	-2.85631	-1.13165	-0.699272	-1.1751	-1.02335	-1.02855	-1.09288	-0.334622	-0.957006	0.253869	0.702086	1.72668	-1.19162	-0.952503	-0.487558	-1.13823	-1.43978	-1.39443	-2.03893	-1.32951	-1.23619	-1.37804
Q5VWW1	Complement C1q-like protein 3	C1QL3	ECM-affiliated Proteins	Secreted	1.08609	0.119145	0.481174	0.656164	26.7192	0.898703	-2.90346	-1.3962	-0.96682	-2.76412	-0.15543	-1.88802	-0.77473	-0.828488	-1.35647	-0.932868	-1.66933	-1.02074	-1.21576	-0.964726	-1.48248	-0.617117	-1.56037	-0.56705	-1.61879	-0.684618	-0.686859	-2.30477	-1.53372	-1.52124	-1.859	-1.17575	-0.703256	-1.34818	-1.35377	0.00638177	-1.16338	-1.14384	-0.143436	-2.15385	-1.11946	-0.542604	-0.966654	-0.150843	-0.523879
Q6FHJ7	Secreted frizzled-related protein 4	SFRP4	Secreted Factors	Secreted	1.76968	0.823492	0.00363966	0.0212057	39.8267	0.894513	0.710617	1.81383	1.34514	-0.248977	0.35533	0.341661	-0.0133959	0.875329	0.785457	0.358224	1.78265	0.397109	-1.78881	-0.829814	1.85692	-3.52113	1.39663	-0.900138	0.615259	2.03486	1.26672	1.02633	1.97385	-2.47329	0.752808	0.42189	2.20859	0.243042	0.799081	-0.193939	0.232116	-0.170929	3.53689	-0.725619	-1.66375	-1.09674	0.281893	-0.540165	-0.292888
Q6PCB0	von Willebrand factor A domain-containing protein 1	VWA1	ECM Glycoproteins	Secreted	1.01313	0.01882	0.919243	0.955844	46.8041	0.90328	1.66283	0.52241	0.965453	1.12858	1.89831	1.45568	1.68632	0.394722	1.40234	1.59824	0.86152	2.65151	2.23408	1.84507	1.23989	1.20594	1.62644	1.23411	2.39161	0.135131	1.32308	0.572186	1.15423	0.939576	2.57991	1.93987	1.25767	1.96105	2.13035	0.606606	0.153771	0.414033	2.07091	1.86638	2.1607	1.37364	1.8563	2.28682	1.11348
Q6UVK1	Chondroitin sulfate proteoglycan 4	CSPG4	ECM-affiliated Proteins	--	1.37592	0.460395	0.0118496	0.0506406	250.537	0.897597	-1.11503	-1.9232	-0.299446	-0.826498	-1.28177	-0.85308	0.0526331	-1.37173	-0.69231	-0.42654	-3.00689	0.208203	1.60274	0.217686	-0.40279	-0.118861	-0.290794	0.085384	-0.203542	-0.899944	0.784575	-0.260614	0.0830116	-1.84613	0.0464697	-0.530312	-0.205811	-1.2241	-0.231166	-0.863543	0.360921	1.39869	-0.597331	-0.91091	-0.76589	-1.27351	-1.0085	-0.675927	-2.63406
Q6UX71	Plexin domain-containing protein 2	PLXDC2	ECM-affiliated Proteins	--	1.91017	0.933697	0.000129112	0.00178835	59.5832	0.928954	0.683374	1.34265	1.29643	0.609498	-0.922305	-0.780272	0.574054	1.14305	1.03474	1.22856	1.16032	0.077526	-0.03319	0.783048	1.60349	-0.98265	1.00706	0.0423991	0.884386	1.49319	0.568045	1.46132	1.94679	-0.691687	0.704662	0.35649	1.59735	-0.0702653	1.00888	-0.0925398	0.799134	-0.588068	2.92086	0.0742184	-1.01512	-0.0904716	0.0689895	-1.24864	-0.475509
Q6UXH1	Protein disulfide isomerase CRELD2	CRELD2	ECM Glycoproteins	--	1.04706	0.0663455	0.718802	0.836555	38.1916	0.887528	-0.502308	0.288037	0.201391	-0.248061	-0.365315	0.6538	-0.688805	0.190488	-0.695403	-0.425297	0.0392532	-0.771082	-0.211417	0.504999	0.641698	-0.795739	0.0753717	0.716596	0.138986	0.229057	-0.0933016	0.253858	-1.01407	1.03588	-0.329292	-1.12607	-1.02671	-0.460707	-0.25265	0.814962	1.96602	1.81236	-1.1088	0.731909	0.469898	1.04874	0.254508	1.04306	1.01682
Q6UXI9	Nephronectin	NPNT	ECM Glycoproteins	Secreted	1.219	0.285697	0.214089	0.386684	61.9069	0.901981	-0.958219	-0.127824	-0.234319	-0.164606	-1.55638	-2.47753	-0.283084	-0.645959	-1.23055	1.72113	-0.797321	0.970062	0.194032	1.59121	-2.59073	-0.405414	-0.883394	0.0556805	1.34818	-0.489366	0.393167	-1.58082	-0.925138	-1.23207	0.991737	0.647661	0.140092	0.835534	1.84204	-0.430989	0.0637672	-0.800644	0.545786	-1.34296	0.890536	-0.0979734	-3.29172	-0.800984	0.339235
Q6UY14	ADAMTS-like protein 4	ADAMTSL4	ECM Regulators	Secreted	1.00233	0.00335145	0.980212	0.9898	116.545	0.885159	-1.69673	-1.74114	-1.8612	-2.19604	-2.10037	-2.26927	-2.23368	-2.0956	-2.15829	-0.21301	-2.03497	-1.6237	-2.43357	-2.18767	-1.34708	-1.73537	-2.92425	-1.75698	-1.90478	-1.33466	-2.87413	-0.906932	-1.43547	-2.50971	-2.91959	-1.88826	-2.26879	-1.86917	-1.89886	-3.1323	-0.564177	-0.82713	-1.23639	-1.83334	-1.93758	-0.690836	-2.45466	-1.59717	-1.65463
Q6YHK3	CD109 antigen	CD109	ECM Regulators	--	1.3646	0.448481	0.0174618	0.0674679	161.689	0.904394	-0.583309	0.35281	-0.679315	-1.10554	-2.37456	-1.08448	-0.776336	-0.491198	-0.771516	-1.23974	-0.743958	-1.62962	-0.202939	-1.53047	2.06614	0.729784	-0.707329	-1.60081	-0.806046	0.481307	-0.819595	0.0441007	-0.343717	-0.513983	-0.854176	-1.59253	-0.65666	0.118143	-0.769824	-1.28738	-1.03303	-2.17569	-0.701352	-2.29321	-1.57409	-0.711103	-1.04282	-0.235832	-1.03716
Q6ZMP0	Thrombospondin type-1 domain-containing protein 4	THSD4	ECM Glycoproteins	Secreted	1.08166	0.113241	0.567811	0.727887	112.45	0.883243	-1.44893	1.20994	-0.667473	-2.70474	-1.93622	-2.20431	-1.22643	-0.704275	-1.13256	-1.64566	-0.183959	-0.438527	-1.48224	0.718865	-1.48274	-1.16502	-2.82082	-2.33782	-0.899403	-0.601613	-0.328401	-0.778089	-1.87047	-1.82313	-0.50078	-1.63321	-1.58097	-0.647772	-0.621628	-2.13716	-2.40402	-1.48405	0.860176	-0.679068	-1.09894	-0.390699	-1.03088	-1.39983	-1.09101
[truncated: 67 more columns]
