# Supplementary material for: Integrated proteogenomic characterization of medullary thyroid carcinoma
Source: Cell Discov. 2022 Nov 8;8:120. doi: 10.1038/s41421-022-00479-y (PMC9640541; doi:10.1038/s41421-022-00479-y)
Supplement: Supplementary file 12 — Supplementary Table S11 [file 41421_2022_479_MOESM12_ESM.xlsx]

## Sheet: Sheet1
Table S11. Results of in silico xCell deconvolution to dissect infiltration of different cell types in MTC tumors. Related to Figure 6.
In silico xCell deconvolution results	FUSCC-16	FUSCC-34	ZJCH-01	ZJCH-02	FUSCC-50	FUSCC-54	FUSCC-37	FUSCC-66	FUSCC-59	FUSCC-82	FUSCC-33	FUSCC-06	FUSCC-38	FUSCC-39	FUSCC-48	ZJCH-03	FUSCC-02	FUSCC-42	FUSCC-81	FUSCC-04	FUSCC-76	FUSCC-12	FUSCC-80	FUSCC-46	FUSCC-52	FUSCC-26	FUSCC-17	FUSCC-18	FUSCC-14	FUSCC-15	ZJCH-19	FUSCC-11	FUSCC-01	FUSCC-30	FUSCC-32	FUSCC-64	ZJCH-08	ZJCH-13	FUSCC-13	FUSCC-78	ZJCH-11	FUSCC-58	ZJCH-15	FUSCC-65	FUSCC-45	FUSCC-68	FUSCC-74	FUSCC-53	FUSCC-75
Adipocytes	0	0	0	0.002	0.0099	0	0	0	0	0.003	0	0	0	0	0	0	0	0	0	0	0	0	0	0	0	0	0	0	0	0	0	0	0	0	0	0	0.0084	0.0039	0	0.0026	0.0039	0	0	0	0	0	0	0	0
Astrocytes	0	0	0.0076	0.074	0.0858	0	0	0	0	0	0	0	0	0	0	0	0	0	0	0	0	0	0	0	0	0	0	0	0	0	0	0	0.1096	0	0	0	0.1172	0.0067	0	0	0.0595	0	0.0213	0	0	0	0	0	0
B-cells	0.0121	0.066	0	0	0	0.0336	0.0207	0	0	0	0.0302	0.0423	0.0282	0	0.017	0	0.0101	0.0428	0.0368	0.0031	0	0	0	0	0	0.0024	0.0191	0.1319	0.0009	0.0051	0.0083	0.0032	0	0.0059	0.0464	0	0	0.0003	0.027	0	0	0.0012	0.0857	0.0127	0.0081	0.0113	0.0334	0.0048	0
Basophils	0.0358	0.0093	0.1305	0.0177	0	0.0099	0.026	0.1428	0.0325	0.079	0.0556	0.0677	0.0089	0.0342	0.0439	0	0.0557	0	0	0.0967	0.0542	0.0821	0.0511	0.0579	0.1121	0.038	0.0276	0.0124	0.0479	0.0226	0	0.033	0.0909	0.0811	0.0539	0.0055	0	0	0	0.0163	0	0.053	0	0.04	0.0379	0	0.045	0.0099	0.0179
CD4+ T-cells	0	0.0004	0	0	0	0.0065	0	0	0	0	0.0033	0	0.0035	0	0	0.0024	0.0148	0	0	0	0	0	0.002	0	0	0.0021	0.0012	0.0016	0	0	0.0181	0.0058	0	0	0.0011	0.0011	0	0.0042	0.0091	0	0	0	0.0066	0	0	0.0032	0	0.0024	0
CD4+ Tcm	0	0.0045	0.0906	0.0926	0.0025	0.0218	0.0245	0.0166	0.0191	0.0079	0	0.0227	0.0191	0.0217	0.0161	0.0645	0.0305	0	0.0128	0.0231	0.0164	0.0071	0.0186	0.0461	0.0178	0.0112	0	0	0.0083	0	0.0222	0	0.0036	0	0.002	0.0257	0.002	0.0502	0	0.0188	0.0389	0.0179	0.0381	0.038	0.0107	0.0199	0.0337	0.0129	0.0256
CD4+ Tem	0	0	0.0703	0.026	0	0.0037	0.0278	0	0	0	0	0	0.0187	0	0.0006	0.0262	0	0.0186	0.039	0	0	0	0	0.0183	0	0.0096	0.0044	0.0633	0	0.0003	0.0144	0	0	0.0064	0.0069	0.0241	0	0.0003	0	0	0	0.0208	0.019	0.0437	0.0079	0.05	0.0256	0	0.0191
CD4+ memory T-cells	0.0355	0.0548	0	0	0.0158	0.0207	0.0323	0.0035	0.0053	0.0107	0.0367	0.0156	0.0233	0.0132	0.0178	0.0067	0.0138	0.0221	0.0316	0.0078	0.0052	0.025	0.012	0.0235	0	0.0496	0.0341	0.0978	0.0294	0.031	0.0293	0.0363	0.0061	0.0434	0.039	0.0134	0.0145	0.022	0.0494	0.0136	0	0.0187	0.0336	0.0178	0.0186	0.0238	0.0246	0.0144	0.0192
CD4+ naive T-cells	0	0.0051	0	0	0	0.0076	0	0	0	0	0	0.0048	0	0	0.0087	0	0.0046	0.0034	0	0	0	0	0	0	0	0	0	0	0	0	0.0094	0	0	0	0	0	0.0092	0	0.0018	0	0.0072	0	0.0129	0	0	0	0	0.0014	0
CD8+ T-cells	0	0.0039	0	0	0	0	0.006	0	0	0	0	0	0	0	0	0.0015	0	0	0	0	0	0	0	0	0	0	0.0012	0.0265	0	0	0.0087	0	0	0	0	0	0	0.0048	0.0005	0	0	0	0	0	0	0	0.0042	0	0
CD8+ Tcm	0.0005	0.0271	0	0	0.0055	0.0007	0.0308	0	0.0002	0	0.0018	0	0.0086	0	0	0.0055	0	0.0106	0.0143	0	0	0	0.0072	0.0077	0	0.0065	0	0.098	0.0035	0.0108	0.0405	0.0134	0	0	0.0027	0.0052	0	0.016	0.0162	0.0086	0	0.0166	0.0268	0.0042	0	0.0033	0.0269	0	0.0038
CD8+ Tem	0	0	0	0	0	0	0	0	0	0	0	0	0	0	0	0	0	0	0	0	0	0	0	0	0	0	0	0	0	0	0	0	0	0	0	0	0	0	0	0	0	0	0	0	0	0	0	0	0
CD8+ naive T-cells	0.0283	0.0239	0	0	0.0084	0.0118	0.016	0.0006	0.0147	0.0097	0.0385	0.0092	0.0173	0.0115	0.0085	0.0022	0.0132	0.0099	0.0129	0.006	0.0088	0.0312	0.0236	0.0102	0.0114	0.0266	0.0325	0.0398	0.0294	0.0199	0.0174	0.0184	0	0.0369	0.038	0.0118	0.0045	0.0145	0.029	0.0064	0.0016	0.0093	0.0094	0.0142	0.008	0.012	0.009	0.013	0.0118
CLP	0.096	0.068	0	0.0092	0.0285	0.0572	0.0376	0.035	0.0622	0.0574	0.1135	0.0413	0.0695	0.0603	0.0339	0.0136	0.0353	0.0544	0.049	0.0256	0.051	0.0664	0.0392	0.0414	0.0551	0.12	0.0978	0.122	0.093	0.084	0.0393	0.0854	0.0324	0.1216	0.1139	0.0389	0.02	0.0319	0.1143	0.0419	0.005	0.0432	0.0345	0.0502	0.054	0.0555	0.0558	0.0536	0.0406
CMP	0	0	0.0003	0	0	0	0	0	0	0	0	0	0	0	0	0	0.0001	0	0	0	0	0	0	0	0	0	0	0	0	0	0	0	0	0	0	0	0	0	0	0	0	0	0	0	0	0	0	0	0
Chondrocytes	0	0	0	0.0146	0.0623	0	0.0029	0	0	0.0545	0	0	0	0	0	0.004	0	0	0	0	0.0112	0	0	0	0	0	0	0	0	0	0	0.016	0.0135	0	0	0.0152	0.0597	0.0201	0	0.0297	0.0539	0	0.0239	0.0142	0	0	0	0	0
Class-switched memory B-cells	0.024	0.0032	0.0165	0.0105	0	0.0055	0.0088	0.0061	0	0	0.0128	0.0156	0.0042	0	0.0175	0	0.0013	0.0051	0	0	0	0	0.0023	0.007	0	0.0022	0.0071	0.0179	0.007	0.0004	0.0049	0.0044	0.0222	0.0004	0.0076	0	0.0042	0	0	0	0	0.0036	0.0116	0.0121	0.014	0.0048	0.0196	0.007	0
DC	0	0.0118	0	0	0.006	0	0.0059	0	0	0	0	0.0006	0.0036	0	0.0055	0.0003	0	0.0039	0.0037	0	0	0	0	0.0006	0	0	0	0.0135	0.0003	0	0.0005	0.0078	0	0.0007	0.0037	0.0017	0.0007	0.0027	0.0009	0.0027	0.0066	0.0055	0.0105	0.0023	0.0024	0.0012	0.0014	0	0.0014
Endothelial cells	0.0174	0.0067	0.0127	0.0266	0.0917	0.0207	0.0517	0.0418	0.0583	0.0515	0	0.0174	0.0074	0.0243	0.035	0.0598	0.0257	0.0625	0.0368	0.0149	0.0584	0.0113	0.01	0.0058	0.0596	0	0	0.0032	0	0	0.0121	0.019	0.1218	0	0	0.0589	0.0878	0.0371	0	0.1042	0.1634	0.0669	0.0549	0.0175	0.0018	0.0019	0.0066	0.0342	0
Eosinophils	0	0	0.0247	0.0062	0	0.0035	0	0	0	0	0	0	0.0011	0	0	0.0064	0.0004	0	0	0	0	0	0.0008	0.0047	0	0	0	0	0	0	0.0086	0	0.0042	0	0	0.0007	0	0	0	0	0.008	0	0.0014	0	0	0.0016	0.0018	0.0004	0.0058
Epithelial cells	0.001	0	0.1291	0.0201	0	0	0.0136	0.0257	0.0171	0.0156	0	0	0	0	0	0.0104	0	0	0	0.0223	0.0275	0	0	0.0301	0.0063	0.0056	0	0	0	0.0154	0.0318	0.0032	0	0.0102	0	0.0102	0	0.0083	0	0.0285	0.0106	0.0189	0.0029	0	0	0.0065	0.0044	0.0056	0.0329
Erythrocytes	0	0	0	0	0	0	0	0	0	0	0	0	0	0	0	0	0	0	0	0	0	0	0	0	0	0	0	0	0	0	0	0	0	0	0	0	0	0	0	0	0	0	0	0	0	0	0	0	0
Fibroblasts	0	0	0.0866	0.0719	0.2035	0	0.0126	0	0	0	0	0	0	0	0	0.0079	0	0	0.0171	0	0	0	0	0	0	0	0	0	0	0	0	0.0165	0	0	0	0	0.2085	0.0565	0	0.0531	0.0398	0	0.0024	0	0	0	0	0	0
GMP	0	0.013	0	0	0.0085	0	0.0054	0	0	0	0	0	0	0	0	0.0009	0.0058	0	0.0038	0	0	0	0	0	0	0	0	0	0	0	0	0.0006	0	0	0	0.0039	0.0109	0.0197	0.0103	0	0.0056	0	0.0006	0	0	0	0	0	0
HSC	0.0977	0.0821	0	0.0919	0.2803	0.0508	0.1426	0.0555	0.1536	0.1464	0.0453	0.0297	0.0344	0.0871	0.1075	0.1221	0.0634	0.0726	0.1518	0.0417	0.1076	0.0638	0.0358	0.059	0.0887	0.0645	0.0324	0.0927	0.0218	0.0528	0.0434	0.0849	0.0843	0.0139	0.0075	0.1345	0.2752	0.2175	0.0901	0.2258	0.2089	0.1076	0.1115	0.0396	0.0152	0.0134	0.0328	0.0724	0.0492
Hepatocytes	0	0	0.0025	0	0	0	0	0.0019	0	0	0	0	0	0	0	0	0	0	0	0	0	0	0	0	0.0012	0	0	0	0	0	0	0	0	0	0	0	0	0	0	0	0	0	0	0	0	0	0	0	0
Keratinocytes	0	0	0.0111	0	0	0	0.0003	0	0	0	0	0	0	0	0	0.0007	0	0	0	0	0.0015	0	0	0.0015	0	0.0003	0	0	0	0.0013	0.0016	0.0001	0	0.0008	0	0.0013	0	0	0	0.002	0	0	0	0	0	0.0006	0	0	0.0022
MEP	0	0	0.0474	0.0219	0.0032	0.0247	0	0	0.0191	0	0.0031	0	0.0168	0	0	0.0062	0.0008	0.0162	0.0151	0.0007	0.01	0.0478	0.0135	0.0221	0.0231	0.0172	0.028	0.0115	0.0325	0.0274	0.0016	0.0039	0	0.0251	0.0247	0.0266	0	0.0027	0.0104	0.004	0.0195	0.0074	0	0.0062	0.014	0.0239	0.0149	0.0106	0.0177
MPP	0	0	0	0	0	0	0	0	0	0	0	0	0	0	0	0	0	0	0	0	0	0	0	0	0	0	0	0	0	0	0	0	0	0	0	0	0	0	0	0	0	0	0	0	0	0	0	0	0
MSC	0.0106	0	0.0525	0.0983	0.0037	0	0.077	0	0	0	0	0	0	0	0	0	0	0	0	0.0485	0	0	0	0	0	0	0	0	0	0	0	0	0	0	0	0	0.0425	0.014	0	0.1013	0	0.0324	0	0	0	0	0	0.0763	0
Macrophages	0	0.0601	0	0	0.0178	0.0013	0.0024	0	0	0	0.0187	0.027	0.0697	0.0044	0.0802	0.0066	0	0.1568	0.1498	0	0	0	0	0.0018	0	0.0028	0.0142	0.0379	0.0074	0	0.0043	0.027	0	0.0031	0.0619	0.0049	0.0232	0	0.0172	0.0073	0.0086	0.0097	0.0225	0.0291	0.0383	0.0699	0.0059	0.0056	0.0032
Macrophages M1	0	0.0398	0.0135	0.0063	0.0188	0.0039	0.012	0	0	0.0037	0.0002	0.0234	0.0375	0.0049	0.0422	0.0074	0	0.0923	0.0831	0	0.0001	0	0	0.0092	0	0.0032	0.0116	0.0299	0.0037	0.0024	0.0045	0.0201	0.0085	0	0.0257	0.0086	0.035	0.0042	0.0064	0.0105	0.02	0.0123	0.0252	0.0179	0.0349	0.0377	0.0059	0.0083	0.0064
Macrophages M2	0	0.0474	0.0032	0.0184	0.0149	0.0088	0.0094	0.0063	0.0023	0.0039	0.0244	0.0209	0.0478	0.0109	0.0524	0.0128	0	0.0955	0.0852	0.0025	0.0116	0.0026	0.0024	0.0077	0.0021	0.0051	0.0134	0.025	0.0103	0.0036	0.0071	0.0264	0.0013	0.0093	0.0447	0.0047	0.0165	0.0118	0.0185	0.0111	0.0107	0.0168	0.0177	0.0309	0.0259	0.041	0.0103	0.0141	0.0068
Mast cells	0.0074	0.0067	0.0023	0	0	0.0061	0.0024	0.0057	0.0003	0	0.0026	0.0055	0.0034	0	0.0056	0.0053	0.007	0.0025	0.004	0.0066	0.0006	0	0.0046	0.0069	0	0.0016	0.0016	0	0.0014	0.0001	0.0063	0.0013	0.0045	0.0025	0.0049	0.0001	0	0.0053	0.0015	0	0	0.0013	0	0.0025	0.0018	0.0038	0.004	0.001	0.004
Megakaryocytes	0.0006	0	0	0.0008	0.0031	0.0008	0.0011	0.0023	0.0022	0	0	0	0.0007	0.0011	0	0.0046	0.0015	0.0034	0.0037	0	0.0075	0	0.0006	0	0.0008	0.002	0	0.0003	0	0	0.0009	0.0019	0.0039	0	0	0.0022	0.0032	0.0007	0.0014	0.0054	0.0041	0.0052	0.0024	0.0003	0	0.001	0	0	0
Melanocytes	0.0001	0	0.0006	0.0007	0	0	0.002	0.0027	0	0.0008	0	0	0	0	0	0	0	0	0	0	0.0026	0	0	0	0	0	0	0	0	0	0	0	0	0	0	0	0.0024	0	0	0.0008	0	0.0008	0	0	0	0	0	0	0
Memory B-cells	0	0	0	0	0	0	0	0	0	0	0	0	0	0	0	0	0	0	0	0	0	0	0	0	0	0	0	0.0322	0	0	0	0	0	0	0.002	0	0	0	0	0	0	0	0	0	0	0	0.0004	0	0
Mesangial cells	0	0	0.0377	0.0779	0.0356	0.0086	0.0322	0.0152	0.06	0.0206	0	0.0267	0.0029	0.0081	0.0488	0.0219	0.005	0.0141	0.0217	0.0023	0.0191	0.0003	0.0029	0.0269	0.0689	0	0	0	0.0056	0	0.0304	0.0049	0.0454	0	0	0.0296	0.0393	0.0276	0	0.0113	0.0381	0.0313	0.0341	0.0103	0.0318	0.0019	0.0279	0.0242	0.0192
Monocytes	0	0.0096	0	0	0	0	0	0	0	0	0	0	0	0	0	0	0	0.009	0	0	0	0	0	0	0	0	0	0.0057	0	0	0	0	0	0	0	0	0	0	0	0	0	0	0	0	0	0	0	0	0
Myocytes	0.0054	0	0	0	0	0.0073	0	0.0001	0.0018	0	0.0034	0	0.0005	0.0021	0	0	0.0021	0	0	0	0	0	0.0022	0	0	0.0106	0.0048	0.0011	0.0027	0.0021	0	0.0029	0	0.003	0.0016	0	0	0	0.0077	0	0	0	0	0.002	0.0009	0	0.0005	0	0
NK cells	0	0	0	0	0	0	0	0	0	0	0	0	0.0012	0	0	0	0	0	0	0	0	0	0	0	0	0	0	0	0	0	0.0035	0	0	0	0	0	0	0	0.0045	0	0	0	0	0	0	0.0034	0	0	0
NKT	0.0101	0	0.2024	0.0582	0.0305	0.0221	0.0137	0.0002	0.0035	0.0137	0	0	0	0.024	0.0012	0	0	0.04	0	0.0075	0	0.0041	0	0	0.0376	0.0131	0.0193	0.0008	0.0222	0.0037	0	0	0	0	0	0.023	0.0202	0.0179	0	0.0021	0.0368	0.0165	0	0.0139	0.0102	0.0128	0.0174	0.0528	0.0072
Neurons	0.0145	0.0111	0	0.0114	0.0053	0.0094	0.0051	0.0037	0.0095	0.0133	0.0164	0.0193	0.0162	0.0184	0.0085	0.0071	0.0233	0.0068	0.0057	0.0156	0.0122	0.0122	0.0184	0.0034	0.0134	0.0119	0.0133	0.0202	0.0151	0.0045	0.0019	0.011	0.0058	0.0123	0.0232	0.0076	0.0077	0.0054	0.0105	0.0037	0.0062	0.015	0.0164	0.0143	0.0141	0.0112	0.0117	0.0136	0.004
Neutrophils	0	0.0009	0	0	0	0.0006	0	0	0	0	0	0	0.0016	0	0	0	0	0	0.0002	0	0	0	0	0	0	0.001	0	0.0008	0.0008	0.0018	0	0.0013	0	0	0	0.0013	0	0	0	0	0	0	0	0	0.0009	0	0	0	0.0011
Osteoblast	0	0	0	0	0	0.0357	0	0	0	0	0	0	0	0	0	0	0	0	0	0	0	0.0093	0.0503	0.0135	0.0111	0.028	0	0	0.0167	0.0177	0	0	0	0	0	0	0	0	0	0	0	0	0	0	0	0	0	0	0
Pericytes	0	0	0.2456	0.0791	0.1087	0	0	0.0138	0	0	0	0	0	0	0	0	0	0	0	0	0	0	0	0	0.0213	0	0	0	0	0	0	0	0.0492	0	0	0	0.056	0	0	0	0.0806	0	0	0	0	0	0	0	0
Plasma cells	0.0152	0.0147	0.0018	0.0048	0.0044	0.0132	0.0114	0.0068	0.0016	0.0069	0.0222	0.0119	0.0149	0.0132	0.0061	0.0109	0.0144	0.0072	0.0054	0.0172	0.0143	0.0071	0.0135	0.0166	0.0004	0.0202	0.026	0.0417	0.0128	0.0233	0.018	0.0211	0	0.0204	0.0166	0.0061	0	0.0112	0.0186	0.0056	0.0011	0.0114	0.0169	0.0099	0.0117	0.0143	0.0228	0.0088	0.0146
Platelets	0	0	0	0	0	0	0	0	0	0	0	0	0	0	0	0	0	0	0	0	0	0	0.0025	0	0	0	0	0	0	0.0079	0.0022	0	0	0	0	0	0	0	0	0	0	0	0	0	0	0	0	0	0
Preadipocytes	0	0	0	0	0	0	0	0	0	0	0	0	0	0	0	0	0	0	0	0	0	0	0.0584	0.0113	0	0	0	0	0	0	0.0303	0.02	0	0	0	0	0	0	0	0	0	0.0114	0	0	0	0	0	0	0.0055
Sebocytes	0	0	0.0014	0	0	0	0	0	0	0	0	0	0.0001	0	0	0	0	0	0	0	0	0	0	0.0023	0	0.0003	0	0	0	0.0007	0.0013	0	0	0.0006	0	0.0002	0	0	0	0	0	0	0	0	0	0	0	0	0.0028
Skeletal muscle	0	0	0	0	0	0	0	0	0	0	0	0	0	0	0	0	0	0	0	0	0	0	0	0	0	0	0	0	0	0	0	0	0	0	0	0	0	0	0	0.0004	0	0	0	0	0	0	0	0	0
Smooth muscle	0.5293	0.4913	0	0.1284	0.5301	0.5218	0.5029	0.3849	0.547	0.5444	0.4707	0.4222	0.4521	0.4578	0.4643	0.4398	0.4096	0.4822	0.5455	0.3327	0.5488	0.4656	0.4439	0.5005	0.4489	0.6052	0.5204	0.5461	0.542	0.5309	0.4769	0.5835	0.4483	0.6036	0.4549	0.5379	0.4893	0.5116	0.5853	0.522	0.3366	0.4376	0.4919	0.4441	0.4835	0.5064	0.4885	0.4699	0.4992
Tgd cells	0	0	0	0	0	0	0	0	0	0	0	0	0.0048	0	0	0	0	0.0029	0.0024	0	0	0	0	0	0	0	0	0	0	0	0.0028	0	0	0	0.0083	0	0	0	0	0	0	0	0	0	0.0013	0	0	0	0
Th1 cells	0.0027	0	0.063	0.0398	0.0087	0.0135	0.0155	0.0228	0.0199	0.0073	0	0.0009	0.0167	0.011	0	0.0072	0.0079	0.0137	0.0051	0.0132	0.0162	0.097	0.0254	0.0325	0.0283	0.0146	0.0385	0	0.0383	0.0195	0	0.0019	0	0.0405	0.0363	0.0173	0	0.0175	0	0.0145	0.0097	0.0115	0.0026	0.0231	0.0098	0.0139	0.0171	0.0317	0.0134
Th2 cells	0.0195	0.0268	0	0	0.0037	0.0022	0.0026	0.0013	0	0.0027	0.035	0	0.0077	0.0006	0.0007	0	0.002	0.0015	0.0082	0.0002	0	0.0127	0	0	0	0.0373	0.0225	0.098	0.0456	0.0555	0.0282	0.0277	0	0.0372	0.0207	0.0018	0.0004	0.0018	0.0619	0.0026	0	0	0.0027	0	0.0052	0.0136	0.0095	0	0.0009
Tregs	0.0038	0.0103	0	0	0.0111	0.0014	0.0071	0	0	0	0.0183	0.0075	0	0.0028	0	0	0.0154	0.0049	0	0	0	0	0	0	0	0.0014	0.0197	0	0	0	0.0092	0.0119	0.0052	0	0.0051	0.0061	0	0.011	0.0128	0	0	0	0.0033	0	0	0	0	0.0072	0
aDC	0.0282	0.2284	0.0562	0.0919	0.2635	0.0429	0.2227	0.0501	0.0286	0.0823	0.0631	0.1486	0.1437	0.0692	0.1778	0.0662	0.0569	0.1994	0.1844	0	0.0255	0	0	0.0493	0.0219	0.0382	0.0777	0.3158	0.0454	0.042	0.0402	0.0725	0.087	0.0564	0.1243	0.0973	0.2332	0.1797	0.0541	0.1093	0.1543	0.1615	0.329	0.149	0.1191	0.1423	0.1083	0.0775	0.0788
cDC	0.023	0.0392	0	0.0032	0.0393	0.0184	0.0494	0.0173	0.0063	0.0231	0.0132	0.0157	0.0254	0.0291	0.0351	0.032	0.0135	0.082	0.1136	0.0018	0.0213	0.0031	0.0019	0.0131	0	0.0167	0.0154	0.0915	0.0064	0.0076	0.0268	0.084	0.0338	0.008	0.0156	0.0567	0.0501	0.0216	0.0328	0.0801	0.0848	0.0514	0.0464	0.0363	0.0295	0.0338	0.0215	0.0122	0.0092
iDC	0.0324	0.0187	0	0	0.0081	0	0	0.0432	0	0	0.0063	0	0.0423	0	0.0123	0.0213	0	0.0595	0.0714	0	0	0.0002	0.0098	0	0	0.0027	0	0.0301	0.0304	0.0013	0.0016	0.1267	0.0147	0	0.0535	0.0334	0	0	0.032	0.05	0.1074	0.0238	0.0116	0.0208	0.0359	0.0315	0	0.0112	0.0075
ly Endothelial cells	0.0005	0	0.0073	0	0.0276	0.0049	0.0079	0.0038	0.0127	0.0086	0	0.0015	0.0006	0.0067	0.007	0.0143	0.0025	0.0176	0.0053	0	0.0105	0	0.001	0	0.0142	0	0	0	0	0	0.002	0.0026	0.0294	0	0	0.0106	0.0175	0.0017	0.001	0.0223	0.0538	0.0143	0.0097	0.0005	0	0	0.0007	0.0028	0
mv Endothelial cells	0.0019	0	0.0566	0.0235	0.0599	0.0185	0.0282	0.0299	0.0418	0.0252	0	0.0032	0.0129	0.019	0.0087	0.0496	0.0172	0.0536	0.0281	0.0043	0.0388	0.0176	0.0106	0.0127	0.0505	0	0.0006	0.0047	0	0.005	0.0093	0.0051	0.0565	0	0	0.0459	0.0401	0.0205	0.001	0.058	0.1118	0.047	0.0305	0.0165	0.0025	0.0098	0.0114	0.0209	0.002
naive B-cells	0	0.0009	0	0	0	0.0039	0	0	0	0	0	0	0	0	0	0	0	0	0	0	0	0	0	0	0	0	0	0.0066	0	0	0	0	0	0	0.0006	0	0	0	0	0	0	0	0.0075	0	0	0	0	0	0
pDC	0	0	0	0	0	0	0	0	0	0	0	0	0	0	0	0	0	0.0047	0	0	0	0	0	0	0	0	0.0006	0.0073	0	0.0005	0.0007	0	0	0	0.0015	0	0	0	0.0037	0	0	0	0	0.0003	0.0011	0.0028	0	0	0
pro B-cells	0	0	0	0	0	0	0	0	0	0	0	0	0	0	0	0	0	0	0	0	0	0.0057	0.0012	0	0	0	0	0.0014	0	0	0	0	0	0.0094	0.007	0	0	0	0	0	0	0	0	0	0	0.0021	0	0	0
ImmuneScore	0.013	0.1063	0.018	0.0041	0.0159	0.0344	0.0249	0.0038	0.0002	0	0.0365	0.0503	0.0749	0.0029	0.0722	0.015	0.0215	0.1433	0.1297	0.0065	0.0004	0	0.0049	0.0093	0	0.0066	0.0249	0.1453	0.0072	0.0047	0.0389	0.0309	0.0058	0.0081	0.0787	0.0065	0.0159	0.0115	0.0405	0.0067	0.0155	0.0118	0.0845	0.0311	0.0343	0.0629	0.0338	0.0095	0.0103
StromaScore	0.0087	0.0034	0.0496	0.0503	0.1526	0.0104	0.0322	0.0209	0.0292	0.0272	0	0.0087	0.0037	0.0122	0.0175	0.0338	0.0128	0.0312	0.027	0.0074	0.0292	0.0056	0.005	0.0029	0.0298	0	0	0.0016	0	0	0.006	0.0178	0.0609	0	0	0.0294	0.1523	0.0488	0	0.08	0.1036	0.0334	0.0286	0.0088	0.0009	0.001	0.0033	0.0171	0
MicroenvironmentScore	0.0217	0.1096	0.0676	0.0544	0.1684	0.0448	0.0571	0.0247	0.0294	0.0272	0.0365	0.059	0.0786	0.0151	0.0897	0.0488	0.0344	0.1746	0.1566	0.0139	0.0296	0.0056	0.0099	0.0122	0.0298	0.0066	0.0249	0.1469	0.0072	0.0047	0.0449	0.0487	0.0667	0.0081	0.0787	0.036	0.1683	0.0603	0.0405	0.0866	0.119	0.0452	0.1131	0.0398	0.0352	0.0639	0.0371	0.0266	0.0103
[truncated: 52 more columns]
